# Supplementary material for: Finding Markers That Make a Difference: DNA Pooling and SNP-Arrays Identify Population Informative Markers for Genetic Stock Identification
Source: PLoS One. 2013 Dec 16;8(12):e82434. doi: 10.1371/journal.pone.0082434 (PMC3864958; doi:10.1371/journal.pone.0082434)
Supplement: Appendix S2 — Allele frequency estimates for 2880 SNPs and 23 populations used in the study. (XLSX) [file pone.0082434.s002.xlsx]

## Sheet: Sheet1
Appendix S2. Allele frequency estimates for 2880 SNPs and 23 populations used in the study.
	Laukhelle		Målselva		Reisa		Alta		Repparfjordelv		Lakselva		Iesjoki (Teno)		Karasjoki (Teno)		Inarijoki (Teno)		Yläköngäs (Teno)		Tana Bru (Teno)		Vestre Jakobselv		Neiden		Titovka		Ura		Kola		Ponoi		Varzuga		Onega		Mezen Pizhma		Pechora Pizhma		Pechora Unya		Narva
SNP locus	Allele A	Allele B	Allele A	Allele B	Allele A	Allele B	Allele A	Allele B	Allele A	Allele B	Allele A	Allele B	Allele A	Allele B	Allele A	Allele B	Allele A	Allele B	Allele A	Allele B	Allele A	Allele B	Allele A	Allele B	Allele A	Allele B	Allele A	Allele B	Allele A	Allele B	Allele A	Allele B	Allele A	Allele B	Allele A	Allele B	Allele A	Allele B	Allele A	Allele B	Allele A	Allele B	Allele A	Allele B	Allele A	Allele B
Albumin1A713G_V2	0.625	0.375	0.569	0.431	0.721	0.279	0.697	0.303	0.739	0.261	0.653	0.347	0.659	0.341	0.653	0.347	0.839	0.161	0.675	0.325	0.737	0.263	0.626	0.374	0.823	0.177	0.806	0.194	0.896	0.104	0.963	0.037	0.971	0.029	0.989	0.011	0.713	0.287	0.662	0.338	0.893	0.107	0.8	0.2	0.941	0.059
AY388585_a	0.597	0.403	0.647	0.353	0.536	0.464	0.426	0.574	0.6	0.4	0.416	0.584	0.563	0.437	0.494	0.506	0.596	0.404	0.488	0.512	0.469	0.531	0.584	0.416	0.575	0.425	0.546	0.454	0.522	0.478	0.62	0.38	0.671	0.329	0.858	0.142	0.779	0.221	0.882	0.118	0.661	0.339	0.429	0.571	0.324	0.676
AY388588_a	0.66	0.34	0.851	0.149	0.867	0.133	0.983	0.017	0.877	0.123	0.957	0.043	0.83	0.17	0.675	0.325	0.836	0.164	0.661	0.339	0.725	0.275	0.797	0.203	0.605	0.395	0.745	0.255	0.707	0.293	0.637	0.363	0.756	0.244	0.788	0.212	0.702	0.298	0.558	0.442	0.818	0.182	0.949	0.051	0.717	0.283
AY388589_a	0.767	0.233	0.709	0.291	0.582	0.418	0.651	0.349	0.67	0.33	0.664	0.336	0.487	0.513	0.614	0.386	0.668	0.332	0.63	0.37	0.674	0.326	0.612	0.388	0.661	0.339	0.636	0.364	0.652	0.348	0.696	0.304	0.714	0.286	0.683	0.317	0.828	0.172	0.979	0.021	0.875	0.125	0.852	0.148	0.736	0.264
AY388591_a	0.617	0.383	0.554	0.446	0.688	0.312	0.743	0.257	0.677	0.323	0.696	0.304	0.591	0.409	0.594	0.406	0.692	0.308	0.747	0.253	0.812	0.188	0.702	0.298	0.764	0.236	0.678	0.322	0.666	0.334	0.696	0.304	0.64	0.36	0.621	0.379	0.854	0.146	0.699	0.301	0.981	0.019	0.912	0.088	0.388	0.612
BASS10_B7_F03_186	0.243	0.757	0.056	0.944	0.018	0.982	0.014	0.986	0.067	0.933	0.084	0.916	0	1	0.006	0.994	0.039	0.961	0.022	0.978	0.061	0.939	0.031	0.969	0.151	0.849	0.262	0.738	0.251	0.749	0.155	0.845	0.366	0.634	0.235	0.765	0.399	0.601	0.013	0.987	0.129	0.871	0	1	0.016	0.984
BASS10_B7_F03_268	0.36	0.64	0.311	0.689	0.417	0.583	0.419	0.581	0.444	0.556	0.448	0.552	0.418	0.582	0.451	0.549	0.615	0.385	0.333	0.667	0.451	0.549	0.549	0.451	0.63	0.37	0.479	0.521	0.501	0.499	0.583	0.417	0.578	0.422	0.711	0.289	0.45	0.55	0.762	0.238	0.559	0.441	0.938	0.062	0.553	0.447
BASS11_B7_G05_384	0.407	0.593	0.244	0.756	0.275	0.725	0.401	0.599	0.319	0.681	0.266	0.734	0.377	0.623	0.521	0.479	0.353	0.647	0.39	0.61	0.476	0.524	0.55	0.45	0.531	0.469	0.541	0.459	0.597	0.403	0.514	0.486	0.581	0.419	0.631	0.369	0.532	0.468	0.57	0.43	0.451	0.549	0.629	0.371	0.141	0.859
BASS11_B7_G05_472	0.369	0.631	0.199	0.801	0.292	0.708	0.344	0.656	0.389	0.611	0.474	0.526	0.231	0.769	0.421	0.579	0.422	0.578	0.266	0.734	0.263	0.737	0.259	0.741	0.291	0.709	0.292	0.708	0.253	0.747	0.289	0.711	0.314	0.686	0.318	0.682	0.022	0.978	0.241	0.759	0.514	0.486	0.311	0.689	0.464	0.536
BASS11_B7_G05_691	0.353	0.647	0.2	0.8	0.241	0.759	0.227	0.773	0.351	0.649	0.342	0.658	0.22	0.78	0.398	0.602	0.393	0.607	0.257	0.743	0.263	0.737	0.253	0.747	0.309	0.691	0.293	0.707	0.264	0.736	0.298	0.702	0.332	0.668	0.331	0.669	0.031	0.969	0.242	0.758	0.451	0.549	0.303	0.697	0.452	0.548
BASS110_B6A_E06_264	0.7	0.3	0.806	0.194	0.689	0.311	0.74	0.26	0.722	0.278	0.745	0.255	0.382	0.618	0.667	0.333	0.607	0.393	0.553	0.447	0.641	0.359	0.696	0.304	0.606	0.394	0.688	0.312	0.746	0.254	0.599	0.401	0.778	0.222	0.834	0.166	1	0	0.672	0.328	0.991	0.009	0.97	0.03	0.579	0.421
BASS110_B7_E03_92	0.31	0.69	0.228	0.772	0.304	0.696	0.425	0.575	0.442	0.558	0.281	0.719	0.466	0.534	0.489	0.511	0.438	0.562	0.319	0.681	0.377	0.623	0.322	0.678	0.31	0.69	0.374	0.626	0.369	0.631	0.369	0.631	0.361	0.639	0.399	0.601	0.634	0.366	0.208	0.792	0.321	0.679	0.441	0.559	0.186	0.814
BASS111_B7_A06_83	0.239	0.761	0.198	0.802	0.182	0.818	0.236	0.764	0.219	0.781	0.12	0.88	0.133	0.867	0.201	0.799	0.133	0.867	0.236	0.764	0.106	0.894	0.224	0.776	0.078	0.922	0.148	0.852	0.243	0.757	0.057	0.943	0.02	0.98	0.082	0.918	0.001	0.999	0.007	0.993	0.003	0.997	0.001	0.999	0.001	0.999
BASS111_B7_B11_707	0.901	0.099	0.788	0.212	0.493	0.507	0.602	0.398	0.769	0.231	0.766	0.234	0.768	0.232	0.93	0.07	0.801	0.199	0.813	0.187	0.78	0.22	0.869	0.131	0.82	0.18	0.907	0.093	0.885	0.115	0.859	0.141	0.946	0.054	0.95	0.05	0.999	0.001	0.999	0.001	0.999	0.001	0.944	0.056	1	0
BASS111_B7_D03_328	0.81	0.19	0.712	0.288	0.673	0.327	0.709	0.291	0.84	0.16	0.604	0.396	0.805	0.195	0.906	0.094	0.919	0.081	0.908	0.092	0.908	0.092	0.825	0.175	0.845	0.155	0.846	0.154	0.865	0.135	0.705	0.295	0.658	0.342	0.751	0.249	0.658	0.342	0.408	0.592	0.527	0.473	0.522	0.478	0.591	0.409
BASS111_B7_D03_407	0.279	0.721	0.217	0.783	0.176	0.824	0.332	0.668	0.293	0.707	0.352	0.648	0.214	0.786	0.362	0.638	0.383	0.617	0.363	0.637	0.327	0.673	0.236	0.764	0.28	0.72	0.293	0.707	0.208	0.792	0.203	0.797	0.16	0.84	0.07	0.93	0.134	0.866	0	1	0.001	0.999	0.214	0.786	0.005	0.995
BASS111_B7_D09_174	0.844	0.156	0.796	0.204	0.714	0.286	0.786	0.214	0.813	0.187	0.698	0.302	0.903	0.097	0.792	0.208	0.715	0.285	0.836	0.164	0.823	0.177	0.762	0.238	0.85	0.15	0.83	0.17	0.772	0.228	0.69	0.31	0.576	0.424	0.575	0.425	0.818	0.182	0.851	0.149	0.563	0.437	0.669	0.331	0.63	0.37
BASS112_B7_A12_127	0.827	0.173	0.745	0.255	0.989	0.011	0.952	0.048	0.893	0.107	0.998	0.002	0.8	0.2	0.892	0.108	0.966	0.034	0.851	0.149	0.898	0.102	0.838	0.162	0.8	0.2	0.802	0.198	0.875	0.125	0.948	0.052	0.853	0.147	0.884	0.116	0.707	0.293	0.499	0.501	0.551	0.449	0.277	0.723	0.998	0.002
BASS113_B7_B04_193	0.934	0.066	0.876	0.124	0.78	0.22	0.842	0.158	0.873	0.127	0.838	0.162	0.923	0.077	0.911	0.089	0.988	0.012	0.953	0.047	0.957	0.043	0.785	0.215	0.965	0.035	0.855	0.145	0.987	0.013	0.834	0.166	0.918	0.082	0.971	0.029	1	0	0.697	0.303	0.501	0.499	0.556	0.444	0.994	0.006
BASS113_B7_B04_724	0.918	0.082	0.866	0.134	0.774	0.226	0.832	0.168	0.864	0.136	0.824	0.176	0.902	0.098	0.895	0.105	0.968	0.032	0.941	0.059	0.941	0.059	0.763	0.237	0.957	0.043	0.833	0.167	0.976	0.024	0.821	0.179	0.9	0.1	0.917	0.083	0.995	0.005	0.647	0.353	0.483	0.517	0.548	0.452	0.995	0.005
BASS113_B7_B10_353	0.497	0.503	0.543	0.457	0.507	0.493	0.618	0.382	0.607	0.393	0.628	0.372	0.594	0.406	0.619	0.381	0.585	0.415	0.576	0.424	0.695	0.305	0.426	0.574	0.622	0.378	0.545	0.455	0.525	0.475	0.566	0.434	0.634	0.366	0.369	0.631	0.425	0.575	0.694	0.306	0.782	0.218	0.8	0.2	0.296	0.704
BASS114_B6A_B06_105	0.796	0.204	0.722	0.278	0.645	0.355	0.797	0.203	0.734	0.266	0.668	0.332	0.674	0.326	0.632	0.368	0.755	0.245	0.656	0.344	0.674	0.326	0.765	0.235	0.712	0.288	0.744	0.256	0.708	0.292	0.735	0.265	0.946	0.054	0.814	0.186	0.791	0.209	0.747	0.253	1	0	0.965	0.035	0.678	0.322
BASS114_B6A_B06_358	0.927	0.073	0.873	0.127	0.911	0.089	0.916	0.084	0.841	0.159	0.956	0.044	0.795	0.205	0.848	0.152	0.649	0.351	0.832	0.168	0.855	0.145	0.841	0.159	0.912	0.088	0.91	0.09	0.886	0.114	0.894	0.106	0.998	0.002	0.998	0.002	1	0	0.852	0.148	0.673	0.327	0.891	0.109	0.92	0.08
BASS114_B7_B09_196	0.587	0.413	0.572	0.428	0.499	0.501	0.508	0.492	0.629	0.371	0.63	0.37	0.552	0.448	0.517	0.483	0.401	0.599	0.531	0.469	0.566	0.434	0.58	0.42	0.522	0.478	0.536	0.464	0.558	0.442	0.581	0.419	0.185	0.815	0.065	0.935	0.564	0.436	0.534	0.466	0.358	0.642	0.542	0.458	0.009	0.991
BASS114_B7_B09_399	0.395	0.605	0.365	0.635	0.32	0.68	0.283	0.717	0.378	0.622	0.404	0.596	0.388	0.612	0.277	0.723	0.226	0.774	0.306	0.694	0.321	0.679	0.365	0.635	0.244	0.756	0.237	0.763	0.219	0.781	0.417	0.583	0	1	0	1	0.011	0.989	0	1	0	1	0	1	0.001	0.999
BASS114_B7_B09_644	0.903	0.097	0.829	0.171	0.853	0.147	0.804	0.196	0.827	0.173	0.819	0.181	0.984	0.016	0.988	0.012	0.971	0.029	0.943	0.057	0.907	0.093	0.882	0.118	0.887	0.113	0.921	0.079	0.98	0.02	0.946	0.054	0.888	0.112	0.865	0.135	0.998	0.002	0.96	0.04	0.996	0.004	0.997	0.003	0.962	0.038
BASS117_B7_E02_384	0	1	0	1	0	1	0	1	0	1	0	1	0	1	0.001	0.999	0.002	0.998	0	1	0.001	0.999	0	1	0	1	0	1	0	1	0	1	0.005	0.995	0.001	0.999	0	1	0	1	0	1	0	1	0.002	0.998
BASS117_B7_E02_480	0.072	0.928	0	1	0.001	0.999	0.006	0.994	0.027	0.973	0.006	0.994	0.025	0.975	0	1	0.084	0.916	0.012	0.988	0.037	0.963	0.015	0.985	0	1	0.079	0.921	0.083	0.917	0.07	0.93	0.165	0.835	0.142	0.858	0.112	0.888	0	1	0	1	0.028	0.972	0.018	0.982
BASS117_B7_E04_554	0.713	0.287	0.502	0.498	0.617	0.383	0.671	0.329	0.693	0.307	0.639	0.361	0.583	0.417	0.561	0.439	0.643	0.357	0.576	0.424	0.631	0.369	0.761	0.239	0.641	0.359	0.647	0.353	0.8	0.2	0.639	0.361	0.797	0.203	0.8	0.2	0.625	0.375	0.702	0.298	0.977	0.023	0.999	0.001	0.85	0.15
BASS117_B7_E04_685	0.269	0.731	0.469	0.531	0.294	0.706	0.261	0.739	0.312	0.688	0.387	0.613	0.325	0.675	0.489	0.511	0.373	0.627	0.374	0.626	0.406	0.594	0.239	0.761	0.406	0.594	0.371	0.629	0.2	0.8	0.381	0.619	0.209	0.791	0.197	0.803	0.328	0.672	0.209	0.791	0.006	0.994	0	1	0.053	0.947
BASS117_B7_F06_591	1	0	1	0	1	0	1	0	1	0	1	0	1	0	1	0	1	0	1	0	1	0	1	0	1	0	1	0	1	0	1	0	1	0	1	0	1	0	0.999	0.001	0.999	0.001	0.999	0.001	1	0
BASS117_B7_F06_677	0.668	0.332	0.775	0.225	0.901	0.099	0.888	0.112	0.809	0.191	0.753	0.247	0.816	0.184	0.779	0.221	0.692	0.308	0.799	0.201	0.819	0.181	0.697	0.303	0.775	0.225	0.685	0.315	0.762	0.238	0.769	0.231	0.9	0.1	0.771	0.229	0.964	0.036	0.924	0.076	0.63	0.37	0.712	0.288	1	0
BASS118_B7_B11_507	0.161	0.839	0.098	0.902	0.032	0.968	0.115	0.885	0.227	0.773	0.094	0.906	0.289	0.711	0.179	0.821	0.266	0.734	0.251	0.749	0.081	0.919	0.137	0.863	0.132	0.868	0.235	0.765	0.182	0.818	0.289	0.711	0.209	0.791	0.272	0.728	0.26	0.74	0.122	0.878	0.12	0.88	0	1	0.495	0.505
BASS118_B7_B11_676	0.87	0.13	0.999	0.001	1	0	0.985	0.015	0.865	0.135	0.936	0.064	0.877	0.123	0.844	0.156	0.945	0.055	0.913	0.087	0.922	0.078	0.947	0.053	0.945	0.055	0.87	0.13	0.871	0.129	0.882	0.118	0.923	0.077	0.973	0.027	1	0	1	0	1	0	1	0	0.574	0.426
BASS118_B7_B11_702	0.158	0.842	0.046	0.954	0.015	0.985	0.066	0.934	0.159	0.841	0.052	0.948	0.148	0.852	0.131	0.869	0.028	0.972	0.146	0.854	0.053	0.947	0.066	0.934	0.075	0.925	0.192	0.808	0.139	0.861	0.136	0.864	0.08	0.92	0.018	0.982	0.004	0.996	0.002	0.998	0	1	0	1	0.398	0.602
BASS118_B7_F01_699	1	0	1	0	1	0	1	0	1	0	1	0	1	0	1	0	1	0	1	0	1	0	1	0	1	0	1	0	1	0	1	0	1	0	1	0	1	0	1	0	1	0	1	0	1	0
BASS119_B7_A09_382	0.797	0.203	0.612	0.388	0.525	0.475	0.441	0.559	0.599	0.401	0.654	0.346	0.548	0.452	0.639	0.361	0.555	0.445	0.562	0.438	0.536	0.464	0.721	0.279	0.764	0.236	0.642	0.358	0.644	0.356	0.71	0.29	0.859	0.141	0.776	0.224	1	0	0.897	0.103	0.463	0.537	0.462	0.538	1	0
BASS119_B7_A09_482	0.815	0.185	0.64	0.36	0.555	0.445	0.473	0.527	0.611	0.389	0.679	0.321	0.624	0.376	0.634	0.366	0.583	0.417	0.603	0.397	0.548	0.452	0.748	0.252	0.783	0.217	0.682	0.318	0.659	0.341	0.744	0.256	0.98	0.02	1	0	1	0	1	0	1	0	1	0	0.995	0.005
BASS119_B7_E10_373	0.773	0.227	0.732	0.268	0.918	0.082	0.891	0.109	0.863	0.137	0.825	0.175	0.809	0.191	0.946	0.054	0.855	0.145	0.938	0.062	0.915	0.085	0.851	0.149	0.74	0.26	0.796	0.204	0.824	0.176	0.812	0.188	0.768	0.232	0.786	0.214	1	0	1	0	1	0	1	0	0.999	0.001
BASS12_B7_B06_1050	0.271	0.729	0.193	0.807	0.217	0.783	0.316	0.684	0.415	0.585	0.358	0.642	0.209	0.791	0.205	0.795	0.194	0.806	0.182	0.818	0.241	0.759	0.298	0.702	0.349	0.651	0.313	0.687	0.396	0.604	0.343	0.657	0.527	0.473	0.485	0.515	0.202	0.798	0.238	0.762	0.442	0.558	0.313	0.687	0.425	0.575
BASS12_B7_B06_856	0	1	0	1	0	1	0	1	0.006	0.994	0	1	0	1	0	1	0	1	0.002	0.998	0.013	0.987	0.012	0.988	0	1	0.006	0.994	0	1	0	1	0.002	0.998	0	1	0	1	0	1	0	1	0	1	0	1
BASS12_B7_B06_868	1	0	1	0	0.998	0.002	1	0	1	0	1	0	1	0	1	0	1	0	0.994	0.006	0.995	0.005	0.993	0.007	1	0	1	0	1	0	1	0	1	0	1	0	1	0	1	0	1	0	1	0	0.998	0.002
BASS12_B7_G07_130	0.776	0.224	0.827	0.173	0.756	0.244	0.864	0.136	0.797	0.203	0.911	0.089	0.908	0.092	0.831	0.169	0.839	0.161	0.716	0.284	0.781	0.219	0.778	0.222	0.876	0.124	0.784	0.216	0.807	0.193	0.742	0.258	0.778	0.222	0.665	0.335	0.967	0.033	0.917	0.083	0.818	0.182	0.976	0.024	0.413	0.587
BASS12_B7_G07_224	0.849	0.151	1	0	1	0	0.991	0.009	1	0	0.986	0.014	1	0	1	0	1	0	0.991	0.009	0.994	0.006	1	0	1	0	0.984	0.016	1	0	1	0	1	0	1	0	1	0	0.982	0.018	0.799	0.201	1	0	1	0
BASS120_B7_E04_590	0.836	0.164	0.876	0.124	0.628	0.372	0.923	0.077	0.84	0.16	0.915	0.085	0.853	0.147	0.857	0.143	0.813	0.187	0.66	0.34	0.784	0.216	0.89	0.11	0.887	0.113	0.93	0.07	0.823	0.177	0.903	0.097	0.889	0.111	0.725	0.275	0.796	0.204	0.949	0.051	1	0	0.998	0.002	0.975	0.025
BASS120_B7_F09_242	0.077	0.923	0.148	0.852	0.066	0.934	0.073	0.927	0.208	0.792	0.107	0.893	0.185	0.815	0.278	0.722	0.204	0.796	0.193	0.807	0.262	0.738	0.175	0.825	0.266	0.734	0.275	0.725	0.475	0.525	0.254	0.746	0.406	0.594	0.627	0.373	0.27	0.73	0.047	0.953	0	1	0	1	0	1
BASS120_B7_F09_587	0.869	0.131	0.749	0.251	0.813	0.187	0.835	0.165	0.756	0.244	0.839	0.161	0.696	0.304	0.702	0.298	0.75	0.25	0.723	0.277	0.705	0.295	0.779	0.221	0.719	0.281	0.705	0.295	0.576	0.424	0.711	0.289	0.624	0.376	0.461	0.539	0.66	0.34	0.869	0.131	1	0	1	0	1	0
BASS122_B7_C07_415	0.695	0.305	0.7	0.3	0.604	0.396	0.57	0.43	0.628	0.372	0.711	0.289	0.54	0.46	0.631	0.369	0.744	0.256	0.575	0.425	0.559	0.441	0.592	0.408	0.52	0.48	0.653	0.347	0.581	0.419	0.675	0.325	0.716	0.284	0.775	0.225	0.576	0.424	0.676	0.324	0.977	0.023	1	0	0.773	0.227
BASS123_B7_B04_360	0.231	0.769	0.263	0.737	0.05	0.95	0.067	0.933	0.08	0.92	0.16	0.84	0.089	0.911	0.22	0.78	0.089	0.911	0.148	0.852	0.123	0.877	0.151	0.849	0.337	0.663	0.322	0.678	0.288	0.712	0.505	0.495	0.501	0.499	0.593	0.407	0.206	0.794	0.024	0.976	0.262	0.738	0.218	0.782	0.035	0.965
BASS123_B7_C01_773	0.479	0.521	0.454	0.546	0.432	0.568	0.432	0.568	0.51	0.49	0.455	0.545	0.885	0.115	0.921	0.079	0.783	0.217	0.725	0.275	0.783	0.217	0.677	0.323	0.848	0.152	0.738	0.262	0.762	0.238	0.899	0.101	0.922	0.078	0.896	0.104	0.483	0.517	0.433	0.567	0.841	0.159	0.842	0.158	0.44	0.56
BASS124_B7_D10_265	0.463	0.537	0.3	0.7	0.345	0.655	0.359	0.641	0.365	0.635	0.446	0.554	0.437	0.563	0.478	0.522	0.303	0.697	0.425	0.575	0.381	0.619	0.355	0.645	0.367	0.633	0.395	0.605	0.369	0.631	0.363	0.637	0.317	0.683	0.238	0.762	0.003	0.997	0.129	0.871	0.06	0.94	0.26	0.74	0.281	0.719
BASS124_B7_D10_722	0.86	0.14	0.667	0.333	0.685	0.315	0.667	0.333	0.724	0.276	0.778	0.222	0.682	0.318	0.678	0.322	0.679	0.321	0.604	0.396	0.671	0.329	0.72	0.28	0.648	0.352	0.677	0.323	0.632	0.368	0.751	0.249	0.899	0.101	0.929	0.071	0.673	0.327	0.852	0.148	0.723	0.277	0.834	0.166	0.214	0.786
BASS124_B7_E08_606	0	1	0.143	0.857	0.217	0.783	0.092	0.908	0.2	0.8	0.223	0.777	0.026	0.974	0.071	0.929	0.183	0.817	0.107	0.893	0.127	0.873	0.102	0.898	0.126	0.874	0.107	0.893	0.109	0.891	0.042	0.958	0.143	0.857	0.04	0.96	0.061	0.939	0.149	0.851	0	1	0	1	0	1
BASS125_B7_D11_263	0.471	0.529	0.583	0.417	0.592	0.408	0.712	0.288	0.554	0.446	0.642	0.358	0.5	0.5	0.551	0.449	0.504	0.496	0.527	0.473	0.646	0.354	0.664	0.336	0.516	0.484	0.57	0.43	0.573	0.427	0.646	0.354	0.541	0.459	0.445	0.555	0.578	0.422	0.352	0.648	0.466	0.534	0.392	0.608	0.248	0.752
BASS126_B7_D12_1074	0.053	0.947	0	1	0	1	0	1	0.063	0.937	0.027	0.973	0.002	0.998	0.129	0.871	0.052	0.948	0.004	0.996	0	1	0.102	0.898	0.154	0.846	0.044	0.956	0.108	0.892	0.044	0.956	0.147	0.853	0.116	0.884	0.047	0.953	0.093	0.907	0.022	0.978	0	1	0.01	0.99
BASS127_B7_E03_140	0.974	0.026	1	0	0.988	0.012	1	0	0.945	0.055	0.995	0.005	0.955	0.045	0.879	0.121	0.985	0.015	0.96	0.04	0.882	0.118	0.952	0.048	0.864	0.136	0.915	0.085	0.979	0.021	0.999	0.001	0.953	0.047	0.967	0.033	0.978	0.022	0.982	0.018	1	0	1	0	1	0
BASS127_B7_E03_514	0.613	0.387	0.636	0.364	0.557	0.443	0.612	0.388	0.589	0.411	0.643	0.357	0.669	0.331	0.562	0.438	0.642	0.358	0.641	0.359	0.763	0.237	0.58	0.42	0.602	0.398	0.573	0.427	0.607	0.393	0.711	0.289	0.617	0.383	0.719	0.281	0.855	0.145	0.517	0.483	0.492	0.508	0.588	0.412	0.672	0.328
BASS129_B7_H01_304	0.292	0.708	0.234	0.766	0.185	0.815	0.262	0.738	0.339	0.661	0.37	0.63	0.218	0.782	0.162	0.838	0.535	0.465	0.199	0.801	0.308	0.692	0.263	0.737	0.375	0.625	0.305	0.695	0.353	0.647	0.314	0.686	0.319	0.681	0.31	0.69	0.211	0.789	0.147	0.853	0.017	0.983	0.064	0.936	0.148	0.852
BASS13_B7_B07_761	0.588	0.412	0.646	0.354	0.718	0.282	0.651	0.349	0.687	0.313	0.706	0.294	0.584	0.416	0.688	0.312	0.751	0.249	0.709	0.291	0.669	0.331	0.818	0.182	0.691	0.309	0.702	0.298	0.767	0.233	0.727	0.273	0.614	0.386	0.617	0.383	0.657	0.343	0.866	0.134	0.806	0.194	0.608	0.392	0.481	0.519
BASS13_B7_D12_578	0.763	0.237	0.683	0.317	0.627	0.373	0.644	0.356	0.625	0.375	0.54	0.46	0.744	0.256	0.705	0.295	0.708	0.292	0.645	0.355	0.63	0.37	0.635	0.365	0.762	0.238	0.633	0.367	0.752	0.248	0.61	0.39	0.696	0.304	0.6	0.4	0.815	0.185	0.657	0.343	0.418	0.582	0.498	0.502	0.14	0.86
BASS133_B7_F01_78	0.25	0.75	0.297	0.703	0.241	0.759	0.239	0.761	0.261	0.739	0.298	0.702	0.329	0.671	0.22	0.78	0.336	0.664	0.328	0.672	0.263	0.737	0.351	0.649	0.294	0.706	0.308	0.692	0.306	0.694	0.345	0.655	0.351	0.649	0.417	0.583	0.708	0.292	0.262	0.738	0.605	0.395	0.443	0.557	0.178	0.822
BASS133_B7_H09_429	0.121	0.879	0.154	0.846	0.187	0.813	0.102	0.898	0.262	0.738	0.146	0.854	0.193	0.807	0.29	0.71	0.365	0.635	0.17	0.83	0.203	0.797	0.205	0.795	0.143	0.857	0.219	0.781	0.101	0.899	0.201	0.799	0.14	0.86	0.266	0.734	0.042	0.958	0.13	0.87	0.139	0.861	0	1	0.375	0.625
BASS133_B7_H09_510	0	1	0.001	0.999	0.003	0.997	0	1	0.018	0.982	0	1	0.002	0.998	0	1	0.021	0.979	0.029	0.971	0.044	0.956	0.013	0.987	0.01	0.99	0.035	0.965	0.076	0.924	0	1	0	1	0	1	0	1	0	1	0	1	0	1	0.329	0.671
BASS133_B7_H09_699	0.198	0.802	0.269	0.731	0.33	0.67	0.194	0.806	0.316	0.684	0.179	0.821	0.328	0.672	0.325	0.675	0.4	0.6	0.281	0.719	0.279	0.721	0.224	0.776	0.18	0.82	0.309	0.691	0.178	0.822	0.23	0.77	0.227	0.773	0.342	0.658	0.14	0.86	0.276	0.724	0.266	0.734	0	1	0.458	0.542
BASS136_B7_E01_171	0.271	0.729	0.348	0.652	0.232	0.768	0.231	0.769	0.271	0.729	0.158	0.842	0.135	0.865	0.223	0.777	0.143	0.857	0.295	0.705	0.291	0.709	0.247	0.753	0.255	0.745	0.273	0.727	0.453	0.547	0.286	0.714	0.333	0.667	0.278	0.722	0.021	0.979	0.231	0.769	0.599	0.401	0.46	0.54	0.567	0.433
BASS137_B7_G11_309	0.068	0.932	0.079	0.921	0.108	0.892	0.047	0.953	0.12	0.88	0.196	0.804	0.094	0.906	0.278	0.722	0.133	0.867	0.165	0.835	0.289	0.711	0.235	0.765	0.075	0.925	0.212	0.788	0.235	0.765	0.183	0.817	0.54	0.46	0.497	0.503	0.478	0.522	0.342	0.658	0.438	0.562	0.226	0.774	0	1
BASS138_B7_B10_200	0.824	0.176	0.942	0.058	0.934	0.066	0.926	0.074	0.961	0.039	0.893	0.107	1	0	0.972	0.028	0.901	0.099	0.98	0.02	0.89	0.11	0.92	0.08	0.976	0.024	0.954	0.046	0.939	0.061	0.822	0.178	0.854	0.146	0.67	0.33	0.896	0.104	0.793	0.207	0.988	0.012	1	0	0.092	0.908
BASS138_B7_B10_378	0.33	0.67	0.455	0.545	0.593	0.407	0.59	0.41	0.611	0.389	0.539	0.461	0.678	0.322	0.6	0.4	0.61	0.39	0.575	0.425	0.624	0.376	0.501	0.499	0.558	0.442	0.487	0.513	0.541	0.459	0.429	0.571	0.469	0.531	0.24	0.76	0.002	0.998	0.305	0.695	0.449	0.551	0.59	0.41	0.013	0.987
BASS138_B7_E11_602	0.123	0.877	0	1	0	1	0	1	0.063	0.937	0.006	0.994	0.003	0.997	0.137	0.863	0.011	0.989	0	1	0.013	0.987	0.09	0.91	0.213	0.787	0.161	0.839	0.212	0.788	0.057	0.943	0.131	0.869	0.113	0.887	0	1	0	1	0	1	0	1	0.038	0.962
BASS138_B7_G02_640	0.509	0.491	0.562	0.438	0.636	0.364	0.54	0.46	0.577	0.423	0.696	0.304	0.668	0.332	0.831	0.169	0.634	0.366	0.664	0.336	0.663	0.337	0.698	0.302	0.585	0.415	0.524	0.476	0.56	0.44	0.693	0.307	0.533	0.467	0.545	0.455	0.966	0.034	0.64	0.36	0.513	0.487	0.442	0.558	0.817	0.183
BASS139_B7_B07_214	0.999	0.001	0.943	0.057	0.989	0.011	0.968	0.032	0.904	0.096	0.999	0.001	0.881	0.119	0.926	0.074	0.757	0.243	0.881	0.119	0.914	0.086	0.96	0.04	0.931	0.069	0.874	0.126	0.877	0.123	0.869	0.131	0.911	0.089	0.869	0.131	0.997	0.003	0.938	0.062	0.864	0.136	0.878	0.122	0.968	0.032
BASS139_B7_D11_322	0.11	0.89	0.094	0.906	0.04	0.96	0.019	0.981	0.009	0.991	0.011	0.989	0.028	0.972	0.091	0.909	0.131	0.869	0.015	0.985	0.014	0.986	0.087	0.913	0.027	0.973	0.063	0.937	0.027	0.973	0.03	0.97	0.003	0.997	0.002	0.998	0	1	0.106	0.894	0.331	0.669	0.531	0.469	0	1
BASS139_B7_D11_512	0.897	0.103	0.754	0.246	0.817	0.183	0.774	0.226	0.724	0.276	0.805	0.195	0.49	0.51	0.648	0.352	0.684	0.316	0.68	0.32	0.656	0.344	0.775	0.225	0.716	0.284	0.625	0.375	0.574	0.426	0.606	0.394	0.493	0.507	0.696	0.304	0.349	0.651	0.758	0.242	0.639	0.361	0.976	0.024	0.954	0.046
BASS139_B7_E01_105	0.136	0.864	0.056	0.944	0.097	0.903	0.117	0.883	0.139	0.861	0.133	0.867	0.092	0.908	0.205	0.795	0.098	0.902	0.051	0.949	0.075	0.925	0.124	0.876	0.122	0.878	0.16	0.84	0.143	0.857	0.295	0.705	0.563	0.437	0.607	0.393	0.928	0.072	0.592	0.408	0.601	0.399	0.799	0.201	0.134	0.866
BASS139_B7_F02_390	0.901	0.099	0.944	0.056	1	0	0.973	0.027	1	0	1	0	1	0	1	0	1	0	1	0	1	0	0.997	0.003	1	0	0.956	0.044	1	0	1	0	1	0	1	0	1	0	1	0	1	0	1	0	1	0
BASS139_B7_F02_405	0.135	0.865	0.011	0.989	0.051	0.949	0.046	0.954	0.093	0.907	0.052	0.948	0.007	0.993	0.064	0.936	0.197	0.803	0.126	0.874	0.03	0.97	0.063	0.937	0.063	0.937	0.064	0.936	0.025	0.975	0.027	0.973	0.014	0.986	0.008	0.992	0.008	0.992	0	1	0	1	0	1	0	1
BASS14_B7_H03_681	0.321	0.679	0.212	0.788	0.347	0.653	0.326	0.674	0.36	0.64	0.385	0.615	0.248	0.752	0.219	0.781	0.343	0.657	0.305	0.695	0.465	0.535	0.339	0.661	0.215	0.785	0.353	0.647	0.323	0.677	0.3	0.7	0.167	0.833	0.024	0.976	0.241	0.759	0.203	0.797	0.094	0.906	0.255	0.745	0.3	0.7
BASS14_B7_H10_429	0.484	0.516	0.658	0.342	0.579	0.421	0.625	0.375	0.558	0.442	0.567	0.433	0.532	0.468	0.56	0.44	0.615	0.385	0.519	0.481	0.612	0.388	0.561	0.439	0.594	0.406	0.521	0.479	0.495	0.505	0.447	0.553	0.401	0.599	0.343	0.657	0.104	0.896	0.238	0.762	0.177	0.823	0.227	0.773	0.848	0.152
BASS141_B7_B10_108	0.531	0.469	0.143	0.857	0.172	0.828	0.196	0.804	0.536	0.464	0.472	0.528	0.24	0.76	0.488	0.512	0.468	0.532	0.517	0.483	0.608	0.392	0.363	0.637	0.654	0.346	0.56	0.44	0.55	0.45	0.54	0.46	0.623	0.377	0.637	0.363	0.654	0.346	0.206	0.794	0.434	0.566	0.475	0.525	0.076	0.924
BASS141_B7_B10_480	0.062	0.938	0.056	0.944	0.08	0.92	0	1	0	1	0.018	0.982	0.032	0.968	0.063	0.937	0.087	0.913	0.022	0.978	0.013	0.987	0.05	0.95	0.057	0.943	0.078	0.922	0.051	0.949	0.032	0.968	0	1	0.087	0.913	0	1	0	1	0	1	0	1	0.094	0.906
BASS15_B7_A06_540	0.048	0.952	0.007	0.993	0.003	0.997	0.006	0.994	0.014	0.986	0.01	0.99	0	1	0	1	0	1	0.008	0.992	0	1	0.141	0.859	0.016	0.984	0.045	0.955	0.006	0.994	0.027	0.973	0.036	0.964	0.002	0.998	0	1	0	1	0	1	0	1	0	1
BASS15_B7_D02_365	0.001	0.999	0.027	0.973	0	1	0	1	0.015	0.985	0.006	0.994	0	1	0.047	0.953	0.027	0.973	0	1	0.035	0.965	0.101	0.899	0.077	0.923	0.058	0.942	0.065	0.935	0.065	0.935	0.099	0.901	0.143	0.857	0	1	0.286	0.714	0	1	0	1	0	1
BASS17_B7_C01_353	0.035	0.965	0.038	0.962	0.034	0.966	0.086	0.914	0.044	0.956	0.064	0.936	0.021	0.979	0.016	0.984	0.024	0.976	0.006	0.994	0.028	0.972	0.048	0.952	0.093	0.907	0.072	0.928	0.163	0.837	0.074	0.926	0.029	0.971	0.019	0.981	0.602	0.398	0.214	0.786	0.484	0.516	0.082	0.918	0.454	0.546
BASS17_B7_C04_472	0.645	0.355	0.74	0.26	0.777	0.223	0.811	0.189	0.709	0.291	0.838	0.162	0.656	0.344	0.685	0.315	0.653	0.347	0.636	0.364	0.628	0.372	0.655	0.345	0.712	0.288	0.621	0.379	0.649	0.351	0.543	0.457	0.559	0.441	0.353	0.647	0.134	0.866	0.385	0.615	0.413	0.587	0.504	0.496	0.635	0.365
BASS18_B7_C05_920	0.462	0.538	0.432	0.568	0.421	0.579	0.322	0.678	0.453	0.547	0.496	0.504	0.18	0.82	0.376	0.624	0.341	0.659	0.351	0.649	0.503	0.497	0.292	0.708	0.482	0.518	0.513	0.487	0.456	0.544	0.5	0.5	0.612	0.388	0.747	0.253	0.663	0.337	0.302	0.698	0.098	0.902	0.247	0.753	0.387	0.613
BASS18_B7_C05_940	0.581	0.419	0.521	0.479	0.503	0.497	0.626	0.374	0.61	0.39	0.554	0.446	0.809	0.191	0.682	0.318	0.699	0.301	0.63	0.37	0.56	0.44	0.762	0.238	0.614	0.386	0.659	0.341	0.748	0.252	0.687	0.313	0.884	0.116	0.797	0.203	0.654	0.346	0.792	0.208	0.859	0.141	0.804	0.196	0.537	0.463
BASS19_B7_F09_342	0.658	0.342	0.491	0.509	0.613	0.387	0.59	0.41	0.531	0.469	0.473	0.527	0.589	0.411	0.738	0.262	0.52	0.48	0.605	0.395	0.72	0.28	0.701	0.299	0.635	0.365	0.504	0.496	0.543	0.457	0.539	0.461	0.43	0.57	0.316	0.684	0.126	0.874	0.451	0.549	0.453	0.547	0.221	0.779	0.171	0.829
BASS19_B7_G09_514	0.25	0.75	0.259	0.741	0.08	0.92	0.245	0.755	0.389	0.611	0.429	0.571	0.184	0.816	0.305	0.695	0.252	0.748	0.149	0.851	0.217	0.783	0.299	0.701	0.248	0.752	0.306	0.694	0.317	0.683	0.376	0.624	0.312	0.688	0.224	0.776	0.388	0.612	0.182	0.818	0.202	0.798	0	1	0.004	0.996
ESTNV_12902_251	0.376	0.624	0.49	0.51	0.504	0.496	0.561	0.439	0.563	0.437	0.516	0.484	0.325	0.675	0.443	0.557	0.57	0.43	0.463	0.537	0.511	0.489	0.388	0.612	0.582	0.418	0.506	0.494	0.501	0.499	0.517	0.483	0.449	0.551	0.484	0.516	0.125	0.875	0.092	0.908	0.025	0.975	0.03	0.97	0.075	0.925
ESTNV_13012_403	0.685	0.315	0.521	0.479	0.476	0.524	0.619	0.381	0.66	0.34	0.611	0.389	0.412	0.588	0.643	0.357	0.625	0.375	0.624	0.376	0.632	0.368	0.713	0.287	0.565	0.435	0.577	0.423	0.452	0.548	0.58	0.42	0.898	0.102	0.994	0.006	0.938	0.062	1	0	1	0	1	0	1	0
ESTNV_13016_93	0.279	0.721	0.272	0.728	0.216	0.784	0.13	0.87	0.379	0.621	0.319	0.681	0.368	0.632	0.38	0.62	0.341	0.659	0.239	0.761	0.376	0.624	0.368	0.632	0.383	0.617	0.491	0.509	0.393	0.607	0.438	0.562	0.423	0.577	0.52	0.48	0.126	0.874	0.268	0.732	0.609	0.391	0.496	0.504	0.847	0.153
ESTNV_13028_299	0.396	0.604	0.503	0.497	0.697	0.303	0.652	0.348	0.482	0.518	0.658	0.342	0.528	0.472	0.163	0.837	0.501	0.499	0.451	0.549	0.595	0.405	0.603	0.397	0.477	0.523	0.425	0.575	0.534	0.466	0.464	0.536	0.511	0.489	0.525	0.475	0.651	0.349	0.51	0.49	0.629	0.371	0.574	0.426	0.349	0.651
ESTNV_13128_133	0.253	0.747	0.382	0.618	0.468	0.532	0.579	0.421	0.626	0.374	0.534	0.466	0.316	0.684	0.337	0.663	0.57	0.43	0.589	0.411	0.642	0.358	0.479	0.521	0.337	0.663	0.306	0.694	0.272	0.728	0.235	0.765	0.144	0.856	0.103	0.897	0.147	0.853	0.188	0.812	0.049	0.951	0.223	0.777	0.267	0.733
ESTNV_13218_450	0.403	0.597	0.36	0.64	0.049	0.951	0.035	0.965	0.182	0.818	0.168	0.832	0	1	0.042	0.958	0.07	0.93	0.034	0.966	0.049	0.951	0.18	0.82	0.085	0.915	0.206	0.794	0.195	0.805	0.124	0.876	0.061	0.939	0.114	0.886	0	1	0	1	0	1	0	1	0.356	0.644
ESTNV_13249_98	0	1	0	1	0	1	0	1	0.091	0.909	0	1	0.249	0.751	0.174	0.826	0.008	0.992	0.064	0.936	0.221	0.779	0.052	0.948	0.146	0.854	0.188	0.812	0.068	0.932	0.218	0.782	0.044	0.956	0.082	0.918	0.139	0.861	0.466	0.534	0.495	0.505	0.035	0.965	0.011	0.989
ESTNV_13333_421	0.005	0.995	0.072	0.928	0.004	0.996	0.01	0.99	0	1	0.07	0.93	0.005	0.995	0.006	0.994	0	1	0	1	0.023	0.977	0.049	0.951	0.032	0.968	0.112	0.888	0.066	0.934	0.134	0.866	0.405	0.595	0.347	0.653	0	1	0.049	0.951	0.198	0.802	0.439	0.561	0	1
ESTNV_13336_461	0.02	0.98	0	1	0.075	0.925	0	1	0.068	0.932	0.134	0.866	0.052	0.948	0.1	0.9	0.118	0.882	0.096	0.904	0.129	0.871	0.053	0.947	0.022	0.978	0.012	0.988	0.015	0.985	0	1	0.033	0.967	0	1	0	1	0	1	0	1	0	1	0.164	0.836
ESTNV_13364_276	0.67	0.33	0.596	0.404	0.534	0.466	0.458	0.542	0.405	0.595	0.241	0.759	0.61	0.39	0.698	0.302	0.635	0.365	0.622	0.378	0.624	0.376	0.474	0.526	0.8	0.2	0.733	0.267	0.898	0.102	0.835	0.165	0.865	0.135	1	0	0.983	0.017	0.665	0.335	0.4	0.6	0.144	0.856	1	0
ESTNV_13417_674	0.238	0.762	0.066	0.934	0.134	0.866	0.116	0.884	0.184	0.816	0.201	0.799	0.245	0.755	0.286	0.714	0.209	0.791	0.187	0.813	0.18	0.82	0.172	0.828	0.151	0.849	0.374	0.626	0.264	0.736	0.325	0.675	0.634	0.366	0.643	0.357	0.534	0.466	0.359	0.641	0.567	0.433	0.503	0.497	0	1
ESTNV_13419_468	0.215	0.785	0.222	0.778	0.048	0.952	0.093	0.907	0.138	0.862	0.061	0.939	0.031	0.969	0.108	0.892	0.03	0.97	0.107	0.893	0.048	0.952	0.086	0.914	0.032	0.968	0.14	0.86	0.11	0.89	0.111	0.889	0.153	0.847	0.202	0.798	0.012	0.988	0	1	0	1	0.021	0.979	0.025	0.975
ESTNV_13422_298	0.763	0.237	0.837	0.163	0.664	0.336	0.866	0.134	0.846	0.154	0.987	0.013	0.562	0.438	0.584	0.416	0.719	0.281	0.633	0.367	0.727	0.273	0.809	0.191	0.788	0.212	0.739	0.261	0.763	0.237	0.648	0.352	0.525	0.475	0.53	0.47	0.234	0.766	0.83	0.17	0.599	0.401	0.803	0.197	0.984	0.016
ESTNV_13585_113	0.354	0.646	0.55	0.45	0.492	0.508	0.403	0.597	0.498	0.502	0.442	0.558	0.458	0.542	0.434	0.566	0.403	0.597	0.26	0.74	0.422	0.578	0.396	0.604	0.444	0.556	0.498	0.502	0.345	0.655	0.396	0.604	0.519	0.481	0.473	0.527	0.139	0.861	0.165	0.835	0.385	0.615	0.426	0.574	0.544	0.456
ESTNV_13805_574	0.099	0.901	0.049	0.951	0.024	0.976	0.015	0.985	0.063	0.937	0.146	0.854	0.098	0.902	0.086	0.914	0.022	0.978	0.079	0.921	0.194	0.806	0.134	0.866	0.234	0.766	0.23	0.77	0.295	0.705	0.132	0.868	0.359	0.641	0.283	0.717	0.533	0.467	0.396	0.604	0.117	0.883	0.353	0.647	0.005	0.995
ESTNV_13944_504	0.578	0.422	0.497	0.503	0.424	0.576	0.226	0.774	0.514	0.486	0.221	0.779	0.34	0.66	0.437	0.563	0.488	0.512	0.306	0.694	0.245	0.755	0.288	0.712	0.545	0.455	0.638	0.362	0.586	0.414	0.765	0.235	0.796	0.204	0.761	0.239	0.904	0.096	0.546	0.454	0.679	0.321	0.493	0.507	0.55	0.45
ESTNV_13992_188	0.131	0.869	0.061	0.939	0.223	0.777	0.229	0.771	0.234	0.766	0.19	0.81	0.075	0.925	0.262	0.738	0.156	0.844	0.127	0.873	0.28	0.72	0.169	0.831	0.262	0.738	0.272	0.728	0.216	0.784	0.271	0.729	0.298	0.702	0.137	0.863	0.013	0.987	0.065	0.935	0.091	0.909	0.107	0.893	0.246	0.754
ESTNV_14000_405	0.428	0.572	0.451	0.549	0.52	0.48	0.466	0.534	0.508	0.492	0.415	0.585	0.325	0.675	0.353	0.647	0.482	0.518	0.536	0.464	0.617	0.383	0.342	0.658	0.641	0.359	0.538	0.462	0.585	0.415	0.593	0.407	0.549	0.451	0.668	0.332	0.739	0.261	0.567	0.433	0.818	0.182	0.223	0.777	0	1
ESTNV_14029_486	0.575	0.425	0.399	0.601	0.557	0.443	0.413	0.587	0.539	0.461	0.485	0.515	0.219	0.781	0.258	0.742	0.191	0.809	0.392	0.608	0.466	0.534	0.236	0.764	0.503	0.497	0.321	0.679	0.406	0.594	0.33	0.67	0.531	0.469	0.318	0.682	0.595	0.405	0.45	0.55	0.573	0.427	0.677	0.323	0.499	0.501
ESTNV_14089_241	0.52	0.48	0.553	0.447	0.473	0.527	0.513	0.487	0.535	0.465	0.606	0.394	0.605	0.395	0.673	0.327	0.549	0.451	0.548	0.452	0.658	0.342	0.624	0.376	0.582	0.418	0.578	0.422	0.592	0.408	0.664	0.336	0.594	0.406	0.481	0.519	0.568	0.432	0.432	0.568	0.124	0.876	0.585	0.415	0.961	0.039
ESTNV_14101_629	0.226	0.774	0.193	0.807	0.108	0.892	0.125	0.875	0.206	0.794	0.068	0.932	0.066	0.934	0.036	0.964	0.202	0.798	0.037	0.963	0.088	0.912	0.073	0.927	0.068	0.932	0.182	0.818	0.131	0.869	0.049	0.951	0.09	0.91	0.037	0.963	0	1	0	1	0	1	0	1	0.01	0.99
ESTNV_14156_103	0.056	0.944	0.073	0.927	0	1	0	1	0	1	0.017	0.983	0.006	0.994	0.117	0.883	0.05	0.95	0	1	0.001	0.999	0.016	0.984	0	1	0	1	0	1	0	1	0.001	0.999	0.001	0.999	0	1	0	1	0.001	0.999	0	1	0	1
ESTNV_14268_378	0.293	0.707	0.312	0.688	0.251	0.749	0.167	0.833	0.355	0.645	0.267	0.733	0.235	0.765	0.243	0.757	0.179	0.821	0.138	0.862	0.25	0.75	0.284	0.716	0.105	0.895	0.131	0.869	0.031	0.969	0.242	0.758	0.219	0.781	0.103	0.897	0.131	0.869	0.167	0.833	0.097	0.903	0.178	0.822	0.011	0.989
ESTNV_14294_67	0.823	0.177	0.782	0.218	0.872	0.128	0.871	0.129	0.853	0.147	0.929	0.071	0.887	0.113	0.901	0.099	0.803	0.197	0.848	0.152	0.876	0.124	0.833	0.167	0.952	0.048	0.827	0.173	0.788	0.212	0.866	0.134	0.868	0.132	0.925	0.075	1	0	1	0	1	0	1	0	1	0
ESTNV_14301_309	0.878	0.122	0.625	0.375	0.678	0.322	0.709	0.291	0.697	0.303	0.738	0.262	0.58	0.42	0.669	0.331	0.518	0.482	0.561	0.439	0.645	0.355	0.666	0.334	0.583	0.417	0.678	0.322	0.59	0.41	0.582	0.418	0.712	0.288	0.575	0.425	0.698	0.302	0.511	0.489	0.808	0.192	0.761	0.239	0.753	0.247
ESTNV_14309_648	0.122	0.878	0.206	0.794	0.091	0.909	0.259	0.741	0.333	0.667	0.283	0.717	0.172	0.828	0.366	0.634	0.118	0.882	0.239	0.761	0.151	0.849	0.16	0.84	0.106	0.894	0.246	0.754	0.135	0.865	0.153	0.847	0.132	0.868	0.086	0.914	0.001	0.999	0.03	0.97	0.014	0.986	0.005	0.995	0.012	0.988
ESTNV_14325_908	1	0	1	0	1	0	1	0	1	0	1	0	1	0	1	0	1	0	1	0	1	0	1	0	1	0	1	0	1	0	1	0	1	0	1	0	1	0	1	0	1	0	1	0	0.987	0.013
ESTNV_14352_234	0.902	0.098	0.766	0.234	0.964	0.036	0.792	0.208	0.955	0.045	0.862	0.138	0.872	0.128	0.908	0.092	0.954	0.046	0.908	0.092	0.867	0.133	0.972	0.028	0.918	0.082	0.909	0.091	0.969	0.031	0.795	0.205	0.791	0.209	0.895	0.105	0.617	0.383	0.662	0.338	0.815	0.185	0.7	0.3	0.832	0.168
ESTNV_14437_168	0.809	0.191	0.765	0.235	0.943	0.057	0.784	0.216	0.913	0.087	0.857	0.143	0.827	0.173	0.849	0.151	0.906	0.094	0.857	0.143	0.799	0.201	0.933	0.067	0.857	0.143	0.78	0.22	0.885	0.115	0.631	0.369	0.697	0.303	0.8	0.2	0.576	0.424	0.637	0.363	0.775	0.225	0.677	0.323	0.83	0.17
ESTNV_14510_313	0.242	0.758	0.327	0.673	0.516	0.484	0.375	0.625	0.508	0.492	0.582	0.418	0.532	0.468	0.584	0.416	0.612	0.388	0.48	0.52	0.488	0.512	0.539	0.461	0.254	0.746	0.35	0.65	0.459	0.541	0.391	0.609	0.5	0.5	0.517	0.483	0.442	0.558	0.301	0.699	0.47	0.53	0.633	0.367	0.099	0.901
ESTNV_14745_283	0.232	0.768	0.251	0.749	0.019	0.981	0.027	0.973	0.129	0.871	0.041	0.959	0.053	0.947	0.24	0.76	0.016	0.984	0.112	0.888	0.018	0.982	0.135	0.865	0.157	0.843	0.21	0.79	0.151	0.849	0.06	0.94	0.122	0.878	0.01	0.99	0.019	0.981	0.088	0.912	0.438	0.562	0.293	0.707	0.227	0.773
ESTNV_14764_458	0.677	0.323	0.652	0.348	0.439	0.561	0.594	0.406	0.565	0.435	0.723	0.277	0.422	0.578	0.683	0.317	0.753	0.247	0.588	0.412	0.638	0.362	0.687	0.313	0.599	0.401	0.646	0.354	0.575	0.425	0.642	0.358	0.688	0.312	0.66	0.34	0.804	0.196	0.627	0.373	0.762	0.238	0.951	0.049	0.761	0.239
ESTNV_14833_423	0.061	0.939	0.065	0.935	0.021	0.979	0.027	0.973	0.088	0.912	0.087	0.913	0.044	0.956	0.007	0.993	0.032	0.968	0.061	0.939	0.06	0.94	0.094	0.906	0.061	0.939	0.161	0.839	0	1	0.036	0.964	0.15	0.85	0.093	0.907	0.361	0.639	0.029	0.971	0.08	0.92	0.136	0.864	0.017	0.983
ESTNV_15037_70	0.426	0.574	0.365	0.635	0.415	0.585	0.557	0.443	0.49	0.51	0.542	0.458	0.393	0.607	0.363	0.637	0.442	0.558	0.528	0.472	0.701	0.299	0.542	0.458	0.497	0.503	0.407	0.593	0.443	0.557	0.559	0.441	0.265	0.735	0.201	0.799	0.701	0.299	0.278	0.722	0.265	0.735	0.584	0.416	0.021	0.979
ESTNV_15113_119	0.344	0.656	0.277	0.723	0.227	0.773	0.191	0.809	0.31	0.69	0.301	0.699	0.136	0.864	0.309	0.691	0.303	0.697	0.2	0.8	0.318	0.682	0.14	0.86	0.252	0.748	0.218	0.782	0.208	0.792	0.25	0.75	0.54	0.46	0.347	0.653	0.009	0.991	0.283	0.717	0.232	0.768	0.202	0.798	0.161	0.839
ESTNV_15248_422	0.629	0.371	0.606	0.394	0.804	0.196	0.816	0.184	0.871	0.129	0.907	0.093	0.703	0.297	0.559	0.441	0.851	0.149	0.809	0.191	0.846	0.154	0.828	0.172	0.751	0.249	0.733	0.267	0.791	0.209	0.728	0.272	0.712	0.288	0.847	0.153	0.586	0.414	0.654	0.346	0.739	0.261	0.999	0.001	0.547	0.453
ESTNV_15285_387	0.623	0.377	0.65	0.35	0.451	0.549	0.423	0.577	0.598	0.402	0.55	0.45	0.605	0.395	0.5	0.5	0.555	0.445	0.577	0.423	0.393	0.607	0.591	0.409	0.517	0.483	0.549	0.451	0.647	0.353	0.505	0.495	0.527	0.473	0.627	0.373	0.255	0.745	0.498	0.502	0.755	0.245	0.545	0.455	0.649	0.351
ESTNV_15783_204	0.288	0.712	0	1	0.001	0.999	0.074	0.926	0.277	0.723	0.218	0.782	0.344	0.656	0.417	0.583	0.433	0.567	0.34	0.66	0.362	0.638	0.41	0.59	0.46	0.54	0.432	0.568	0.377	0.623	0.342	0.658	0.244	0.756	0.15	0.85	0.003	0.997	0.43	0.57	0.099	0.901	0	1	0.722	0.278
ESTNV_15891_902	0.996	0.004	0.978	0.022	1	0	1	0	1	0	1	0	1	0	0.999	0.001	1	0	1	0	1	0	1	0	0.996	0.004	0.956	0.044	0.989	0.011	1	0	0.946	0.054	0.938	0.062	0.998	0.002	0.982	0.018	0.998	0.002	0.922	0.078	1	0
ESTNV_16073_100	0.288	0.712	0.374	0.626	0.319	0.681	0.367	0.633	0.509	0.491	0.523	0.477	0.324	0.676	0.4	0.6	0.45	0.55	0.406	0.594	0.511	0.489	0.543	0.457	0.501	0.499	0.466	0.534	0.521	0.479	0.515	0.485	0.434	0.566	0.42	0.58	0.604	0.396	0.39	0.61	0.175	0.825	0.216	0.784	0.175	0.825
ESTNV_16237_331	0.975	0.025	0.968	0.032	0.995	0.005	0.999	0.001	0.994	0.006	0.996	0.004	0.981	0.019	0.999	0.001	1	0	0.983	0.017	0.943	0.057	0.987	0.013	0.996	0.004	0.997	0.003	1	0	0.991	0.009	1	0	1	0	1	0	0.995	0.005	1	0	0.991	0.009	0.984	0.016
ESTNV_16328_377	0.675	0.325	0.717	0.283	0.817	0.183	0.901	0.099	0.851	0.149	0.82	0.18	0.945	0.055	0.946	0.054	0.958	0.042	0.916	0.084	0.967	0.033	0.815	0.185	0.967	0.033	0.931	0.069	0.878	0.122	0.988	0.012	0.973	0.027	0.992	0.008	0.937	0.063	0.903	0.097	0.822	0.178	0.973	0.027	1	0
ESTNV_16370_72	0.101	0.899	0.14	0.86	0.086	0.914	0.074	0.926	0.196	0.804	0.135	0.865	0.105	0.895	0.049	0.951	0.172	0.828	0.052	0.948	0.055	0.945	0.095	0.905	0.08	0.92	0.141	0.859	0.139	0.861	0.12	0.88	0.048	0.952	0.034	0.966	0.156	0.844	0.11	0.89	0.364	0.636	0.503	0.497	0.014	0.986
ESTNV_16485_143	0.898	0.102	0.92	0.08	0.946	0.054	1	0	0.888	0.112	0.887	0.113	0.903	0.097	0.924	0.076	0.968	0.032	0.996	0.004	0.908	0.092	0.96	0.04	0.954	0.046	0.984	0.016	0.885	0.115	0.947	0.053	0.824	0.176	0.876	0.124	0.818	0.182	0.995	0.005	0.97	0.03	1	0	1	0
ESTNV_16524_81	0.144	0.856	0.127	0.873	0.095	0.905	0.004	0.996	0.025	0.975	0.014	0.986	0.029	0.971	0.008	0.992	0.092	0.908	0.048	0.952	0.025	0.975	0.068	0.932	0.072	0.928	0.033	0.967	0.016	0.984	0.077	0.923	0.04	0.96	0.06	0.94	0.069	0.931	0.091	0.909	0.042	0.958	0.186	0.814	0	1
ESTNV_16555_312	0.531	0.469	0.49	0.51	0.416	0.584	0.485	0.515	0.445	0.555	0.738	0.262	0.379	0.621	0.485	0.515	0.343	0.657	0.475	0.525	0.468	0.532	0.746	0.254	0.542	0.458	0.676	0.324	0.692	0.308	0.597	0.403	0.827	0.173	0.933	0.067	0.995	0.005	0.903	0.097	0.522	0.478	0.547	0.453	0.433	0.567
ESTNV_16613_137	0.205	0.795	0.253	0.747	0.313	0.687	0.338	0.662	0.283	0.717	0.406	0.594	0.174	0.826	0.178	0.822	0.262	0.738	0.27	0.73	0.326	0.674	0.264	0.736	0.389	0.611	0.399	0.601	0.274	0.726	0.381	0.619	0.276	0.724	0.369	0.631	0.531	0.469	0.091	0.909	0.165	0.835	0.64	0.36	0	1
ESTNV_16632_120	0.278	0.722	0.256	0.744	0.265	0.735	0.362	0.638	0.397	0.603	0.485	0.515	0.431	0.569	0.549	0.451	0.373	0.627	0.211	0.789	0.234	0.766	0.554	0.446	0.268	0.732	0.273	0.727	0.225	0.775	0.301	0.699	0.116	0.884	0.001	0.999	0.002	0.998	0	1	0	1	0	1	0.156	0.844
ESTNV_16657_595	0.55	0.45	0.432	0.568	0.517	0.483	0.36	0.64	0.528	0.472	0.648	0.352	0.33	0.67	0.526	0.474	0.4	0.6	0.342	0.658	0.521	0.479	0.576	0.424	0.61	0.39	0.614	0.386	0.593	0.407	0.552	0.448	0.652	0.348	0.552	0.448	0.193	0.807	0.247	0.753	0.422	0.578	0.739	0.261	0	1
ESTNV_16742_313	0.815	0.185	0.666	0.334	0.613	0.387	0.719	0.281	0.738	0.262	0.875	0.125	0.621	0.379	0.633	0.367	0.568	0.432	0.627	0.373	0.566	0.434	0.833	0.167	0.543	0.457	0.666	0.334	0.714	0.286	0.646	0.354	0.531	0.469	0.642	0.358	0.186	0.814	0.935	0.065	0.934	0.066	0.997	0.003	0.942	0.058
ESTNV_16810_167	0.073	0.927	0.207	0.793	0.199	0.801	0.273	0.727	0.31	0.69	0.256	0.744	0.281	0.719	0.207	0.793	0.422	0.578	0.281	0.719	0.265	0.735	0.311	0.689	0.32	0.68	0.241	0.759	0.319	0.681	0.352	0.648	0.37	0.63	0.389	0.611	0.54	0.46	0.053	0.947	0.136	0.864	0.05	0.95	0.08	0.92
ESTNV_16953_371	0.821	0.179	0.912	0.088	0.871	0.129	0.766	0.234	0.786	0.214	0.863	0.137	0.801	0.199	0.889	0.111	0.866	0.134	0.791	0.209	0.758	0.242	0.898	0.102	0.819	0.181	0.844	0.156	0.903	0.097	0.829	0.171	0.92	0.08	0.926	0.074	0.992	0.008	0.995	0.005	0.99	0.01	0.993	0.007	1	0
ESTNV_17115_120	0.946	0.054	0.813	0.187	0.823	0.177	0.864	0.136	0.776	0.224	0.917	0.083	0.596	0.404	0.555	0.445	0.76	0.24	0.601	0.399	0.677	0.323	0.866	0.134	0.647	0.353	0.777	0.223	0.822	0.178	0.851	0.149	0.875	0.125	0.83	0.17	0.888	0.112	0.977	0.023	0.98	0.02	0.98	0.02	0.976	0.024
ESTNV_17157_615	0.427	0.573	0.332	0.668	0.379	0.621	0.322	0.678	0.511	0.489	0.417	0.583	0.512	0.488	0.528	0.472	0.55	0.45	0.43	0.57	0.534	0.466	0.371	0.629	0.475	0.525	0.43	0.57	0.541	0.459	0.452	0.548	0.425	0.575	0.258	0.742	0.085	0.915	0.274	0.726	0.073	0.927	0.113	0.887	0.444	0.556
ESTNV_17211_244	0.998	0.002	1	0	1	0	1	0	0.981	0.019	0.999	0.001	1	0	1	0	0.998	0.002	1	0	1	0	0.993	0.007	0.993	0.007	0.988	0.012	0.96	0.04	1	0	0.951	0.049	0.977	0.023	1	0	0.985	0.015	0.834	0.166	0.909	0.091	1	0
ESTNV_17211_413	0.922	0.078	0.941	0.059	1	0	1	0	0.992	0.008	0.989	0.011	1	0	0.956	0.044	0.945	0.055	0.957	0.043	0.985	0.015	0.885	0.115	0.994	0.006	0.918	0.082	0.942	0.058	1	0	0.957	0.043	0.928	0.072	1	0	0.953	0.047	0.734	0.266	0.819	0.181	1	0
ESTNV_17246_90	0.389	0.611	0.138	0.862	0.129	0.871	0.145	0.855	0.309	0.691	0.393	0.607	0.228	0.772	0.272	0.728	0.354	0.646	0.268	0.732	0.32	0.68	0.325	0.675	0.343	0.657	0.358	0.642	0.36	0.64	0.469	0.531	0.461	0.539	0.442	0.558	0.462	0.538	0.473	0.527	0.261	0.739	0.365	0.635	0.513	0.487
ESTNV_17527_71	0.182	0.818	0.161	0.839	0.145	0.855	0.081	0.919	0.233	0.767	0.257	0.743	0.214	0.786	0.088	0.912	0.17	0.83	0.23	0.77	0.216	0.784	0.13	0.87	0.107	0.893	0.164	0.836	0.132	0.868	0.136	0.864	0.14	0.86	0.054	0.946	0.049	0.951	0.002	0.998	0.013	0.987	0.016	0.984	0.081	0.919
ESTNV_17668_287	0.076	0.924	0.199	0.801	0.292	0.708	0.231	0.769	0.219	0.781	0.19	0.81	0.202	0.798	0.353	0.647	0.393	0.607	0.245	0.755	0.309	0.691	0.247	0.753	0.381	0.619	0.416	0.584	0.358	0.642	0.226	0.774	0.242	0.758	0.052	0.948	0	1	0.026	0.974	0	1	0	1	0.037	0.963
ESTNV_17775_207	0.604	0.396	0.57	0.43	0.443	0.557	0.61	0.39	0.552	0.448	0.54	0.46	0.481	0.519	0.407	0.593	0.56	0.44	0.494	0.506	0.586	0.414	0.53	0.47	0.506	0.494	0.55	0.45	0.539	0.461	0.461	0.539	0.583	0.417	0.255	0.745	0.238	0.762	0.448	0.552	0.885	0.115	0.997	0.003	0.11	0.89
ESTNV_17790_335	0.46	0.54	0.304	0.696	0.185	0.815	0.166	0.834	0.33	0.67	0.407	0.593	0.259	0.741	0.302	0.698	0.174	0.826	0.264	0.736	0.365	0.635	0.24	0.76	0.361	0.639	0.321	0.679	0.276	0.724	0.276	0.724	0.264	0.736	0.18	0.82	0.561	0.439	0.713	0.287	0.638	0.362	0.672	0.328	0.558	0.442
ESTNV_17790_335_V2_NullAll	0.471	0.529	0.29	0.71	0.161	0.839	0.15	0.85	0.328	0.672	0.41	0.59	0.254	0.746	0.273	0.727	0.158	0.842	0.242	0.758	0.378	0.622	0.205	0.795	0.333	0.667	0.308	0.692	0.242	0.758	0.256	0.744	0.224	0.776	0.149	0.851	0.602	0.398	0.744	0.256	0.666	0.334	0.702	0.298	0.586	0.414
ESTNV_18010_624	0.864	0.136	0.799	0.201	0.779	0.221	0.763	0.237	0.714	0.286	0.9	0.1	0.895	0.105	0.756	0.244	0.826	0.174	0.764	0.236	0.727	0.273	0.862	0.138	0.892	0.108	0.787	0.213	0.782	0.218	0.814	0.186	0.757	0.243	0.715	0.285	0.776	0.224	0.37	0.63	0.471	0.529	0.312	0.688	0.999	0.001
ESTNV_18264_285	0.09	0.91	0.24	0.76	0.237	0.763	0.164	0.836	0.162	0.838	0.334	0.666	0.228	0.772	0.166	0.834	0.275	0.725	0.106	0.894	0.147	0.853	0.196	0.804	0.082	0.918	0.3	0.7	0.219	0.781	0.219	0.781	0.172	0.828	0.117	0.883	0.223	0.777	0.318	0.682	0.044	0.956	0	1	0.435	0.565
ESTNV_18264_90	0.859	0.141	0.778	0.222	0.717	0.283	0.784	0.216	0.848	0.152	0.777	0.223	0.847	0.153	0.913	0.087	0.943	0.057	0.729	0.271	0.667	0.333	0.878	0.122	0.676	0.324	0.792	0.208	0.705	0.295	0.743	0.257	0.859	0.141	0.855	0.145	0.999	0.001	0.817	0.183	0.964	0.036	0.997	0.003	0.999	0.001
ESTNV_18696_207	0.55	0.45	0.608	0.392	0.67	0.33	0.615	0.385	0.631	0.369	0.617	0.383	0.416	0.584	0.488	0.512	0.548	0.452	0.509	0.491	0.5	0.5	0.6	0.4	0.555	0.445	0.522	0.478	0.565	0.435	0.511	0.489	0.685	0.315	0.892	0.108	0.729	0.271	0.306	0.694	0.451	0.549	0.175	0.825	0.391	0.609
ESTNV_18996_623	0.764	0.236	0.832	0.168	0.76	0.24	0.766	0.234	0.752	0.248	0.752	0.248	0.67	0.33	0.654	0.346	0.67	0.33	0.724	0.276	0.746	0.254	0.728	0.272	0.673	0.327	0.648	0.352	0.658	0.342	0.654	0.346	0.692	0.308	0.671	0.329	0.692	0.308	0.686	0.314	0.61	0.39	0.142	0.858	0.58	0.42
ESTNV_19195_134	0.65	0.35	0.552	0.448	0.598	0.402	0.702	0.298	0.673	0.327	0.746	0.254	0.581	0.419	0.596	0.404	0.57	0.43	0.67	0.33	0.664	0.336	0.678	0.322	0.538	0.462	0.616	0.384	0.564	0.436	0.577	0.423	0.602	0.398	0.568	0.432	0.682	0.318	0.695	0.305	0.719	0.281	0.605	0.395	0.811	0.189
ESTNV_19427_106	0.961	0.039	0.962	0.038	1	0	0.931	0.069	0.92	0.08	0.964	0.036	1	0	1	0	0.978	0.022	0.854	0.146	0.718	0.282	0.968	0.032	0.982	0.018	0.977	0.023	0.987	0.013	0.991	0.009	0.997	0.003	0.996	0.004	1	0	1	0	0.834	0.166	0.952	0.048	0.868	0.132
ESTNV_19627_365	0.752	0.248	0.767	0.233	0.69	0.31	0.776	0.224	0.714	0.286	0.887	0.113	0.614	0.386	0.777	0.223	0.702	0.298	0.745	0.255	0.849	0.151	0.87	0.13	0.817	0.183	0.837	0.163	0.702	0.298	0.808	0.192	0.734	0.266	0.8	0.2	0.634	0.366	0.846	0.154	0.486	0.514	0.551	0.449	0.456	0.544
ESTNV_19653_283	0.167	0.833	0.156	0.844	0.238	0.762	0.139	0.861	0.164	0.836	0.172	0.828	0.047	0.953	0.076	0.924	0.191	0.809	0.072	0.928	0.125	0.875	0.17	0.83	0.057	0.943	0.075	0.925	0.196	0.804	0.116	0.884	0.127	0.873	0.068	0.932	0.281	0.719	0.033	0.967	0.089	0.911	0.009	0.991	0	1
ESTNV_19820_181	0.008	0.992	0	1	0	1	0	1	0.026	0.974	0.036	0.964	0.036	0.964	0.079	0.921	0.038	0.962	0.053	0.947	0.073	0.927	0.06	0.94	0.077	0.923	0.109	0.891	0.2	0.8	0.17	0.83	0.191	0.809	0.149	0.851	0.12	0.88	0.011	0.989	0.012	0.988	0	1	0	1
ESTNV_19861_125	0.91	0.09	0.789	0.211	0.816	0.184	0.701	0.299	0.699	0.301	0.933	0.067	0.626	0.374	0.705	0.295	0.706	0.294	0.713	0.287	0.678	0.322	0.795	0.205	0.638	0.362	0.767	0.233	0.747	0.253	0.772	0.228	0.908	0.092	0.996	0.004	0.996	0.004	0.995	0.005	0.993	0.007	0.993	0.007	0.688	0.312
ESTNV_20141_141	0.671	0.329	0.561	0.439	0.571	0.429	0.489	0.511	0.631	0.369	0.611	0.389	0.451	0.549	0.532	0.468	0.457	0.543	0.284	0.716	0.447	0.553	0.536	0.464	0.641	0.359	0.546	0.454	0.68	0.32	0.671	0.329	0.705	0.295	0.616	0.384	0.617	0.383	0.944	0.056	0.695	0.305	0.509	0.491	0.58	0.42
ESTNV_20218_62	0.443	0.557	0.354	0.646	0.374	0.626	0.55	0.45	0.597	0.403	0.547	0.453	0.57	0.43	0.543	0.457	0.392	0.608	0.4	0.6	0.479	0.521	0.612	0.388	0.553	0.447	0.57	0.43	0.527	0.473	0.408	0.592	0.516	0.484	0.534	0.466	0.55	0.45	0.503	0.497	0.653	0.347	0.828	0.172	0.608	0.392
ESTNV_20306_378	0.344	0.656	0.22	0.78	0.068	0.932	0.032	0.968	0.152	0.848	0.11	0.89	0.028	0.972	0.105	0.895	0.031	0.969	0.056	0.944	0.039	0.961	0.086	0.914	0.005	0.995	0.14	0.86	0.144	0.856	0.107	0.893	0.02	0.98	0.003	0.997	0.008	0.992	0	1	0	1	0	1	0.001	0.999
ESTNV_20578_223	0.744	0.256	0.604	0.396	0.642	0.358	0.493	0.507	0.705	0.295	0.7	0.3	0.633	0.367	0.884	0.116	0.761	0.239	0.642	0.358	0.781	0.219	0.545	0.455	0.659	0.341	0.695	0.305	0.59	0.41	0.573	0.427	0.46	0.54	0.327	0.673	0.19	0.81	0.417	0.583	0.48	0.52	0.368	0.632	0.999	0.001
ESTNV_20616_78	0.548	0.452	0.63	0.37	0.496	0.504	0.411	0.589	0.473	0.527	0.256	0.744	0.394	0.606	0.447	0.553	0.484	0.516	0.484	0.516	0.472	0.528	0.438	0.562	0.566	0.434	0.51	0.49	0.508	0.492	0.606	0.394	0.648	0.352	0.59	0.41	0.723	0.277	0.539	0.461	0.279	0.721	0.145	0.855	0.179	0.821
ESTNV_20700_631	0.289	0.711	0.159	0.841	0.095	0.905	0.202	0.798	0.2	0.8	0.122	0.878	0.191	0.809	0.276	0.724	0.194	0.806	0.21	0.79	0.239	0.761	0.194	0.806	0.203	0.797	0.292	0.708	0.218	0.782	0.224	0.776	0.372	0.628	0.195	0.805	0.011	0.989	0.372	0.628	0.638	0.362	0.653	0.347	0.114	0.886
ESTNV_21220_218	0.839	0.161	0.751	0.249	0.564	0.436	0.701	0.299	0.801	0.199	0.653	0.347	0.647	0.353	0.71	0.29	0.803	0.197	0.759	0.241	0.852	0.148	0.669	0.331	0.822	0.178	0.715	0.285	0.736	0.264	0.74	0.26	0.789	0.211	0.795	0.205	0.911	0.089	0.992	0.008	0.596	0.404	0.796	0.204	0.894	0.106
ESTNV_21223_122	0.531	0.469	0.611	0.389	0.371	0.629	0.7	0.3	0.672	0.328	0.757	0.243	0.505	0.495	0.55	0.45	0.556	0.444	0.626	0.374	0.587	0.413	0.655	0.345	0.68	0.32	0.744	0.256	0.596	0.404	0.611	0.389	0.668	0.332	0.774	0.226	0.887	0.113	0.473	0.527	0.634	0.366	0.33	0.67	0.362	0.638
ESTNV_21259_337	0.314	0.686	0.228	0.772	0.326	0.674	0.202	0.798	0.295	0.705	0.174	0.826	0.262	0.738	0.225	0.775	0.221	0.779	0.239	0.761	0.334	0.666	0.351	0.649	0.247	0.753	0.244	0.756	0.271	0.729	0.325	0.675	0.187	0.813	0.225	0.775	0	1	0.165	0.835	0.121	0.879	0.061	0.939	0.249	0.751
ESTNV_21396_116	0.273	0.727	0.278	0.722	0.267	0.733	0.414	0.586	0.315	0.685	0.318	0.682	0.12	0.88	0.198	0.802	0.111	0.889	0.356	0.644	0.231	0.769	0.267	0.733	0.282	0.718	0.163	0.837	0.099	0.901	0.138	0.862	0.248	0.752	0.131	0.869	0.214	0.786	0.658	0.342	0.255	0.745	0.453	0.547	0.092	0.908
ESTNV_21489_151	0.672	0.328	0.711	0.289	0.754	0.246	0.69	0.31	0.75	0.25	0.903	0.097	0.789	0.211	0.774	0.226	0.916	0.084	0.76	0.24	0.605	0.395	0.781	0.219	0.808	0.192	0.543	0.457	0.655	0.345	0.684	0.316	0.455	0.545	0.522	0.478	0.234	0.766	0.744	0.256	0.49	0.51	0.908	0.092	0.757	0.243
ESTNV_22249_490	0.975	0.025	1	0	0.893	0.107	0.998	0.002	0.975	0.025	0.949	0.051	0.987	0.013	0.987	0.013	0.989	0.011	1	0	0.985	0.015	0.964	0.036	0.965	0.035	0.999	0.001	0.983	0.017	0.971	0.029	0.939	0.061	0.965	0.035	1	0	0.897	0.103	0.941	0.059	0.903	0.097	0.95	0.05
ESTNV_22297_283	0.746	0.254	0.601	0.399	0.653	0.347	0.607	0.393	0.665	0.335	0.795	0.205	0.722	0.278	0.718	0.282	0.54	0.46	0.745	0.255	0.727	0.273	0.738	0.262	0.632	0.368	0.637	0.363	0.641	0.359	0.615	0.385	0.729	0.271	0.766	0.234	0.822	0.178	0.648	0.352	0.47	0.53	0.601	0.399	0.163	0.837
ESTNV_22297_524	0.8	0.2	0.83	0.17	0.854	0.146	0.781	0.219	0.705	0.295	0.962	0.038	0.77	0.23	0.824	0.176	0.864	0.136	0.553	0.447	0.711	0.289	0.766	0.234	0.919	0.081	0.856	0.144	0.942	0.058	0.937	0.063	0.993	0.007	0.98	0.02	0.986	0.014	0.981	0.019	0.979	0.021	0.983	0.017	0.969	0.031
ESTNV_22306_141	0.639	0.361	0.433	0.567	0.332	0.668	0.297	0.703	0.413	0.587	0.401	0.599	0.306	0.694	0.387	0.613	0.368	0.632	0.273	0.727	0.308	0.692	0.5	0.5	0.429	0.571	0.485	0.515	0.486	0.514	0.382	0.618	0.468	0.532	0.653	0.347	0.262	0.738	0.247	0.753	0.254	0.746	0.313	0.687	0.777	0.223
ESTNV_22319_435	0.116	0.884	0.253	0.747	0.179	0.821	0.085	0.915	0.097	0.903	0.142	0.858	0.151	0.849	0.09	0.91	0.046	0.954	0.042	0.958	0.091	0.909	0.09	0.91	0.144	0.856	0.168	0.832	0.175	0.825	0.09	0.91	0.001	0.999	0	1	0	1	0	1	0.275	0.725	0.557	0.443	0.058	0.942
ESTNV_22379_430	0.254	0.746	0.272	0.728	0.116	0.884	0.058	0.942	0.27	0.73	0.087	0.913	0.34	0.66	0.469	0.531	0.293	0.707	0.314	0.686	0.211	0.789	0.127	0.873	0.322	0.678	0.279	0.721	0.46	0.54	0.252	0.748	0.337	0.663	0.312	0.688	0.51	0.49	0.226	0.774	0.391	0.609	0.129	0.871	0	1
ESTNV_22388_362	0.404	0.596	0.225	0.775	0.218	0.782	0.184	0.816	0.264	0.736	0.132	0.868	0.172	0.828	0.119	0.881	0.141	0.859	0.153	0.847	0.318	0.682	0.334	0.666	0.229	0.771	0.251	0.749	0.207	0.793	0.152	0.848	0.055	0.945	0.257	0.743	0	1	0.273	0.727	0.306	0.694	0.125	0.875	0.036	0.964
ESTNV_22395_848	0.263	0.737	0.412	0.588	0.264	0.736	0.426	0.574	0.34	0.66	0.293	0.707	0.381	0.619	0.405	0.595	0.349	0.651	0.391	0.609	0.495	0.505	0.386	0.614	0.257	0.743	0.327	0.673	0.253	0.747	0.265	0.735	0.372	0.628	0.353	0.647	0.473	0.527	0.304	0.696	0.442	0.558	0.176	0.824	0.202	0.798
ESTNV_22405_619	0.327	0.673	0.381	0.619	0.429	0.571	0.558	0.442	0.575	0.425	0.567	0.433	0.33	0.67	0.287	0.713	0.505	0.495	0.38	0.62	0.408	0.592	0.333	0.667	0.511	0.489	0.501	0.499	0.471	0.529	0.562	0.438	0.576	0.424	0.598	0.402	0.313	0.687	0.483	0.517	0.605	0.395	0.571	0.429	0.694	0.306
ESTNV_22405_737	0.733	0.267	0.883	0.117	0.778	0.222	0.859	0.141	0.936	0.064	0.956	0.044	0.613	0.387	0.706	0.294	0.775	0.225	0.838	0.162	0.798	0.202	0.786	0.214	0.736	0.264	0.832	0.168	0.815	0.185	0.861	0.139	0.899	0.101	0.922	0.078	0.951	0.049	0.826	0.174	0.843	0.157	0.842	0.158	0.978	0.022
ESTNV_22407_388	0.376	0.624	0.218	0.782	0.42	0.58	0.405	0.595	0.331	0.669	0.354	0.646	0.309	0.691	0.444	0.556	0.373	0.627	0.377	0.623	0.397	0.603	0.37	0.63	0.309	0.691	0.384	0.616	0.362	0.638	0.301	0.699	0.208	0.792	0.091	0.909	0.373	0.627	0.271	0.729	0.389	0.611	0.363	0.637	0.573	0.427
ESTNV_22417_469	0.14	0.86	0.174	0.826	0.028	0.972	0.036	0.964	0.069	0.931	0.063	0.937	0.031	0.969	0.127	0.873	0.061	0.939	0.057	0.943	0.111	0.889	0.116	0.884	0.093	0.907	0.118	0.882	0.2	0.8	0.334	0.666	0.051	0.949	0	1	0.022	0.978	0.016	0.984	0	1	0	1	0.033	0.967
ESTNV_22435_210	0.243	0.757	0.083	0.917	0.19	0.81	0.099	0.901	0.198	0.802	0.215	0.785	0.345	0.655	0.428	0.572	0.181	0.819	0.198	0.802	0.293	0.707	0.198	0.802	0.258	0.742	0.245	0.755	0.207	0.793	0.235	0.765	0.268	0.732	0.372	0.628	0.445	0.555	0.154	0.846	0.498	0.502	0.18	0.82	0.259	0.741
ESTNV_22446_406	0.951	0.049	1	0	0.952	0.048	0.96	0.04	0.972	0.028	0.987	0.013	0.965	0.035	1	0	0.999	0.001	0.996	0.004	1	0	0.997	0.003	0.994	0.006	0.957	0.043	0.999	0.001	1	0	1	0	1	0	0.999	0.001	1	0	1	0	0.999	0.001	0.984	0.016
ESTNV_22560_417	1	0	1	0	1	0	1	0	1	0	0.997	0.003	1	0	1	0	1	0	1	0	1	0	1	0	1	0	1	0	1	0	1	0	0.974	0.026	0.993	0.007	0.994	0.006	0.996	0.004	1	0	0.997	0.003	0.963	0.037
ESTNV_22592_400	0.419	0.581	0.783	0.217	0.803	0.197	0.679	0.321	0.63	0.37	0.775	0.225	0.662	0.338	0.758	0.242	0.766	0.234	0.707	0.293	0.605	0.395	0.582	0.418	0.648	0.352	0.704	0.296	0.592	0.408	0.631	0.369	0.782	0.218	0.791	0.209	0.521	0.479	0.166	0.834	0.542	0.458	0.591	0.409	0.127	0.873
ESTNV_22609_355	0.981	0.019	0.986	0.014	0.815	0.185	0.973	0.027	0.94	0.06	0.994	0.006	0.93	0.07	0.992	0.008	0.926	0.074	0.889	0.111	0.95	0.05	1	0	0.892	0.108	0.884	0.116	0.971	0.029	0.905	0.095	0.882	0.118	0.843	0.157	0.792	0.208	0.703	0.297	0.998	0.002	0.972	0.028	0.372	0.628
ESTNV_22611_642	0.742	0.258	0.583	0.417	0.667	0.333	0.426	0.574	0.507	0.493	0.552	0.448	0.376	0.624	0.356	0.644	0.441	0.559	0.352	0.648	0.57	0.43	0.6	0.4	0.416	0.584	0.487	0.513	0.399	0.601	0.412	0.588	0.627	0.373	0.685	0.315	0.113	0.887	0.541	0.459	0.737	0.263	0.986	0.014	0.447	0.553
ESTNV_22696_678	0.582	0.418	0.531	0.469	0.287	0.713	0.447	0.553	0.511	0.489	0.633	0.367	0.398	0.602	0.411	0.589	0.498	0.502	0.446	0.554	0.528	0.472	0.583	0.417	0.337	0.663	0.503	0.497	0.343	0.657	0.428	0.572	0.464	0.536	0.33	0.67	0.523	0.477	0.208	0.792	0.294	0.706	0.112	0.888	0.372	0.628
ESTNV_22734_289	0.731	0.269	0.689	0.311	0.523	0.477	0.651	0.349	0.692	0.308	0.853	0.147	0.709	0.291	0.644	0.356	0.847	0.153	0.658	0.342	0.736	0.264	0.816	0.184	0.828	0.172	0.804	0.196	0.829	0.171	0.805	0.195	0.68	0.32	0.801	0.199	0.993	0.007	0.917	0.083	0.769	0.231	0.868	0.132	0.712	0.288
ESTNV_22761_52	0.353	0.647	0.54	0.46	0.361	0.639	0.518	0.482	0.615	0.385	0.51	0.49	0.452	0.548	0.459	0.541	0.571	0.429	0.459	0.541	0.425	0.575	0.41	0.59	0.243	0.757	0.377	0.623	0.31	0.69	0.388	0.612	0.341	0.659	0.247	0.753	0.484	0.516	0.384	0.616	0.321	0.679	0.045	0.955	0	1
ESTNV_22938_366	0.044	0.956	0.068	0.932	0.03	0.97	0.006	0.994	0.016	0.984	0	1	0	1	0.011	0.989	0	1	0	1	0.001	0.999	0.015	0.985	0	1	0.033	0.967	0.01	0.99	0.01	0.99	0.031	0.969	0.028	0.972	0	1	0	1	0.009	0.991	0	1	0	1
ESTNV_22986_1059	0.12	0.88	0.123	0.877	0.039	0.961	0.095	0.905	0.165	0.835	0.028	0.972	0.089	0.911	0.291	0.709	0.036	0.964	0.132	0.868	0.121	0.879	0.16	0.84	0.059	0.941	0.164	0.836	0.157	0.843	0.036	0.964	0.098	0.902	0.048	0.952	0.064	0.936	0	1	0	1	0	1	0.34	0.66
ESTNV_23098_128	0.475	0.525	0.375	0.625	0.201	0.799	0.137	0.863	0.259	0.741	0.23	0.77	0.32	0.68	0.334	0.666	0.229	0.771	0.364	0.636	0.321	0.679	0.329	0.671	0.276	0.724	0.517	0.483	0.483	0.517	0.402	0.598	0.534	0.466	0.545	0.455	0.297	0.703	0.777	0.223	0.341	0.659	0.372	0.628	0.113	0.887
ESTNV_23136_481	0.921	0.079	0.83	0.17	0.779	0.221	0.783	0.217	0.918	0.082	0.975	0.025	0.857	0.143	0.928	0.072	0.97	0.03	0.868	0.132	0.912	0.088	0.829	0.171	0.926	0.074	0.948	0.052	0.939	0.061	0.867	0.133	0.892	0.108	0.976	0.024	0.951	0.049	0.562	0.438	0.485	0.515	0.3	0.7	0.553	0.447
ESTNV_23285_157	0.581	0.419	0.248	0.752	0.117	0.883	0.221	0.779	0.418	0.582	0.373	0.627	0.209	0.791	0.281	0.719	0.344	0.656	0.378	0.622	0.367	0.633	0.573	0.427	0.32	0.68	0.404	0.596	0.322	0.678	0.252	0.748	0.471	0.529	0.419	0.581	0.074	0.926	0.522	0.478	0.569	0.431	0.62	0.38	0.154	0.846
ESTNV_23337_437	0.042	0.958	0.006	0.994	0	1	0	1	0.037	0.963	0.028	0.972	0.064	0.936	0.037	0.963	0.071	0.929	0.057	0.943	0.126	0.874	0.098	0.902	0.087	0.913	0.169	0.831	0.247	0.753	0.196	0.804	0.539	0.461	0.506	0.494	0.019	0.981	0.294	0.706	0.201	0.799	0.133	0.867	0.607	0.393
ESTNV_23338_93	0.538	0.462	0.624	0.376	0.569	0.431	0.774	0.226	0.793	0.207	0.666	0.334	0.795	0.205	0.784	0.216	0.725	0.275	0.732	0.268	0.586	0.414	0.766	0.234	0.675	0.325	0.773	0.227	0.911	0.089	0.775	0.225	0.934	0.066	0.964	0.036	0.805	0.195	0.974	0.026	0.93	0.07	1	0	0.149	0.851
ESTNV_23382_236	0.532	0.468	0.408	0.592	0.567	0.433	0.514	0.486	0.54	0.46	0.618	0.382	0.489	0.511	0.664	0.336	0.415	0.585	0.376	0.624	0.502	0.498	0.415	0.585	0.497	0.503	0.527	0.473	0.452	0.548	0.583	0.417	0.598	0.402	0.307	0.693	0.684	0.316	0.634	0.366	0.424	0.576	0	1	0.693	0.307
ESTNV_23446_534	0.087	0.913	0.031	0.969	0.067	0.933	0.073	0.927	0.088	0.912	0.045	0.955	0.108	0.892	0.147	0.853	0.087	0.913	0.049	0.951	0.129	0.871	0.103	0.897	0.161	0.839	0.105	0.895	0.225	0.775	0.023	0.977	0	1	0	1	0	1	0.026	0.974	0	1	0.013	0.987	0.175	0.825
ESTNV_23454_358	0.412	0.588	0.352	0.648	0.491	0.509	0.451	0.549	0.546	0.454	0.626	0.374	0.479	0.521	0.316	0.684	0.618	0.382	0.393	0.607	0.474	0.526	0.494	0.506	0.507	0.493	0.52	0.48	0.505	0.495	0.487	0.513	0.65	0.35	0.769	0.231	0.923	0.077	0.687	0.313	0.756	0.244	0.931	0.069	0.624	0.376
ESTNV_23472_194	0.038	0.962	0	1	0	1	0.016	0.984	0.008	0.992	0.028	0.972	0.001	0.999	0.053	0.947	0.061	0.939	0	1	0.023	0.977	0.013	0.987	0.019	0.981	0.058	0.942	0.017	0.983	0	1	0.025	0.975	0.063	0.937	0	1	0.16	0.84	0.029	0.971	0	1	0	1
ESTNV_23481_173	0.928	0.072	0.946	0.054	0.999	0.001	0.976	0.024	1	0	0.999	0.001	0.906	0.094	0.981	0.019	0.946	0.054	0.975	0.025	1	0	0.954	0.046	0.976	0.024	0.855	0.145	0.936	0.064	0.873	0.127	0.895	0.105	0.85	0.15	0.979	0.021	0.92	0.08	0.762	0.238	0.854	0.146	0.527	0.473
ESTNV_23515_266	0.424	0.576	0.541	0.459	0.618	0.382	0.51	0.49	0.5	0.5	0.462	0.538	0.482	0.518	0.559	0.441	0.599	0.401	0.479	0.521	0.698	0.302	0.603	0.397	0.656	0.344	0.66	0.34	0.731	0.269	0.708	0.292	0.814	0.186	0.896	0.104	0.789	0.211	0.569	0.431	0.601	0.399	0.599	0.401	0.17	0.83
ESTNV_23548_82	0.446	0.554	0.623	0.377	0.718	0.282	0.687	0.313	0.796	0.204	0.854	0.146	0.616	0.384	0.799	0.201	0.823	0.177	0.667	0.333	0.67	0.33	0.693	0.307	0.665	0.335	0.626	0.374	0.552	0.448	0.636	0.364	0.565	0.435	0.495	0.505	0.615	0.385	0.526	0.474	0.302	0.698	0.32	0.68	0.459	0.541
ESTNV_23551_596	0.04	0.96	0.001	0.999	0.001	0.999	0	1	0.027	0.973	0	1	0	1	0	1	0	1	0	1	0	1	0	1	0.001	0.999	0.001	0.999	0.009	0.991	0.001	0.999	0.025	0.975	0.003	0.997	0	1	0	1	0	1	0	1	0.001	0.999
ESTNV_23557_1342	0.739	0.261	0.684	0.316	0.653	0.347	0.752	0.248	0.775	0.225	0.697	0.303	0.783	0.217	0.884	0.116	0.83	0.17	0.749	0.251	0.738	0.262	0.84	0.16	0.803	0.197	0.892	0.108	0.887	0.113	0.961	0.039	0.958	0.042	0.945	0.055	1	0	0.454	0.546	0.781	0.219	0.864	0.136	0.999	0.001
ESTNV_23559_573	0.494	0.506	0.537	0.463	0.818	0.182	0.692	0.308	0.7	0.3	0.788	0.212	0.794	0.206	0.755	0.245	0.664	0.336	0.709	0.291	0.678	0.322	0.8	0.2	0.67	0.33	0.698	0.302	0.669	0.331	0.745	0.255	0.644	0.356	0.662	0.338	0.949	0.051	0.676	0.324	0.403	0.597	0.29	0.71	0.468	0.532
ESTNV_23562_420	0.083	0.917	0.133	0.867	0.188	0.812	0.05	0.95	0.179	0.821	0.074	0.926	0.077	0.923	0.216	0.784	0.128	0.872	0.054	0.946	0.095	0.905	0.039	0.961	0.09	0.91	0.181	0.819	0.157	0.843	0.082	0.918	0.445	0.555	0.17	0.83	0.029	0.971	0.136	0.864	0.052	0.948	0.004	0.996	0.444	0.556
ESTNV_23580_687	0.875	0.125	0.73	0.27	0.584	0.416	0.665	0.335	0.754	0.246	0.69	0.31	0.732	0.268	0.69	0.31	0.665	0.335	0.71	0.29	0.794	0.206	0.759	0.241	0.771	0.229	0.661	0.339	0.496	0.504	0.642	0.358	0.558	0.442	0.596	0.404	0.788	0.212	0.833	0.167	0.7	0.3	0.647	0.353	1	0
ESTNV_23604_249	0.18	0.82	0.087	0.913	0.058	0.942	0.095	0.905	0.184	0.816	0.126	0.874	0.175	0.825	0.227	0.773	0.307	0.693	0.127	0.873	0.236	0.764	0.192	0.808	0.175	0.825	0.151	0.849	0.237	0.763	0.32	0.68	0.393	0.607	0.465	0.535	0.578	0.422	0.424	0.576	0.523	0.477	0.231	0.769	0	1
ESTNV_23622_155	0.294	0.706	0.335	0.665	0.329	0.671	0.362	0.638	0.297	0.703	0.294	0.706	0.409	0.591	0.326	0.674	0.302	0.698	0.372	0.628	0.388	0.612	0.471	0.529	0.194	0.806	0.372	0.628	0.324	0.676	0.158	0.842	0.084	0.916	0.043	0.957	0.473	0.527	0.106	0.894	0.652	0.348	0.672	0.328	0.794	0.206
ESTNV_23675_228	0.016	0.984	0.089	0.911	0.268	0.732	0.303	0.697	0.158	0.842	0.274	0.726	0.024	0.976	0.021	0.979	0.057	0.943	0.059	0.941	0.188	0.812	0.15	0.85	0.059	0.941	0.134	0.866	0.127	0.873	0.052	0.948	0.048	0.952	0.096	0.904	0	1	0.081	0.919	0.001	0.999	0	1	0.001	0.999
ESTNV_23711_205	0.961	0.039	0.79	0.21	0.944	0.056	0.922	0.078	0.971	0.029	0.99	0.01	0.894	0.106	0.93	0.07	0.918	0.082	0.88	0.12	0.935	0.065	0.987	0.013	0.986	0.014	0.929	0.071	0.958	0.042	0.916	0.084	0.914	0.086	0.945	0.055	0.939	0.061	1	0	1	0	0.994	0.006	0.75	0.25
ESTNV_23712_244	0.019	0.981	0.04	0.96	0.062	0.938	0.012	0.988	0.06	0.94	0.003	0.997	0.104	0.896	0.054	0.946	0.12	0.88	0.063	0.937	0.05	0.95	0.034	0.966	0.108	0.892	0.155	0.845	0.092	0.908	0.055	0.945	0.256	0.744	0.293	0.707	0	1	0.003	0.997	0.005	0.995	0.031	0.969	0	1
ESTNV_23739_381	0.359	0.641	0.245	0.755	0.234	0.766	0.193	0.807	0.296	0.704	0.231	0.769	0.194	0.806	0.154	0.846	0.289	0.711	0.196	0.804	0.289	0.711	0.333	0.667	0.189	0.811	0.345	0.655	0.335	0.665	0.417	0.583	0.271	0.729	0.171	0.829	0.597	0.403	0.532	0.468	0.742	0.258	0.754	0.246	0.355	0.645
ESTNV_23780_358	0.783	0.217	0.648	0.352	0.506	0.494	0.638	0.362	0.584	0.416	0.67	0.33	0.614	0.386	0.65	0.35	0.801	0.199	0.736	0.264	0.729	0.271	0.706	0.294	0.691	0.309	0.669	0.331	0.708	0.292	0.727	0.273	0.802	0.198	0.769	0.231	0.885	0.115	1	0	1	0	0.963	0.037	0.469	0.531
ESTNV_23790_145	0.213	0.787	0.075	0.925	0.148	0.852	0.009	0.991	0.155	0.845	0.185	0.815	0.012	0.988	0.008	0.992	0.008	0.992	0.039	0.961	0.135	0.865	0.05	0.95	0.071	0.929	0.15	0.85	0.069	0.931	0.071	0.929	0.102	0.898	0.106	0.894	0	1	0.194	0.806	0.076	0.924	0.019	0.981	0.174	0.826
ESTNV_23791_529	0.779	0.221	0.895	0.105	0.813	0.187	0.951	0.049	0.863	0.137	0.81	0.19	0.975	0.025	0.997	0.003	0.994	0.006	0.913	0.087	0.862	0.138	0.953	0.047	0.92	0.08	0.868	0.132	0.948	0.052	0.928	0.072	0.919	0.081	0.906	0.094	1	0	0.784	0.216	0.898	0.102	0.962	0.038	0.813	0.187
ESTNV_23983_141	0.91	0.09	0.86	0.14	0.908	0.092	0.771	0.229	0.792	0.208	0.872	0.128	0.684	0.316	0.796	0.204	0.784	0.216	0.753	0.247	0.718	0.282	0.84	0.16	0.789	0.211	0.829	0.171	0.822	0.178	0.772	0.228	0.837	0.163	0.802	0.198	0.896	0.104	1	0	0.988	0.012	0.936	0.064	1	0
ESTNV_23983_288	0.875	0.125	0.805	0.195	0.846	0.154	0.723	0.277	0.743	0.257	0.817	0.183	0.663	0.337	0.725	0.275	0.733	0.267	0.687	0.313	0.647	0.353	0.799	0.201	0.717	0.283	0.761	0.239	0.787	0.213	0.714	0.286	0.792	0.208	0.761	0.239	0.836	0.164	0.939	0.061	0.914	0.086	0.86	0.14	0.941	0.059
ESTNV_23996_351	0.729	0.271	0.6	0.4	0.363	0.637	0.548	0.452	0.371	0.629	0.498	0.502	0.116	0.884	0.085	0.915	0.142	0.858	0.142	0.858	0.199	0.801	0.524	0.476	0.095	0.905	0.194	0.806	0.087	0.913	0.079	0.921	0.049	0.951	0.008	0.992	0	1	0	1	0	1	0	1	0.883	0.117
ESTNV_24077_66	0.837	0.163	0.702	0.298	0.725	0.275	0.713	0.287	0.784	0.216	0.832	0.168	0.778	0.222	0.949	0.051	0.774	0.226	0.671	0.329	0.738	0.262	0.769	0.231	0.702	0.298	0.75	0.25	0.802	0.198	0.776	0.224	0.726	0.274	0.577	0.423	0.577	0.423	0.775	0.225	0.544	0.456	0.476	0.524	0.696	0.304
ESTNV_24083_379	0.883	0.117	0.924	0.076	0.928	0.072	0.956	0.044	0.939	0.061	0.976	0.024	0.968	0.032	0.947	0.053	0.979	0.021	0.95	0.05	0.915	0.085	0.955	0.045	0.821	0.179	0.881	0.119	0.833	0.167	0.761	0.239	1	0	1	0	1	0	1	0	1	0	1	0	0.631	0.369
ESTNV_24132_394	0.922	0.078	0.965	0.035	0.993	0.007	0.996	0.004	0.996	0.004	1	0	0.998	0.002	1	0	1	0	0.999	0.001	1	0	1	0	1	0	0.916	0.084	1	0	1	0	1	0	1	0	0.994	0.006	0.993	0.007	0.995	0.005	0.994	0.006	0.996	0.004
ESTNV_24170_237	0.262	0.738	0.226	0.774	0.171	0.829	0.079	0.921	0.191	0.809	0.311	0.689	0.263	0.737	0.195	0.805	0.187	0.813	0.141	0.859	0.243	0.757	0.322	0.678	0.162	0.838	0.199	0.801	0.155	0.845	0.129	0.871	0.09	0.91	0.139	0.861	0.402	0.598	0.147	0.853	0.278	0.722	0.067	0.933	0.007	0.993
ESTNV_24215_410	0.124	0.876	0.063	0.937	0.063	0.937	0.002	0.998	0.061	0.939	0.061	0.939	0.018	0.982	0.012	0.988	0.014	0.986	0	1	0.002	0.998	0.029	0.971	0.043	0.957	0.045	0.955	0.042	0.958	0.006	0.994	0.003	0.997	0.006	0.994	0	1	0	1	0	1	0	1	0	1
ESTNV_24241_102	0.221	0.779	0.043	0.957	0.16	0.84	0.141	0.859	0.272	0.728	0.118	0.882	0.183	0.817	0.135	0.865	0.167	0.833	0.123	0.877	0.124	0.876	0.225	0.775	0.15	0.85	0.198	0.802	0.118	0.882	0.281	0.719	0.232	0.768	0.291	0.709	0.226	0.774	0.119	0.881	0.317	0.683	0.232	0.768	0	1
ESTNV_24283_126	0.406	0.594	0.507	0.493	0.616	0.384	0.554	0.446	0.472	0.528	0.481	0.519	0.534	0.466	0.551	0.449	0.483	0.517	0.416	0.584	0.449	0.551	0.494	0.506	0.565	0.435	0.546	0.454	0.583	0.417	0.521	0.479	0.488	0.512	0.488	0.512	0.534	0.466	0.572	0.428	0.494	0.506	0.376	0.624	0.367	0.633
ESTNV_24287_329	0.924	0.076	0.835	0.165	0.954	0.046	0.958	0.042	0.904	0.096	0.967	0.033	0.893	0.107	0.892	0.108	0.889	0.111	0.82	0.18	0.965	0.035	0.881	0.119	0.9	0.1	0.826	0.174	0.894	0.106	0.967	0.033	0.998	0.002	1	0	0.999	0.001	0.983	0.017	0.975	0.025	0.994	0.006	0.98	0.02
ESTNV_24363_306	0.615	0.385	0.491	0.509	0.529	0.471	0.629	0.371	0.57	0.43	0.542	0.458	0.372	0.628	0.375	0.625	0.537	0.463	0.575	0.425	0.492	0.508	0.647	0.353	0.44	0.56	0.624	0.376	0.63	0.37	0.527	0.473	0.411	0.589	0.403	0.597	0.424	0.576	0.521	0.479	0.314	0.686	0.567	0.433	0.462	0.538
ESTNV_24376_271	0.522	0.478	0.361	0.639	0.528	0.472	0.56	0.44	0.649	0.351	0.525	0.475	0.684	0.316	0.652	0.348	0.628	0.372	0.669	0.331	0.659	0.341	0.573	0.427	0.619	0.381	0.69	0.31	0.651	0.349	0.661	0.339	0.83	0.17	0.641	0.359	0.786	0.214	0.897	0.103	0.913	0.087	0.874	0.126	0.253	0.747
ESTNV_24432_409	0.034	0.966	0	1	0.075	0.925	0.059	0.941	0.051	0.949	0.111	0.889	0.036	0.964	0.06	0.94	0.028	0.972	0.096	0.904	0.174	0.826	0.068	0.932	0.137	0.863	0.219	0.781	0.125	0.875	0.277	0.723	0.297	0.703	0.315	0.685	0.044	0.956	0.306	0.694	0.645	0.355	0.595	0.405	0.01	0.99
ESTNV_24515_297	0.782	0.218	0.538	0.462	0.375	0.625	0.148	0.852	0.399	0.601	0.33	0.67	0.582	0.418	0.607	0.393	0.512	0.488	0.394	0.606	0.456	0.544	0.507	0.493	0.645	0.355	0.607	0.393	0.678	0.322	0.641	0.359	0.846	0.154	0.776	0.224	0.655	0.345	0.419	0.581	0.088	0.912	0.002	0.998	0.548	0.452
ESTNV_24590_55	0.642	0.358	0.631	0.369	0.497	0.503	0.627	0.373	0.629	0.371	0.699	0.301	0.473	0.527	0.541	0.459	0.592	0.408	0.437	0.563	0.591	0.409	0.574	0.426	0.626	0.374	0.575	0.425	0.502	0.498	0.477	0.523	0.256	0.744	0.225	0.775	0.08	0.92	0.446	0.554	0.702	0.298	0.582	0.418	0.724	0.276
ESTNV_24613_246	0.584	0.416	0.584	0.416	0.412	0.588	0.514	0.486	0.615	0.385	0.314	0.686	0.386	0.614	0.429	0.571	0.657	0.343	0.533	0.467	0.644	0.356	0.502	0.498	0.591	0.409	0.533	0.467	0.365	0.635	0.413	0.587	0.335	0.665	0.277	0.723	0.333	0.667	0.509	0.491	0.181	0.819	0.169	0.831	0.317	0.683
ESTNV_24797_128	0.739	0.261	0.592	0.408	0.553	0.447	0.67	0.33	0.721	0.279	0.634	0.366	0.686	0.314	0.783	0.217	0.724	0.276	0.62	0.38	0.563	0.437	0.714	0.286	0.817	0.183	0.69	0.31	0.793	0.207	0.723	0.277	0.737	0.263	0.658	0.342	0.853	0.147	0.652	0.348	0.93	0.07	1	0	0.675	0.325
ESTNV_24834_242	0.238	0.762	0.358	0.642	0.269	0.731	0.454	0.546	0.482	0.518	0.429	0.571	0.458	0.542	0.649	0.351	0.53	0.47	0.426	0.574	0.653	0.347	0.539	0.461	0.469	0.531	0.505	0.495	0.529	0.471	0.465	0.535	0.39	0.61	0.49	0.51	0.019	0.981	0.542	0.458	0.7	0.3	0.6	0.4	0.054	0.946
ESTNV_24873_94	0.416	0.584	0.23	0.77	0.177	0.823	0.316	0.684	0.32	0.68	0.386	0.614	0.269	0.731	0.283	0.717	0.211	0.789	0.292	0.708	0.286	0.714	0.344	0.656	0.262	0.738	0.353	0.647	0.224	0.776	0.349	0.651	0.426	0.574	0.463	0.537	0.521	0.479	0.5	0.5	0.408	0.592	0.333	0.667	0.264	0.736
ESTNV_24924_468	0.782	0.218	0.701	0.299	0.643	0.357	0.758	0.242	0.655	0.345	0.781	0.219	0.607	0.393	0.63	0.37	0.697	0.303	0.61	0.39	0.78	0.22	0.824	0.176	0.576	0.424	0.69	0.31	0.834	0.166	0.814	0.186	0.751	0.249	0.728	0.272	0.862	0.138	0.851	0.149	0.966	0.034	0.882	0.118	0.107	0.893
ESTNV_24999_794	0.969	0.031	0.926	0.074	0.927	0.073	0.939	0.061	0.853	0.147	0.885	0.115	0.676	0.324	0.578	0.422	0.694	0.306	0.662	0.338	0.713	0.287	0.934	0.066	0.835	0.165	0.892	0.108	0.786	0.214	0.83	0.17	0.921	0.079	0.855	0.145	1	0	0.81	0.19	0.907	0.093	0.756	0.244	0.363	0.637
ESTNV_25000_597	0.278	0.722	0.188	0.812	0.154	0.846	0.176	0.824	0.355	0.645	0.335	0.665	0.221	0.779	0.094	0.906	0.298	0.702	0.28	0.72	0.369	0.631	0.215	0.785	0.327	0.673	0.307	0.693	0.264	0.736	0.327	0.673	0.125	0.875	0.105	0.895	0.146	0.854	0	1	0.01	0.99	0	1	0.354	0.646
ESTNV_25020_891	0.439	0.561	0.478	0.522	0.286	0.714	0.471	0.529	0.595	0.405	0.436	0.564	0.226	0.774	0.505	0.495	0.499	0.501	0.413	0.587	0.503	0.497	0.427	0.573	0.496	0.504	0.487	0.513	0.345	0.655	0.4	0.6	0.202	0.798	0.194	0.806	0.017	0.983	0.016	0.984	0	1	0.053	0.947	0.162	0.838
ESTNV_25066_386	0.748	0.252	0.526	0.474	0.498	0.502	0.524	0.476	0.69	0.31	0.692	0.308	0.671	0.329	0.831	0.169	0.62	0.38	0.621	0.379	0.859	0.141	0.56	0.44	0.913	0.087	0.81	0.19	0.872	0.128	0.676	0.324	0.816	0.184	0.901	0.099	0.412	0.588	0.143	0.857	0.172	0.828	0.342	0.658	0.383	0.617
ESTNV_25113_1234	0.394	0.606	0.432	0.568	0.345	0.655	0.387	0.613	0.412	0.588	0.454	0.546	0.459	0.541	0.469	0.531	0.34	0.66	0.456	0.544	0.424	0.576	0.421	0.579	0.517	0.483	0.421	0.579	0.409	0.591	0.328	0.672	0.246	0.754	0.234	0.766	0.029	0.971	0.178	0.822	0.466	0.534	0.406	0.594	0.113	0.887
ESTNV_25174_195	0.375	0.625	0.242	0.758	0.181	0.819	0.112	0.888	0.181	0.819	0.067	0.933	0.072	0.928	0.193	0.807	0.268	0.732	0.111	0.889	0.079	0.921	0.242	0.758	0.197	0.803	0.302	0.698	0.081	0.919	0.334	0.666	0.383	0.617	0.467	0.533	0.479	0.521	0.547	0.453	0.75	0.25	0.543	0.457	0.407	0.593
ESTNV_25174_579	1	0	1	0	1	0	0.997	0.003	1	0	1	0	1	0	1	0	0.984	0.016	0.993	0.007	0.949	0.051	1	0	1	0	1	0	0.961	0.039	0.994	0.006	0.993	0.007	0.983	0.017	0.902	0.098	0.987	0.013	1	0	1	0	1	0
ESTNV_25367_565	0.049	0.951	0.012	0.988	0.009	0.991	0.067	0.933	0.092	0.908	0.107	0.893	0.093	0.907	0.267	0.733	0.226	0.774	0.146	0.854	0.124	0.876	0.159	0.841	0.196	0.804	0.211	0.789	0.317	0.683	0.024	0.976	0.102	0.898	0.038	0.962	0.016	0.984	0.055	0.945	0.006	0.994	0.002	0.998	0.002	0.998
ESTNV_25398_289	0.991	0.009	0.996	0.004	0.86	0.14	0.956	0.044	0.989	0.011	0.948	0.052	1	0	1	0	0.963	0.037	0.984	0.016	0.997	0.003	0.964	0.036	0.864	0.136	0.894	0.106	0.846	0.154	0.928	0.072	0.89	0.11	0.909	0.091	1	0	0.792	0.208	0.605	0.395	0.564	0.436	0.811	0.189
ESTNV_25443_600	0.751	0.249	0.455	0.545	0.696	0.304	0.596	0.404	0.707	0.293	0.59	0.41	0.54	0.46	0.619	0.381	0.741	0.259	0.666	0.334	0.638	0.362	0.692	0.308	0.731	0.269	0.693	0.307	0.669	0.331	0.691	0.309	0.72	0.28	0.752	0.248	0.862	0.138	0.637	0.363	0.487	0.513	0.546	0.454	0.069	0.931
ESTNV_25477_135	0.5	0.5	0.52	0.48	0.512	0.488	0.426	0.574	0.445	0.555	0.574	0.426	0.554	0.446	0.698	0.302	0.7	0.3	0.536	0.464	0.5	0.5	0.543	0.457	0.585	0.415	0.679	0.321	0.67	0.33	0.681	0.319	0.819	0.181	0.815	0.185	0.756	0.244	0.732	0.268	0.469	0.531	0.481	0.519	0.881	0.119
ESTNV_25511_539	0.481	0.519	0.38	0.62	0.344	0.656	0.371	0.629	0.461	0.539	0.358	0.642	0.372	0.628	0.394	0.606	0.448	0.552	0.367	0.633	0.383	0.617	0.447	0.553	0.423	0.577	0.365	0.635	0.387	0.613	0.399	0.601	0.066	0.934	0.098	0.902	0.037	0.963	0.194	0.806	0.294	0.706	0.369	0.631	0.133	0.867
ESTNV_25525_410	0.241	0.759	0.224	0.776	0.221	0.779	0.385	0.615	0.282	0.718	0.303	0.697	0.192	0.808	0.068	0.932	0.242	0.758	0.152	0.848	0.256	0.744	0.131	0.869	0.198	0.802	0.088	0.912	0.085	0.915	0.256	0.744	0.131	0.869	0.078	0.922	0.248	0.752	0.159	0.841	0.385	0.615	0.308	0.692	0.248	0.752
ESTNV_25537_258	0.251	0.749	0.061	0.939	0.04	0.96	0.104	0.896	0.25	0.75	0.192	0.808	0.093	0.907	0.228	0.772	0.176	0.824	0.048	0.952	0.129	0.871	0.213	0.787	0.276	0.724	0.31	0.69	0.352	0.648	0.376	0.624	0.149	0.851	0.225	0.775	0.255	0.745	0.173	0.827	0.28	0.72	0.446	0.554	0.419	0.581
ESTNV_25560_280	0.735	0.265	0.744	0.256	0.882	0.118	0.814	0.186	0.748	0.252	0.595	0.405	0.751	0.249	0.835	0.165	0.63	0.37	0.871	0.129	0.85	0.15	0.707	0.293	0.919	0.081	0.781	0.219	0.755	0.245	0.795	0.205	0.802	0.198	0.672	0.328	0.987	0.013	0.755	0.245	0.842	0.158	0.978	0.022	1	0
ESTNV_25601_615	0	1	0	1	0	1	0	1	0	1	0.001	0.999	0	1	0.024	0.976	0.04	0.96	0.001	0.999	0.065	0.935	0	1	0.001	0.999	0	1	0	1	0	1	0	1	0	1	0	1	0	1	0	1	0	1	0	1
ESTNV_25641_253	0.958	0.042	0.781	0.219	0.823	0.177	0.92	0.08	0.76	0.24	0.869	0.131	0.918	0.082	0.875	0.125	0.817	0.183	0.891	0.109	0.818	0.182	0.849	0.151	0.876	0.124	0.795	0.205	0.853	0.147	0.81	0.19	0.864	0.136	0.735	0.265	0.791	0.209	1	0	1	0	1	0	0.772	0.228
ESTNV_25771_419	0	1	0	1	0	1	0	1	0	1	0	1	0	1	0	1	0	1	0	1	0	1	0	1	0	1	0	1	0	1	0.047	0.953	0.051	0.949	0.156	0.844	0.149	0.851	0.064	0.936	0.28	0.72	0.081	0.919	0	1
ESTNV_25780_520	0.642	0.358	0.312	0.688	0.244	0.756	0.221	0.779	0.319	0.681	0.414	0.586	0.426	0.574	0.386	0.614	0.47	0.53	0.428	0.572	0.528	0.472	0.413	0.587	0.423	0.577	0.45	0.55	0.489	0.511	0.466	0.534	0.306	0.694	0.341	0.659	0.427	0.573	0.595	0.405	0.452	0.548	0.385	0.615	0.007	0.993
ESTNV_25792_446	0.803	0.197	0.663	0.337	0.774	0.226	0.742	0.258	0.691	0.309	0.658	0.342	0.717	0.283	0.723	0.277	0.645	0.355	0.637	0.363	0.686	0.314	0.787	0.213	0.718	0.282	0.796	0.204	0.79	0.21	0.868	0.132	0.967	0.033	0.874	0.126	0.796	0.204	0.656	0.344	0.762	0.238	0.885	0.115	0.842	0.158
ESTNV_25889_239	0.718	0.282	0.618	0.382	0.677	0.323	0.701	0.299	0.653	0.347	0.812	0.188	0.694	0.306	0.757	0.243	0.78	0.22	0.766	0.234	0.61	0.39	0.744	0.256	0.748	0.252	0.673	0.327	0.609	0.391	0.628	0.372	0.771	0.229	0.66	0.34	0.453	0.547	0.888	0.112	0.997	0.003	0.999	0.001	0.472	0.528
ESTNV_25891_245	1	0	0.962	0.038	0.997	0.003	0.989	0.011	0.931	0.069	1	0	0.972	0.028	0.979	0.021	1	0	1	0	1	0	0.996	0.004	0.993	0.007	0.982	0.018	0.946	0.054	1	0	0.938	0.062	0.916	0.084	0.999	0.001	0.98	0.02	1	0	1	0	1	0
ESTNV_25950_262	0.841	0.159	0.733	0.267	0.672	0.328	0.562	0.438	0.644	0.356	0.541	0.459	0.654	0.346	0.724	0.276	0.63	0.37	0.677	0.323	0.679	0.321	0.643	0.357	0.626	0.374	0.599	0.401	0.505	0.495	0.596	0.404	0.632	0.368	0.656	0.344	0.91	0.09	0.759	0.241	0.692	0.308	0.841	0.159	0.829	0.171
ESTNV_25962_1153	0.01	0.99	0.065	0.935	0	1	0.012	0.988	0.006	0.994	0.002	0.998	0	1	0.004	0.996	0.029	0.971	0	1	0.015	0.985	0.01	0.99	0.06	0.94	0.034	0.966	0.073	0.927	0.06	0.94	0.005	0.995	0	1	0.107	0.893	0	1	0	1	0	1	0	1
ESTNV_26019_72	0.155	0.845	0.076	0.924	0.114	0.886	0.132	0.868	0.194	0.806	0.182	0.818	0.078	0.922	0.072	0.928	0.055	0.945	0.04	0.96	0.096	0.904	0.053	0.947	0.122	0.878	0.108	0.892	0.292	0.708	0.065	0.935	0.085	0.915	0.122	0.878	0.389	0.611	0.012	0.988	0.022	0.978	0	1	0	1
ESTNV_26105_313	0.278	0.722	0.245	0.755	0.221	0.779	0.205	0.795	0.279	0.721	0.334	0.666	0.404	0.596	0.37	0.63	0.369	0.631	0.352	0.648	0.436	0.564	0.198	0.802	0.366	0.634	0.415	0.585	0.353	0.647	0.316	0.684	0.375	0.625	0.412	0.588	0.25	0.75	0.368	0.632	0.577	0.423	0.621	0.379	0.164	0.836
ESTNV_26125_188	0.494	0.506	0.377	0.623	0.267	0.733	0.322	0.678	0.493	0.507	0.407	0.593	0.261	0.739	0.257	0.743	0.293	0.707	0.254	0.746	0.328	0.672	0.347	0.653	0.354	0.646	0.453	0.547	0.45	0.55	0.492	0.508	0.529	0.471	0.557	0.443	0.04	0.96	0.296	0.704	0.403	0.597	0.158	0.842	0.006	0.994
ESTNV_26237_290	0.514	0.486	0.337	0.663	0.013	0.987	0.245	0.755	0.433	0.567	0.336	0.664	0.208	0.792	0.399	0.601	0.502	0.498	0.399	0.601	0.498	0.502	0.241	0.759	0.413	0.587	0.411	0.589	0.353	0.647	0.341	0.659	0.213	0.787	0.176	0.824	0.462	0.538	0.141	0.859	0.067	0.933	0.358	0.642	0.002	0.998
ESTNV_26402_575	0.98	0.02	0.804	0.196	0.814	0.186	0.882	0.118	0.964	0.036	0.988	0.012	0.789	0.211	0.934	0.066	0.88	0.12	0.843	0.157	0.861	0.139	0.993	0.007	0.913	0.087	0.933	0.067	0.974	0.026	0.971	0.029	0.942	0.058	0.927	0.073	0.823	0.177	1	0	1	0	1	0	0.998	0.002
ESTNV_26431_424	0.23	0.77	0.091	0.909	0	1	0	1	0.154	0.846	0.099	0.901	0.062	0.938	0.079	0.921	0.137	0.863	0.01	0.99	0.166	0.834	0.093	0.907	0.117	0.883	0.254	0.746	0.222	0.778	0.292	0.708	0.523	0.477	0.547	0.453	0	1	0.084	0.916	0.018	0.982	0.03	0.97	0.003	0.997
ESTNV_26437_1349	0.854	0.146	0.751	0.249	0.793	0.207	0.914	0.086	0.961	0.039	0.904	0.096	0.786	0.214	0.919	0.081	0.919	0.081	0.713	0.287	0.881	0.119	0.929	0.071	0.885	0.115	0.913	0.087	0.84	0.16	0.873	0.127	0.869	0.131	0.756	0.244	0.966	0.034	0.394	0.606	0.901	0.099	1	0	0.778	0.222
ESTNV_26441_1376	0.95	0.05	0.878	0.122	0.828	0.172	0.899	0.101	0.866	0.134	0.985	0.015	0.53	0.47	0.831	0.169	0.721	0.279	0.753	0.247	0.724	0.276	0.83	0.17	0.67	0.33	0.716	0.284	0.69	0.31	0.692	0.308	0.622	0.378	0.535	0.465	0.712	0.288	0.67	0.33	0.947	0.053	0.61	0.39	1	0
ESTNV_26441_575	0.036	0.964	0.014	0.986	0.04	0.96	0.042	0.958	0.039	0.961	0.014	0.986	0.093	0.907	0.076	0.924	0.115	0.885	0.013	0.987	0.022	0.978	0.024	0.976	0.003	0.997	0.074	0.926	0.058	0.942	0.142	0.858	0.228	0.772	0.193	0.807	0	1	0.11	0.89	0	1	0	1	0	1
ESTNV_26484_573	0.167	0.833	0.271	0.729	0.258	0.742	0.255	0.745	0.459	0.541	0.123	0.877	0.267	0.733	0.168	0.832	0.408	0.592	0.285	0.715	0.278	0.722	0.423	0.577	0.221	0.779	0.383	0.617	0.372	0.628	0.408	0.592	0.429	0.571	0.355	0.645	0.185	0.815	0.133	0.867	0.21	0.79	0.296	0.704	0.189	0.811
ESTNV_26510_633	0.771	0.229	0.596	0.404	0.597	0.403	0.618	0.382	0.752	0.248	0.599	0.401	0.583	0.417	0.834	0.166	0.721	0.279	0.631	0.369	0.797	0.203	0.831	0.169	0.731	0.269	0.788	0.212	0.856	0.144	0.836	0.164	0.77	0.23	0.72	0.28	0.767	0.233	0.874	0.126	0.815	0.185	0.694	0.306	0.324	0.676
ESTNV_26544_1247	0.281	0.719	0.204	0.796	0.287	0.713	0.198	0.802	0.3	0.7	0.327	0.673	0.51	0.49	0.379	0.621	0.418	0.582	0.516	0.484	0.593	0.407	0.334	0.666	0.45	0.55	0.445	0.555	0.438	0.562	0.51	0.49	0.505	0.495	0.582	0.418	0.485	0.515	0.282	0.718	0.036	0.964	0.301	0.699	0.314	0.686
ESTNV_26616_500	0.551	0.449	0.199	0.801	0.201	0.799	0.403	0.597	0.415	0.585	0.432	0.568	0.129	0.871	0.151	0.849	0.234	0.766	0.205	0.795	0.376	0.624	0.426	0.574	0.282	0.718	0.405	0.595	0.346	0.654	0.384	0.616	0.351	0.649	0.523	0.477	0.231	0.769	0.515	0.485	0.635	0.365	0.785	0.215	0.31	0.69
ESTNV_26633_350	0.758	0.242	0.851	0.149	0.838	0.162	0.888	0.112	0.742	0.258	0.796	0.204	0.748	0.252	0.746	0.254	0.804	0.196	0.683	0.317	0.785	0.215	0.822	0.178	0.85	0.15	0.728	0.272	0.849	0.151	0.819	0.181	0.789	0.211	0.762	0.238	0.511	0.489	0.835	0.165	0.745	0.255	0.981	0.019	0.443	0.557
ESTNV_26637_285	0.648	0.352	0.483	0.517	0.562	0.438	0.468	0.532	0.549	0.451	0.373	0.627	0.487	0.513	0.651	0.349	0.611	0.389	0.51	0.49	0.567	0.433	0.625	0.375	0.591	0.409	0.682	0.318	0.54	0.46	0.692	0.308	0.329	0.671	0.476	0.524	0.772	0.228	0.843	0.157	0.999	0.001	1	0	0.862	0.138
ESTNV_26650_383	0.097	0.903	0.018	0.982	0.036	0.964	0.017	0.983	0.052	0.948	0.025	0.975	0.114	0.886	0.172	0.828	0.169	0.831	0.2	0.8	0.198	0.802	0.021	0.979	0.162	0.838	0.146	0.854	0.112	0.888	0.074	0.926	0.142	0.858	0.101	0.899	0.224	0.776	0.062	0.938	0.023	0.977	0	1	0	1
ESTNV_26671_385	0.969	0.031	0.966	0.034	0.738	0.262	0.803	0.197	0.804	0.196	0.89	0.11	0.976	0.024	0.94	0.06	0.887	0.113	0.797	0.203	0.915	0.085	0.936	0.064	0.952	0.048	0.94	0.06	0.956	0.044	0.877	0.123	0.918	0.082	0.786	0.214	0.891	0.109	0.827	0.173	0.763	0.237	0.813	0.187	0.998	0.002
ESTNV_26718_947	0.2	0.8	0.437	0.563	0.222	0.778	0.244	0.756	0.282	0.718	0.365	0.635	0.209	0.791	0.216	0.784	0.424	0.576	0.189	0.811	0.255	0.745	0.226	0.774	0.315	0.685	0.328	0.672	0.407	0.593	0.142	0.858	0.086	0.914	0.062	0.938	0.384	0.616	0.039	0.961	0.197	0.803	0.11	0.89	0.2	0.8
ESTNV_26751_77	0.93	0.07	0.995	0.005	0.997	0.003	0.991	0.009	1	0	1	0	0.954	0.046	1	0	1	0	0.993	0.007	0.996	0.004	0.999	0.001	1	0	0.952	0.048	1	0	0.994	0.006	0.981	0.019	1	0	0.802	0.198	0.808	0.192	0.837	0.163	0.991	0.009	0.994	0.006
ESTNV_26771_357	0.4	0.6	0.325	0.675	0.35	0.65	0.297	0.703	0.36	0.64	0.192	0.808	0.07	0.93	0.163	0.837	0.368	0.632	0.174	0.826	0.156	0.844	0.264	0.736	0.106	0.894	0.39	0.61	0.347	0.653	0.382	0.618	0.483	0.517	0.648	0.352	0.645	0.355	0.654	0.346	0.517	0.483	0.795	0.205	0.414	0.586
ESTNV_26787_1038	0.799	0.201	0.733	0.267	0.801	0.199	0.631	0.369	0.687	0.313	0.684	0.316	0.621	0.379	0.525	0.475	0.673	0.327	0.755	0.245	0.84	0.16	0.856	0.144	0.907	0.093	0.874	0.126	0.762	0.238	0.683	0.317	0.626	0.374	0.67	0.33	0.758	0.242	0.312	0.688	0.483	0.517	0.568	0.432	0.292	0.708
ESTNV_26812_369	0.685	0.315	0.642	0.358	0.541	0.459	0.445	0.555	0.628	0.372	0.619	0.381	0.618	0.382	0.799	0.201	0.619	0.381	0.646	0.354	0.689	0.311	0.655	0.345	0.627	0.373	0.691	0.309	0.721	0.279	0.509	0.491	0.741	0.259	0.724	0.276	0.663	0.337	0.632	0.368	0.926	0.074	0.707	0.293	0.61	0.39
ESTNV_26827_289	0.696	0.304	0.434	0.566	0.55	0.45	0.431	0.569	0.574	0.426	0.469	0.531	0.591	0.409	0.793	0.207	0.662	0.338	0.498	0.502	0.584	0.416	0.506	0.494	0.531	0.469	0.534	0.466	0.625	0.375	0.675	0.325	0.568	0.432	0.524	0.476	0.354	0.646	0.81	0.19	0.463	0.537	0.472	0.528	0.245	0.755
ESTNV_26827_412	0.372	0.628	0.416	0.584	0.246	0.754	0.373	0.627	0.399	0.601	0.536	0.464	0.247	0.753	0.246	0.754	0.316	0.684	0.28	0.72	0.4	0.6	0.441	0.559	0.495	0.505	0.497	0.503	0.388	0.612	0.33	0.67	0.461	0.539	0.495	0.505	0.319	0.681	0.082	0.918	0.316	0.684	0.203	0.797	0.615	0.385
ESTNV_26864_280_V2_NullAll	0.539	0.461	0.583	0.417	0.467	0.533	0.551	0.449	0.53	0.47	0.503	0.497	0.564	0.436	0.577	0.423	0.658	0.342	0.562	0.438	0.651	0.349	0.506	0.494	0.432	0.568	0.497	0.503	0.553	0.447	0.508	0.492	0.264	0.736	0.229	0.771	0.03	0.97	0.761	0.239	0.154	0.846	0.256	0.744	0.266	0.734
ESTNV_26873_901	0.623	0.377	0.668	0.332	0.745	0.255	0.71	0.29	0.681	0.319	0.569	0.431	0.67	0.33	0.642	0.358	0.689	0.311	0.507	0.493	0.623	0.377	0.698	0.302	0.788	0.212	0.82	0.18	0.78	0.22	0.868	0.132	0.863	0.137	0.566	0.434	0.946	0.054	0.731	0.269	0.29	0.71	0.793	0.207	0.851	0.149
ESTNV_26881_400	0.579	0.421	0.418	0.582	0.552	0.448	0.551	0.449	0.525	0.475	0.648	0.352	0.579	0.421	0.493	0.507	0.411	0.589	0.512	0.488	0.555	0.445	0.485	0.515	0.626	0.374	0.577	0.423	0.425	0.575	0.539	0.461	0.366	0.634	0.599	0.401	0.823	0.177	0.243	0.757	0.208	0.792	0.171	0.829	0.014	0.986
ESTNV_26894_524	0.177	0.823	0.049	0.951	0.14	0.86	0.207	0.793	0.117	0.883	0.323	0.677	0.133	0.867	0.282	0.718	0.14	0.86	0.219	0.781	0.231	0.769	0.299	0.701	0.141	0.859	0.16	0.84	0.214	0.786	0.19	0.81	0.225	0.775	0.151	0.849	0.027	0.973	0.147	0.853	0.134	0.866	0.359	0.641	0	1
ESTNV_26953_522	0.569	0.431	0.659	0.341	0.299	0.701	0.61	0.39	0.63	0.37	0.588	0.412	0.706	0.294	0.889	0.111	0.789	0.211	0.57	0.43	0.584	0.416	0.721	0.279	0.861	0.139	0.664	0.336	0.773	0.227	0.827	0.173	0.879	0.121	0.841	0.159	0.433	0.567	0.639	0.361	0.49	0.51	0.772	0.228	0.373	0.627
ESTNV_26964_592	0.346	0.654	0.33	0.67	0.351	0.649	0.371	0.629	0.343	0.657	0.401	0.599	0.371	0.629	0.553	0.447	0.446	0.554	0.438	0.562	0.416	0.584	0.465	0.535	0.47	0.53	0.443	0.557	0.476	0.524	0.579	0.421	0.556	0.444	0.725	0.275	0.368	0.632	0.433	0.567	0.472	0.528	0.763	0.237	0.252	0.748
ESTNV_26979_270	0.548	0.452	0.406	0.594	0.414	0.586	0.245	0.755	0.444	0.556	0.616	0.384	0.516	0.484	0.568	0.432	0.505	0.495	0.505	0.495	0.509	0.491	0.592	0.408	0.61	0.39	0.624	0.376	0.53	0.47	0.711	0.289	0.613	0.387	0.667	0.333	0.701	0.299	0.762	0.238	0.834	0.166	0.962	0.038	0.209	0.791
ESTNV_26994_314	0.915	0.085	0.844	0.156	0.768	0.232	0.817	0.183	0.798	0.202	0.734	0.266	0.898	0.102	0.814	0.186	0.845	0.155	0.845	0.155	0.681	0.319	0.778	0.222	0.833	0.167	0.806	0.194	0.73	0.27	0.846	0.154	0.783	0.217	0.871	0.129	1	0	0.961	0.039	1	0	1	0	1	0
ESTNV_26999_214	0.346	0.654	0.262	0.738	0.144	0.856	0.252	0.748	0.359	0.641	0.181	0.819	0.313	0.687	0.234	0.766	0.371	0.629	0.399	0.601	0.41	0.59	0.455	0.545	0.367	0.633	0.44	0.56	0.455	0.545	0.552	0.448	0.59	0.41	0.514	0.486	0.526	0.474	0.297	0.703	0.722	0.278	0.312	0.688	0.114	0.886
ESTNV_27014_209	0.393	0.607	0.347	0.653	0.375	0.625	0.421	0.579	0.297	0.703	0.464	0.536	0.264	0.736	0.232	0.768	0.278	0.722	0.299	0.701	0.441	0.559	0.332	0.668	0.394	0.606	0.437	0.563	0.438	0.562	0.456	0.544	0.206	0.794	0.222	0.778	0.556	0.444	0.178	0.822	0.649	0.351	0.586	0.414	0.175	0.825
ESTNV_27042_601	0.601	0.399	0.65	0.35	0.647	0.353	0.743	0.257	0.676	0.324	0.843	0.157	0.526	0.474	0.707	0.293	0.617	0.383	0.686	0.314	0.607	0.393	0.645	0.355	0.641	0.359	0.682	0.318	0.688	0.312	0.784	0.216	0.724	0.276	0.695	0.305	0.661	0.339	0.415	0.585	0.759	0.241	0.885	0.115	0.614	0.386
ESTNV_27052_377	0.41	0.59	0.314	0.686	0.341	0.659	0.451	0.549	0.351	0.649	0.405	0.595	0.313	0.687	0.335	0.665	0.275	0.725	0.254	0.746	0.292	0.708	0.328	0.672	0.226	0.774	0.266	0.734	0.464	0.536	0.249	0.751	0.381	0.619	0.462	0.538	0.367	0.633	0.421	0.579	0.752	0.248	0.854	0.146	0.207	0.793
ESTNV_27081_431	0.577	0.423	0.479	0.521	0.122	0.878	0.141	0.859	0.215	0.785	0.252	0.748	0.358	0.642	0.53	0.47	0.5	0.5	0.313	0.687	0.393	0.607	0.272	0.728	0.276	0.724	0.342	0.658	0.298	0.702	0.389	0.611	0.229	0.771	0.234	0.766	0.026	0.974	0.091	0.909	0.236	0.764	0.123	0.877	0.556	0.444
ESTNV_27092_253	0.143	0.857	0.1	0.9	0.011	0.989	0.073	0.927	0.154	0.846	0.027	0.973	0.048	0.952	0.125	0.875	0.107	0.893	0.046	0.954	0.099	0.901	0.145	0.855	0.103	0.897	0.134	0.866	0.229	0.771	0.047	0.953	0.047	0.953	0.009	0.991	0.008	0.992	0.091	0.909	0.044	0.956	0.034	0.966	0.003	0.997
ESTNV_27094_533	0.566	0.434	0.533	0.467	0.7	0.3	0.616	0.384	0.593	0.407	0.808	0.192	0.623	0.377	0.664	0.336	0.642	0.358	0.603	0.397	0.66	0.34	0.583	0.417	0.654	0.346	0.661	0.339	0.631	0.369	0.708	0.292	0.536	0.464	0.533	0.467	0.632	0.368	0.717	0.283	0.788	0.212	0.67	0.33	0.96	0.04
ESTNV_27109_438	0.97	0.03	0.868	0.132	0.789	0.211	0.7	0.3	0.913	0.087	0.694	0.306	0.955	0.045	0.998	0.002	0.981	0.019	0.942	0.058	0.85	0.15	0.764	0.236	0.961	0.039	0.927	0.073	0.898	0.102	0.91	0.09	0.76	0.24	0.897	0.103	0.987	0.013	0.896	0.104	0.943	0.057	0.929	0.071	1	0
ESTNV_27182_609	0.039	0.961	0	1	0.014	0.986	0	1	0.122	0.878	0.001	0.999	0.001	0.999	0	1	0.118	0.882	0.091	0.909	0.049	0.951	0.036	0.964	0.085	0.915	0.062	0.938	0.01	0.99	0.28	0.72	0.295	0.705	0.187	0.813	0.116	0.884	0.09	0.91	0.086	0.914	0	1	0.308	0.692
ESTNV_27183_516	0.778	0.222	0.685	0.315	0.501	0.499	0.767	0.233	0.75	0.25	0.716	0.284	0.729	0.271	0.82	0.18	0.764	0.236	0.622	0.378	0.758	0.242	0.837	0.163	0.834	0.166	0.771	0.229	0.839	0.161	0.779	0.221	0.869	0.131	0.845	0.155	0.412	0.588	0.709	0.291	0.64	0.36	0.519	0.481	0.996	0.004
ESTNV_27211_160	0.137	0.863	0.07	0.93	0.058	0.942	0.068	0.932	0.097	0.903	0.176	0.824	0.062	0.938	0.104	0.896	0.167	0.833	0.017	0.983	0.064	0.936	0.193	0.807	0.123	0.877	0.16	0.84	0.125	0.875	0.193	0.807	0.109	0.891	0.213	0.787	0.058	0.942	0.373	0.627	0.176	0.824	0.166	0.834	0.048	0.952
ESTNV_27219_331	0.599	0.401	0.39	0.61	0.389	0.611	0.561	0.439	0.537	0.463	0.397	0.603	0.541	0.459	0.399	0.601	0.388	0.612	0.529	0.471	0.552	0.448	0.501	0.499	0.473	0.527	0.589	0.411	0.643	0.357	0.593	0.407	0.453	0.547	0.622	0.378	0.818	0.182	0.351	0.649	0.964	0.036	0.888	0.112	0.475	0.525
ESTNV_27323_159	0.148	0.852	0.076	0.924	0.152	0.848	0.049	0.951	0.161	0.839	0.115	0.885	0.107	0.893	0.104	0.896	0.187	0.813	0.17	0.83	0.244	0.756	0.039	0.961	0.075	0.925	0.098	0.902	0.264	0.736	0.233	0.767	0.088	0.912	0.039	0.961	0.01	0.99	0	1	0	1	0.001	0.999	0.128	0.872
ESTNV_27411_289	0.299	0.701	0.281	0.719	0.161	0.839	0.191	0.809	0.334	0.666	0.316	0.684	0.179	0.821	0.301	0.699	0.28	0.72	0.315	0.685	0.283	0.717	0.218	0.782	0.224	0.776	0.331	0.669	0.364	0.636	0.347	0.653	0.5	0.5	0.438	0.562	0.863	0.137	0.269	0.731	0.003	0.997	0.063	0.937	0.315	0.685
ESTNV_27414_224	0.63	0.37	0.718	0.282	0.827	0.173	0.848	0.152	0.765	0.235	0.861	0.139	0.694	0.306	0.729	0.271	0.685	0.315	0.782	0.218	0.763	0.237	0.872	0.128	0.735	0.265	0.652	0.348	0.801	0.199	0.76	0.24	0.638	0.362	0.652	0.348	0.425	0.575	0.943	0.057	0.651	0.349	0.848	0.152	1	0
ESTNV_27423_1033	0.568	0.432	0.531	0.469	0.577	0.423	0.569	0.431	0.599	0.401	0.5	0.5	0.622	0.378	0.758	0.242	0.754	0.246	0.669	0.331	0.789	0.211	0.629	0.371	0.705	0.295	0.625	0.375	0.77	0.23	0.85	0.15	0.895	0.105	1	0	0.961	0.039	0.869	0.131	0.952	0.048	0.991	0.009	0.908	0.092
ESTNV_27431_454	0.78	0.22	0.715	0.285	0.753	0.247	0.698	0.302	0.736	0.264	0.766	0.234	0.767	0.233	0.822	0.178	0.86	0.14	0.739	0.261	0.863	0.137	0.84	0.16	0.794	0.206	0.791	0.209	0.834	0.166	0.903	0.097	0.812	0.188	0.824	0.176	0.606	0.394	0.586	0.414	0.546	0.454	0.637	0.363	0.228	0.772
ESTNV_27467_282	0.279	0.721	0.274	0.726	0.373	0.627	0.197	0.803	0.175	0.825	0.27	0.73	0.06	0.94	0.132	0.868	0.068	0.932	0.232	0.768	0.085	0.915	0.19	0.81	0.302	0.698	0.174	0.826	0.115	0.885	0.081	0.919	0.026	0.974	0.005	0.995	0	1	0.005	0.995	0.002	0.998	0.025	0.975	0.763	0.237
ESTNV_27471_81	0.58	0.42	0.666	0.334	0.549	0.451	0.587	0.413	0.617	0.383	0.556	0.444	0.474	0.526	0.581	0.419	0.613	0.387	0.595	0.405	0.599	0.401	0.561	0.439	0.552	0.448	0.524	0.476	0.55	0.45	0.663	0.337	0.623	0.377	0.497	0.503	0.615	0.385	0.636	0.364	0.768	0.232	0.996	0.004	0.752	0.248
ESTNV_27492_1324	0.833	0.167	0.695	0.305	0.714	0.286	0.875	0.125	0.848	0.152	0.772	0.228	0.728	0.272	0.774	0.226	0.708	0.292	0.719	0.281	0.775	0.225	0.777	0.223	0.825	0.175	0.731	0.269	0.83	0.17	0.742	0.258	0.683	0.317	0.542	0.458	0.61	0.39	0.607	0.393	0.627	0.373	0.699	0.301	0.784	0.216
ESTNV_27520_353	0.443	0.557	0.438	0.562	0.585	0.415	0.603	0.397	0.663	0.337	0.675	0.325	0.421	0.579	0.56	0.44	0.619	0.381	0.588	0.412	0.664	0.336	0.578	0.422	0.558	0.442	0.519	0.481	0.524	0.476	0.53	0.47	0.657	0.343	0.667	0.333	0.504	0.496	0.376	0.624	0.365	0.635	0.287	0.713	0.513	0.487
ESTNV_27528_1022	0.617	0.383	0.479	0.521	0.443	0.557	0.429	0.571	0.503	0.497	0.548	0.452	0.297	0.703	0.432	0.568	0.563	0.437	0.515	0.485	0.46	0.54	0.592	0.408	0.483	0.517	0.554	0.446	0.623	0.377	0.488	0.512	0.457	0.543	0.385	0.615	0.468	0.532	0.373	0.627	0.397	0.603	0.177	0.823	0.061	0.939
ESTNV_27538_594	0.009	0.991	0.056	0.944	0.094	0.906	0.019	0.981	0.118	0.882	0.028	0.972	0.009	0.991	0.059	0.941	0.028	0.972	0.04	0.96	0.065	0.935	0.019	0.981	0.073	0.927	0.056	0.944	0.034	0.966	0.002	0.998	0.016	0.984	0.013	0.987	0	1	0.001	0.999	0	1	0	1	0.001	0.999
ESTNV_27544_95	0.238	0.762	0.103	0.897	0.248	0.752	0.327	0.673	0.281	0.719	0.282	0.718	0.138	0.862	0.154	0.846	0.454	0.546	0.256	0.744	0.344	0.656	0.326	0.674	0.258	0.742	0.432	0.568	0.313	0.687	0.283	0.717	0.517	0.483	0.319	0.681	0.538	0.462	0.288	0.712	0.154	0.846	0.108	0.892	0.01	0.99
ESTNV_27556_379	0.189	0.811	0.139	0.861	0.161	0.839	0.268	0.732	0.518	0.482	0.284	0.716	0.435	0.565	0.607	0.393	0.563	0.437	0.322	0.678	0.449	0.551	0.365	0.635	0.59	0.41	0.526	0.474	0.527	0.473	0.438	0.562	0.521	0.479	0.621	0.379	0.567	0.433	0.74	0.26	0.522	0.478	0.28	0.72	0.741	0.259
ESTNV_27616_150	0.624	0.376	0.414	0.586	0.475	0.525	0.525	0.475	0.617	0.383	0.581	0.419	0.55	0.45	0.529	0.471	0.588	0.412	0.498	0.502	0.652	0.348	0.604	0.396	0.592	0.408	0.582	0.418	0.686	0.314	0.551	0.449	0.671	0.329	0.733	0.267	0.63	0.37	0.408	0.592	0.288	0.712	0.347	0.653	0.456	0.544
ESTNV_27620_622	0.346	0.654	0.605	0.395	0.618	0.382	0.788	0.212	0.624	0.376	0.678	0.322	0.437	0.563	0.484	0.516	0.577	0.423	0.474	0.526	0.547	0.453	0.723	0.277	0.293	0.707	0.384	0.616	0.416	0.584	0.392	0.608	0.718	0.282	0.722	0.278	0.542	0.458	0.46	0.54	0.537	0.463	0.458	0.542	0.1	0.9
ESTNV_27741_379	0.285	0.715	0.299	0.701	0.313	0.687	0.334	0.666	0.302	0.698	0.256	0.744	0.329	0.671	0.225	0.775	0.455	0.545	0.319	0.681	0.37	0.63	0.28	0.72	0.319	0.681	0.267	0.733	0.319	0.681	0.213	0.787	0.314	0.686	0.421	0.579	0.011	0.989	0.17	0.83	0.149	0.851	0.013	0.987	0.046	0.954
ESTNV_27780_352	0.818	0.182	0.858	0.142	0.789	0.211	0.848	0.152	0.85	0.15	0.717	0.283	0.729	0.271	0.697	0.303	0.795	0.205	0.776	0.224	0.862	0.138	0.813	0.187	0.763	0.237	0.837	0.163	0.901	0.099	0.818	0.182	0.954	0.046	0.893	0.107	1	0	0.675	0.325	0.921	0.079	0.776	0.224	0.936	0.064
ESTNV_27784_522	0.988	0.012	0.953	0.047	0.999	0.001	0.935	0.065	0.885	0.115	1	0	0.89	0.11	0.982	0.018	0.95	0.05	0.979	0.021	1	0	0.998	0.002	1	0	0.952	0.048	0.934	0.066	1	0	1	0	1	0	1	0	1	0	1	0	1	0	0.999	0.001
ESTNV_27795_301	0.211	0.789	0.038	0.962	0.031	0.969	0.001	0.999	0.047	0.953	0.001	0.999	0.108	0.892	0	1	0	1	0	1	0.002	0.998	0.021	0.979	0.145	0.855	0.045	0.955	0.015	0.985	0.069	0.931	0.155	0.845	0.224	0.776	0.076	0.924	0.155	0.845	0.003	0.997	0.009	0.991	0.301	0.699
ESTNV_27802_229	0.903	0.097	0.729	0.271	0.761	0.239	0.787	0.213	0.816	0.184	0.744	0.256	0.923	0.077	0.926	0.074	0.861	0.139	0.846	0.154	0.823	0.177	0.83	0.17	0.861	0.139	0.863	0.137	0.785	0.215	0.819	0.181	0.767	0.233	0.797	0.203	0.892	0.108	0.776	0.224	0.911	0.089	0.946	0.054	0.396	0.604
ESTNV_27803_242	0.104	0.896	0.172	0.828	0.031	0.969	0.013	0.987	0.2	0.8	0.039	0.961	0	1	0.048	0.952	0.096	0.904	0.007	0.993	0	1	0.07	0.93	0.071	0.929	0.089	0.911	0.238	0.762	0.085	0.915	0.039	0.961	0.065	0.935	0.394	0.606	0	1	0	1	0	1	0.355	0.645
ESTNV_27892_178	0.999	0.001	0.95	0.05	0.979	0.021	0.894	0.106	0.877	0.123	0.909	0.091	0.91	0.09	0.912	0.088	0.976	0.024	0.944	0.056	0.916	0.084	0.904	0.096	0.901	0.099	0.946	0.054	0.905	0.095	0.873	0.127	0.854	0.146	0.856	0.144	0.902	0.098	0.978	0.022	0.998	0.002	1	0	0.984	0.016
ESTNV_27898_719	0.605	0.395	0.706	0.294	0.622	0.378	0.635	0.365	0.635	0.365	0.724	0.276	0.517	0.483	0.574	0.426	0.573	0.427	0.623	0.377	0.576	0.424	0.67	0.33	0.627	0.373	0.6	0.4	0.582	0.418	0.622	0.378	0.633	0.367	0.837	0.163	0.105	0.895	0.146	0.854	0.647	0.353	0.629	0.371	0.887	0.113
ESTNV_27903_408	0.217	0.783	0.504	0.496	0.465	0.535	0.6	0.4	0.506	0.494	0.641	0.359	0.353	0.647	0.447	0.553	0.431	0.569	0.563	0.437	0.545	0.455	0.509	0.491	0.534	0.466	0.378	0.622	0.355	0.645	0.361	0.639	0.378	0.622	0.227	0.773	0.052	0.948	0.302	0.698	0.581	0.419	0.381	0.619	0.125	0.875
ESTNV_27925_445	0.817	0.183	0.763	0.237	0.846	0.154	0.887	0.113	0.938	0.062	0.956	0.044	0.998	0.002	0.964	0.036	0.948	0.052	0.984	0.016	0.958	0.042	0.879	0.121	0.931	0.069	0.834	0.166	0.891	0.109	0.899	0.101	0.781	0.219	0.773	0.227	0.803	0.197	0.627	0.373	0.648	0.352	0.637	0.363	0.999	0.001
ESTNV_27933_1148	0.39	0.61	0.252	0.748	0.3	0.7	0.256	0.744	0.355	0.645	0.346	0.654	0.374	0.626	0.442	0.558	0.358	0.642	0.351	0.649	0.361	0.639	0.339	0.661	0.457	0.543	0.434	0.566	0.371	0.629	0.398	0.602	0.248	0.752	0.271	0.729	0.357	0.643	0.63	0.37	0.611	0.389	0.641	0.359	0	1
ESTNV_28049_192	0.691	0.309	0.548	0.452	0.419	0.581	0.436	0.564	0.636	0.364	0.528	0.472	0.795	0.205	0.858	0.142	0.916	0.084	0.77	0.23	0.81	0.19	0.56	0.44	0.851	0.149	0.784	0.216	0.794	0.206	0.776	0.224	0.731	0.269	0.808	0.192	0.383	0.617	0.236	0.764	0.21	0.79	0.008	0.992	0.981	0.019
ESTNV_28052_855	0.288	0.712	0.176	0.824	0.192	0.808	0.221	0.779	0.251	0.749	0.452	0.548	0.053	0.947	0.085	0.915	0.089	0.911	0.275	0.725	0.445	0.555	0.381	0.619	0.126	0.874	0.257	0.743	0.123	0.877	0.151	0.849	0.113	0.887	0.053	0.947	0.204	0.796	0.094	0.906	0.095	0.905	0.214	0.786	0.217	0.783
ESTNV_28071_471	0.663	0.337	0.584	0.416	0.546	0.454	0.497	0.503	0.517	0.483	0.594	0.406	0.655	0.345	0.63	0.37	0.631	0.369	0.681	0.319	0.748	0.252	0.621	0.379	0.688	0.312	0.7	0.3	0.603	0.397	0.596	0.404	0.627	0.373	0.499	0.501	0.6	0.4	0.75	0.25	0.985	0.015	0.741	0.259	0.747	0.253
ESTNV_28108_776	0.414	0.586	0.706	0.294	0.685	0.315	0.634	0.366	0.523	0.477	0.601	0.399	0.682	0.318	0.456	0.544	0.451	0.549	0.512	0.488	0.52	0.48	0.499	0.501	0.345	0.655	0.405	0.595	0.355	0.645	0.312	0.688	0.444	0.556	0.137	0.863	0.314	0.686	0.061	0.939	0.346	0.654	0.427	0.573	0.135	0.865
ESTNV_28113_319	0.491	0.509	0.457	0.543	0.3	0.7	0.067	0.933	0.309	0.691	0.158	0.842	0.478	0.522	0.551	0.449	0.576	0.424	0.413	0.587	0.404	0.596	0.369	0.631	0.475	0.525	0.476	0.524	0.498	0.502	0.397	0.603	0.502	0.498	0.64	0.36	0.293	0.707	0.625	0.375	0.714	0.286	0.833	0.167	0.302	0.698
ESTNV_28129_298	0.797	0.203	0.847	0.153	0.683	0.317	0.784	0.216	0.707	0.293	0.609	0.391	0.689	0.311	0.57	0.43	0.631	0.369	0.801	0.199	0.834	0.166	0.781	0.219	0.76	0.24	0.754	0.246	0.685	0.315	0.807	0.193	0.61	0.39	0.683	0.317	0.872	0.128	0.796	0.204	0.555	0.445	0.765	0.235	1	0
ESTNV_28135_544	0.476	0.524	0.374	0.626	0.249	0.751	0.425	0.575	0.486	0.514	0.52	0.48	0.404	0.596	0.641	0.359	0.474	0.526	0.366	0.634	0.501	0.499	0.616	0.384	0.526	0.474	0.482	0.518	0.545	0.455	0.63	0.37	0.747	0.253	0.661	0.339	0.611	0.389	0.38	0.62	0.15	0.85	0	1	0.257	0.743
ESTNV_28144_760	0.976	0.024	0.994	0.006	1	0	0.924	0.076	0.959	0.041	0.975	0.025	0.914	0.086	0.996	0.004	0.932	0.068	1	0	0.987	0.013	0.875	0.125	0.937	0.063	0.958	0.042	0.97	0.03	0.959	0.041	0.966	0.034	0.942	0.058	1	0	1	0	1	0	1	0	0.839	0.161
ESTNV_28146_651	0	1	0	1	0	1	0	1	0	1	0	1	0	1	0	1	0	1	0	1	0	1	0	1	0	1	0.002	0.998	0	1	0	1	0	1	0	1	0	1	0	1	0	1	0	1	0.002	0.998
ESTNV_28147_868	0.226	0.774	0.232	0.768	0.149	0.851	0.152	0.848	0.122	0.878	0.084	0.916	0.219	0.781	0.206	0.794	0.124	0.876	0.065	0.935	0.129	0.871	0.105	0.895	0.14	0.86	0.163	0.837	0.185	0.815	0.295	0.705	0.266	0.734	0.198	0.802	0.072	0.928	0.163	0.837	0.331	0.669	0.325	0.675	0.458	0.542
ESTNV_28153_52	0	1	0.053	0.947	0.003	0.997	0.042	0.958	0.027	0.973	0.201	0.799	0.054	0.946	0.038	0.962	0.043	0.957	0.102	0.898	0.065	0.935	0.039	0.961	0.007	0.993	0.164	0.836	0.247	0.753	0.05	0.95	0.081	0.919	0.035	0.965	0.152	0.848	0.091	0.909	0.36	0.64	0.578	0.422	0.137	0.863
ESTNV_28191_196	0.935	0.065	0.982	0.018	0.974	0.026	0.976	0.024	0.996	0.004	0.994	0.006	0.965	0.035	0.988	0.012	0.985	0.015	0.979	0.021	0.96	0.04	0.938	0.062	0.999	0.001	0.903	0.097	0.979	0.021	0.971	0.029	0.982	0.018	0.987	0.013	0.979	0.021	0.961	0.039	0.976	0.024	0.977	0.023	0.974	0.026
ESTNV_28210_159	0.149	0.851	0.065	0.935	0.136	0.864	0.076	0.924	0.259	0.741	0.131	0.869	0.275	0.725	0.572	0.428	0.552	0.448	0.368	0.632	0.379	0.621	0.208	0.792	0.439	0.561	0.451	0.549	0.458	0.542	0.399	0.601	0.574	0.426	0.393	0.607	0.351	0.649	0.026	0.974	0	1	0.026	0.974	0	1
ESTNV_28214_231	0.131	0.869	0.282	0.718	0.252	0.748	0.159	0.841	0.159	0.841	0.133	0.867	0.251	0.749	0.146	0.854	0.18	0.82	0.137	0.863	0.058	0.942	0.22	0.78	0.067	0.933	0.264	0.736	0.368	0.632	0.241	0.759	0.241	0.759	0.101	0.899	0.099	0.901	0.328	0.672	0.632	0.368	0.677	0.323	0.661	0.339
ESTNV_28225_885	0.7	0.3	0.405	0.595	0.426	0.574	0.492	0.508	0.492	0.508	0.654	0.346	0.245	0.755	0.454	0.546	0.4	0.6	0.378	0.622	0.52	0.48	0.606	0.394	0.482	0.518	0.446	0.554	0.439	0.561	0.583	0.417	0.484	0.516	0.567	0.433	0.901	0.099	0.661	0.339	0.573	0.427	0.719	0.281	0.765	0.235
ESTNV_28229_1264	0.674	0.326	0.662	0.338	0.677	0.323	0.625	0.375	0.667	0.333	0.761	0.239	0.823	0.177	0.808	0.192	0.816	0.184	0.684	0.316	0.728	0.272	0.807	0.193	0.73	0.27	0.732	0.268	0.63	0.37	0.706	0.294	0.52	0.48	0.487	0.513	0.552	0.448	0.492	0.508	0.801	0.199	0.694	0.306	0.88	0.12
ESTNV_28254_132	0.012	0.988	0.039	0.961	0.011	0.989	0	1	0.055	0.945	0.117	0.883	0.007	0.993	0.078	0.922	0.042	0.958	0.033	0.967	0.057	0.943	0.058	0.942	0	1	0.048	0.952	0.021	0.979	0.002	0.998	0.006	0.994	0	1	0	1	0	1	0	1	0	1	0.007	0.993
ESTNV_28300_71	0.314	0.686	0.357	0.643	0.254	0.746	0.155	0.845	0.272	0.728	0.15	0.85	0.35	0.65	0.421	0.579	0.449	0.551	0.204	0.796	0.317	0.683	0.242	0.758	0.469	0.531	0.385	0.615	0.453	0.547	0.442	0.558	0.421	0.579	0.432	0.568	0.204	0.796	0.194	0.806	0.158	0.842	0.322	0.678	0.082	0.918
ESTNV_28433_656	0.378	0.622	0.5	0.5	0.476	0.524	0.36	0.64	0.41	0.59	0.382	0.618	0.181	0.819	0.262	0.738	0.229	0.771	0.298	0.702	0.295	0.705	0.363	0.637	0.195	0.805	0.307	0.693	0.412	0.588	0.171	0.829	0.37	0.63	0.401	0.599	0.22	0.78	0.419	0.581	0.359	0.641	0.485	0.515	0.121	0.879
ESTNV_28443_245	0	1	0.001	0.999	0	1	0.102	0.898	0.13	0.87	0.024	0.976	0.267	0.733	0.195	0.805	0.223	0.777	0	1	0.245	0.755	0.066	0.934	0.256	0.744	0.156	0.844	0.216	0.784	0.233	0.767	0.266	0.734	0.269	0.731	0.291	0.709	0.454	0.546	0.316	0.684	0.443	0.557	0	1
ESTNV_28459_118	0.19	0.81	0.187	0.813	0.208	0.792	0.239	0.761	0.201	0.799	0.401	0.599	0.304	0.696	0.331	0.669	0.339	0.661	0.217	0.783	0.38	0.62	0.147	0.853	0.302	0.698	0.248	0.752	0.26	0.74	0.248	0.752	0.266	0.734	0.376	0.624	0.016	0.984	0.039	0.961	0	1	0	1	0.057	0.943
ESTNV_28472_524	0.233	0.767	0.11	0.89	0.063	0.937	0.048	0.952	0.098	0.902	0.169	0.831	0.033	0.967	0.072	0.928	0	1	0.023	0.977	0.094	0.906	0.12	0.88	0.222	0.778	0.177	0.823	0.197	0.803	0.045	0.955	0.027	0.973	0.001	0.999	0.325	0.675	0.242	0.758	0.038	0.962	0.033	0.967	0.179	0.821
ESTNV_28475_104	0.609	0.391	0.557	0.443	0.324	0.676	0.413	0.587	0.517	0.483	0.36	0.64	0.445	0.555	0.46	0.54	0.607	0.393	0.592	0.408	0.605	0.395	0.653	0.347	0.605	0.395	0.524	0.476	0.71	0.29	0.581	0.419	0.422	0.578	0.336	0.664	0.581	0.419	0.299	0.701	0.421	0.579	0.598	0.402	0.293	0.707
ESTNV_28503_575	0.942	0.058	0.698	0.302	0.605	0.395	0.734	0.266	0.776	0.224	0.829	0.171	0.748	0.252	0.535	0.465	0.587	0.413	0.587	0.413	0.698	0.302	0.808	0.192	0.737	0.263	0.715	0.285	0.797	0.203	0.749	0.251	0.664	0.336	0.741	0.259	0.836	0.164	0.837	0.163	0.883	0.117	1	0	0.965	0.035
ESTNV_28531_364	0.349	0.651	0.173	0.827	0.133	0.867	0.133	0.867	0.283	0.717	0.342	0.658	0.176	0.824	0.35	0.65	0.344	0.656	0.211	0.789	0.193	0.807	0.266	0.734	0.314	0.686	0.27	0.73	0.232	0.768	0.29	0.71	0.221	0.779	0.356	0.644	0	1	0.074	0.926	0.204	0.796	0.468	0.532	0	1
ESTNV_28627_455	0.366	0.634	0.303	0.697	0.328	0.672	0.273	0.727	0.396	0.604	0.35	0.65	0.201	0.799	0.208	0.792	0.295	0.705	0.264	0.736	0.419	0.581	0.389	0.611	0.333	0.667	0.452	0.548	0.415	0.585	0.313	0.687	0.367	0.633	0.556	0.444	0.05	0.95	0.196	0.804	0.426	0.574	0.107	0.893	0.54	0.46
ESTNV_28633_1315	0.485	0.515	0.131	0.869	0.294	0.706	0.328	0.672	0.425	0.575	0.336	0.664	0.326	0.674	0.352	0.648	0.329	0.671	0.302	0.698	0.283	0.717	0.408	0.592	0.574	0.426	0.567	0.433	0.516	0.484	0.523	0.477	0.686	0.314	0.721	0.279	0.937	0.063	0.178	0.822	0.774	0.226	0.653	0.347	0.464	0.536
ESTNV_28637_346	0.358	0.642	0.246	0.754	0.107	0.893	0.213	0.787	0.267	0.733	0.211	0.789	0.467	0.533	0.318	0.682	0.281	0.719	0.18	0.82	0.309	0.691	0.177	0.823	0.415	0.585	0.321	0.679	0.37	0.63	0.378	0.622	0.303	0.697	0.229	0.771	0.126	0.874	0.046	0.954	0.149	0.851	0.15	0.85	0	1
ESTNV_28687_428	0.083	0.917	0.082	0.918	0.202	0.798	0.032	0.968	0.139	0.861	0.088	0.912	0.047	0.953	0.043	0.957	0.026	0.974	0.095	0.905	0.157	0.843	0.053	0.947	0.036	0.964	0.132	0.868	0.138	0.862	0.107	0.893	0	1	0	1	0.002	0.998	0	1	0.015	0.985	0.182	0.818	0.184	0.816
ESTNV_28718_598	0.065	0.935	0.006	0.994	0.126	0.874	0.094	0.906	0.229	0.771	0.255	0.745	0.2	0.8	0.119	0.881	0.203	0.797	0.171	0.829	0.173	0.827	0.263	0.737	0.194	0.806	0.302	0.698	0.272	0.728	0.354	0.646	0.522	0.478	0.565	0.435	0.388	0.612	0.535	0.465	0.597	0.403	0.537	0.463	0.103	0.897
ESTNV_28793_1230	0.492	0.508	0.51	0.49	0.504	0.496	0.571	0.429	0.632	0.368	0.548	0.452	0.639	0.361	0.602	0.398	0.497	0.503	0.619	0.381	0.662	0.338	0.479	0.521	0.526	0.474	0.626	0.374	0.582	0.418	0.744	0.256	0.793	0.207	0.812	0.188	0.608	0.392	0.605	0.395	0.426	0.574	0.571	0.429	0.377	0.623
ESTNV_28834_300	0.987	0.013	0.835	0.165	0.777	0.223	0.825	0.175	0.892	0.108	0.947	0.053	0.932	0.068	0.954	0.046	0.97	0.03	0.948	0.052	0.948	0.052	0.895	0.105	0.962	0.038	0.938	0.062	0.897	0.103	0.845	0.155	0.874	0.126	0.944	0.056	0.999	0.001	1	0	1	0	0.998	0.002	0.999	0.001
ESTNV_28840_797	0.002	0.998	0.013	0.987	0	1	0	1	0.021	0.979	0	1	0	1	0	1	0.001	0.999	0	1	0	1	0.012	0.988	0.062	0.938	0.015	0.985	0	1	0.005	0.995	0	1	0	1	0	1	0	1	0	1	0	1	0	1
ESTNV_28856_783	0.323	0.677	0.227	0.773	0.108	0.892	0.205	0.795	0.285	0.715	0.198	0.802	0.354	0.646	0.349	0.651	0.189	0.811	0.219	0.781	0.347	0.653	0.296	0.704	0.324	0.676	0.259	0.741	0.327	0.673	0.289	0.711	0.211	0.789	0.174	0.826	0.015	0.985	0.087	0.913	0.027	0.973	0.001	0.999	0	1
ESTNV_28880_179	0.125	0.875	0.072	0.928	0.033	0.967	0	1	0	1	0.038	0.962	0.088	0.912	0.092	0.908	0.042	0.958	0.019	0.981	0.21	0.79	0	1	0.004	0.996	0.032	0.968	0	1	0.006	0.994	0	1	0	1	0	1	0	1	0.098	0.902	0.015	0.985	0.159	0.841
ESTNV_28918_557	1	0	1	0	0.981	0.019	1	0	1	0	1	0	1	0	1	0	0.934	0.066	0.975	0.025	1	0	1	0	0.878	0.122	0.962	0.038	0.931	0.069	0.965	0.035	0.914	0.086	0.922	0.078	1	0	0.914	0.086	0.961	0.039	0.999	0.001	1	0
ESTNV_28929_421	0.479	0.521	0.423	0.577	0.443	0.557	0.48	0.52	0.475	0.525	0.653	0.347	0.355	0.645	0.506	0.494	0.507	0.493	0.476	0.524	0.443	0.557	0.43	0.57	0.477	0.523	0.491	0.509	0.374	0.626	0.43	0.57	0.391	0.609	0.51	0.49	0.608	0.392	0.346	0.654	0.349	0.651	0.089	0.911	0	1
ESTNV_28932_668	0	1	0	1	0	1	0	1	0.011	0.989	0.004	0.996	0	1	0.036	0.964	0.028	0.972	0	1	0.03	0.97	0.001	0.999	0.137	0.863	0.026	0.974	0.008	0.992	0.019	0.981	0.034	0.966	0.013	0.987	0	1	0.053	0.947	0.319	0.681	0.495	0.505	0.008	0.992
ESTNV_28937_387	0.007	0.993	0.113	0.887	0.023	0.977	0.153	0.847	0.043	0.957	0.061	0.939	0	1	0.029	0.971	0.073	0.927	0.018	0.982	0.086	0.914	0.125	0.875	0.016	0.984	0.024	0.976	0.025	0.975	0.004	0.996	0	1	0	1	0	1	0	1	0	1	0	1	0	1
ESTNV_28961_1146	0.752	0.248	0.817	0.183	0.81	0.19	0.835	0.165	0.772	0.228	0.877	0.123	0.735	0.265	0.926	0.074	0.727	0.273	0.798	0.202	0.815	0.185	0.963	0.037	0.934	0.066	0.806	0.194	0.936	0.064	0.889	0.111	0.853	0.147	0.843	0.157	1	0	0.944	0.056	0.977	0.023	1	0	0.998	0.002
ESTNV_28965_1177	0.426	0.574	0.484	0.516	0.398	0.602	0.385	0.615	0.481	0.519	0.613	0.387	0.422	0.578	0.508	0.492	0.398	0.602	0.347	0.653	0.53	0.47	0.494	0.506	0.412	0.588	0.445	0.555	0.467	0.533	0.423	0.577	0.505	0.495	0.573	0.427	0.49	0.51	0.398	0.602	0.473	0.527	0.711	0.289	0.225	0.775
ESTNV_28985_551	0.143	0.857	0.058	0.942	0.029	0.971	0.021	0.979	0.018	0.982	0.057	0.943	0.069	0.931	0.092	0.908	0.048	0.952	0.014	0.986	0.009	0.991	0.029	0.971	0.058	0.942	0.037	0.963	0.08	0.92	0.034	0.966	0.016	0.984	0	1	0	1	0.111	0.889	0.208	0.792	0.114	0.886	0.003	0.997
ESTNV_28985_758	0.189	0.811	0.093	0.907	0.051	0.949	0.031	0.969	0.041	0.959	0.091	0.909	0.098	0.902	0.125	0.875	0.07	0.93	0.022	0.978	0.025	0.975	0.051	0.949	0.095	0.905	0.063	0.937	0.121	0.879	0.056	0.944	0.033	0.967	0	1	0	1	0.164	0.836	0.269	0.731	0.164	0.836	0.007	0.993
ESTNV_28987_832	0.522	0.478	0.491	0.509	0.63	0.37	0.59	0.41	0.662	0.338	0.673	0.327	0.761	0.239	0.699	0.301	0.806	0.194	0.786	0.214	0.723	0.277	0.642	0.358	0.634	0.366	0.652	0.348	0.687	0.313	0.579	0.421	0.686	0.314	0.748	0.252	0.825	0.175	0.021	0.979	0.108	0.892	0.465	0.535	0.608	0.392
ESTNV_29031_51	0.703	0.297	0.322	0.678	0.283	0.717	0.125	0.875	0.435	0.565	0.312	0.688	0.264	0.736	0.437	0.563	0.206	0.794	0.375	0.625	0.407	0.593	0.39	0.61	0.429	0.571	0.405	0.595	0.327	0.673	0.348	0.652	0.177	0.823	0.173	0.827	0.109	0.891	0.316	0.684	0.351	0.649	0.263	0.737	0.099	0.901
ESTNV_29037_449	0.842	0.158	0.904	0.096	0.992	0.008	0.919	0.081	0.95	0.05	0.919	0.081	0.955	0.045	0.992	0.008	0.919	0.081	0.949	0.051	0.936	0.064	0.946	0.054	0.926	0.074	0.863	0.137	0.894	0.106	0.826	0.174	0.873	0.127	0.721	0.279	0.533	0.467	0.902	0.098	1	0	1	0	0.977	0.023
ESTNV_29038_680	0.055	0.945	0.082	0.918	0.096	0.904	0	1	0.03	0.97	0.006	0.994	0.024	0.976	0	1	0.026	0.974	0.022	0.978	0.012	0.988	0.004	0.996	0.023	0.977	0.086	0.914	0.114	0.886	0.144	0.856	0.128	0.872	0.076	0.924	0	1	0	1	0	1	0	1	0.033	0.967
ESTNV_29052_323	0.146	0.854	0.065	0.935	0.114	0.886	0.016	0.984	0.054	0.946	0.082	0.918	0.074	0.926	0.227	0.773	0.3	0.7	0.07	0.93	0.134	0.866	0.019	0.981	0.192	0.808	0.215	0.785	0.216	0.784	0.152	0.848	0.292	0.708	0.216	0.784	0.016	0.984	0.107	0.893	0.124	0.876	0.152	0.848	0.029	0.971
ESTNV_29079_90	0.01	0.99	0.071	0.929	0	1	0	1	0.029	0.971	0.008	0.992	0.031	0.969	0.02	0.98	0.006	0.994	0	1	0.004	0.996	0.001	0.999	0	1	0	1	0.003	0.997	0.004	0.996	0.007	0.993	0.006	0.994	0	1	0	1	0	1	0	1	0.003	0.997
ESTNV_29081_545	0.284	0.716	0.277	0.723	0.147	0.853	0.228	0.772	0.241	0.759	0.249	0.751	0.177	0.823	0.087	0.913	0.023	0.977	0.071	0.929	0.164	0.836	0.231	0.769	0.053	0.947	0.25	0.75	0.193	0.807	0.139	0.861	0.329	0.671	0.31	0.69	0.313	0.687	0.108	0.892	0.316	0.684	0.126	0.874	0.297	0.703
ESTNV_29084_190	0.574	0.426	0.351	0.649	0.35	0.65	0.254	0.746	0.513	0.487	0.388	0.612	0.236	0.764	0.166	0.834	0.356	0.644	0.301	0.699	0.58	0.42	0.43	0.57	0.299	0.701	0.328	0.672	0.4	0.6	0.406	0.594	0.58	0.42	0.64	0.36	0.357	0.643	0.277	0.723	0.263	0.737	0.298	0.702	0.003	0.997
ESTNV_29085_178	0.314	0.686	0.123	0.877	0.103	0.897	0.037	0.963	0.185	0.815	0.003	0.997	0.083	0.917	0.074	0.926	0.096	0.904	0.177	0.823	0.155	0.845	0.081	0.919	0.251	0.749	0.174	0.826	0.201	0.799	0.175	0.825	0.124	0.876	0.099	0.901	0.025	0.975	0.037	0.963	0.087	0.913	0.091	0.909	0.028	0.972
ESTNV_29088_160	0.195	0.805	0.154	0.846	0.015	0.985	0.14	0.86	0.126	0.874	0.113	0.887	0.083	0.917	0.25	0.75	0.203	0.797	0.13	0.87	0.254	0.746	0.104	0.896	0.112	0.888	0.206	0.794	0.291	0.709	0.293	0.707	0.188	0.812	0.318	0.682	0	1	0.249	0.751	0.114	0.886	0.023	0.977	0.082	0.918
ESTNV_29114_977	1	0	0.871	0.129	0.901	0.099	0.917	0.083	0.992	0.008	1	0	0.91	0.09	1	0	0.996	0.004	0.926	0.074	1	0	0.973	0.027	0.917	0.083	0.917	0.083	0.96	0.04	0.985	0.015	0.981	0.019	0.983	0.017	0.413	0.587	0.889	0.111	0.851	0.149	0.902	0.098	0.851	0.149
ESTNV_29115_481	0.263	0.737	0.159	0.841	0.167	0.833	0.293	0.707	0.245	0.755	0.478	0.522	0.143	0.857	0.231	0.769	0.297	0.703	0.364	0.636	0.251	0.749	0.275	0.725	0.119	0.881	0.207	0.793	0.2	0.8	0.256	0.744	0.354	0.646	0.302	0.698	0.114	0.886	0.018	0.982	0.15	0.85	0.103	0.897	0.378	0.622
ESTNV_29129_700	0.538	0.462	0.702	0.298	0.57	0.43	0.805	0.195	0.746	0.254	0.675	0.325	0.844	0.156	0.713	0.287	0.869	0.131	0.733	0.267	0.787	0.213	0.637	0.363	0.746	0.254	0.719	0.281	0.752	0.248	0.713	0.287	0.714	0.286	0.756	0.244	0.598	0.402	0.645	0.355	0.589	0.411	0.754	0.246	0.138	0.862
ESTNV_29156_438	0.565	0.435	0.508	0.492	0.699	0.301	0.568	0.432	0.617	0.383	0.642	0.358	0.762	0.238	0.682	0.318	0.548	0.452	0.666	0.334	0.604	0.396	0.553	0.447	0.678	0.322	0.678	0.322	0.643	0.357	0.69	0.31	0.563	0.437	0.658	0.342	0.641	0.359	0.63	0.37	0.783	0.217	0.591	0.409	0.96	0.04
ESTNV_29161_372	0.946	0.054	0.803	0.197	0.839	0.161	0.761	0.239	0.78	0.22	0.827	0.173	0.729	0.271	0.865	0.135	0.8	0.2	0.812	0.188	0.903	0.097	0.946	0.054	0.969	0.031	0.917	0.083	0.869	0.131	0.832	0.168	0.913	0.087	0.997	0.003	0.883	0.117	0.912	0.088	0.984	0.016	0.739	0.261	1	0
ESTNV_29167_345	0.38	0.62	0.231	0.769	0.276	0.724	0.216	0.784	0.391	0.609	0.211	0.789	0.069	0.931	0.143	0.857	0.279	0.721	0.192	0.808	0.365	0.635	0.317	0.683	0.148	0.852	0.245	0.755	0.283	0.717	0.264	0.736	0.422	0.578	0.379	0.621	0.562	0.438	0.166	0.834	0.12	0.88	0.017	0.983	0.055	0.945
ESTNV_29202_277	0.237	0.763	0.005	0.995	0.056	0.944	0	1	0.044	0.956	0	1	0.064	0.936	0.056	0.944	0.076	0.924	0.07	0.93	0.06	0.94	0.074	0.926	0.019	0.981	0.117	0.883	0.054	0.946	0.094	0.906	0.059	0.941	0.081	0.919	0	1	0	1	0	1	0	1	0	1
ESTNV_29209_356	0.485	0.515	0.43	0.57	0.485	0.515	0.447	0.553	0.567	0.433	0.403	0.597	0.541	0.459	0.555	0.445	0.511	0.489	0.469	0.531	0.49	0.51	0.347	0.653	0.538	0.462	0.618	0.382	0.634	0.366	0.739	0.261	0.734	0.266	0.86	0.14	0.763	0.237	0.482	0.518	0.438	0.562	0.359	0.641	0.556	0.444
ESTNV_29224_109	0.761	0.239	0.756	0.244	0.729	0.271	0.765	0.235	0.823	0.177	0.926	0.074	0.734	0.266	0.814	0.186	0.763	0.237	0.791	0.209	0.854	0.146	0.806	0.194	0.889	0.111	0.861	0.139	0.739	0.261	0.895	0.105	0.868	0.132	0.95	0.05	1	0	0.661	0.339	0.715	0.285	0.605	0.395	0.864	0.136
ESTNV_29234_195	0.581	0.419	0.485	0.515	0.489	0.511	0.686	0.314	0.693	0.307	0.687	0.313	0.433	0.567	0.422	0.578	0.523	0.477	0.532	0.468	0.616	0.384	0.613	0.387	0.317	0.683	0.461	0.539	0.494	0.506	0.399	0.601	0.447	0.553	0.419	0.581	0.052	0.948	0.241	0.759	0.4	0.6	0.18	0.82	0.009	0.991
ESTNV_29283_367	0.52	0.48	0.514	0.486	0.48	0.52	0.491	0.509	0.488	0.512	0.515	0.485	0.442	0.558	0.512	0.488	0.487	0.513	0.535	0.465	0.588	0.412	0.658	0.342	0.506	0.494	0.544	0.456	0.521	0.479	0.534	0.466	0.614	0.386	0.761	0.239	0.118	0.882	0.611	0.389	0.816	0.184	0.813	0.187	0.853	0.147
ESTNV_29295_468	0.644	0.356	0.623	0.377	0.47	0.53	0.539	0.461	0.591	0.409	0.649	0.351	0.575	0.425	0.605	0.395	0.59	0.41	0.602	0.398	0.647	0.353	0.721	0.279	0.582	0.418	0.684	0.316	0.557	0.443	0.742	0.258	0.76	0.24	0.948	0.052	0.91	0.09	0.611	0.389	0.725	0.275	0.702	0.298	0.867	0.133
ESTNV_29296_178	0.151	0.849	0.078	0.922	0.271	0.729	0.481	0.519	0.281	0.719	0.475	0.525	0.063	0.937	0.186	0.814	0.077	0.923	0.078	0.922	0.301	0.699	0.157	0.843	0.125	0.875	0.188	0.812	0.118	0.882	0.131	0.869	0.092	0.908	0.063	0.937	0	1	0	1	0	1	0	1	0	1
ESTNV_29345_441	0.589	0.411	0.302	0.698	0.263	0.737	0.278	0.722	0.293	0.707	0.49	0.51	0.38	0.62	0.445	0.555	0.348	0.652	0.305	0.695	0.402	0.598	0.33	0.67	0.383	0.617	0.464	0.536	0.571	0.429	0.45	0.55	0.646	0.354	0.757	0.243	0.707	0.293	0.538	0.462	0.498	0.502	0.472	0.528	0.609	0.391
ESTNV_29346_496	0.377	0.623	0.524	0.476	0.441	0.559	0.743	0.257	0.72	0.28	0.832	0.168	0.516	0.484	0.784	0.216	0.684	0.316	0.648	0.352	0.714	0.286	0.67	0.33	0.807	0.193	0.691	0.309	0.738	0.262	0.731	0.269	0.959	0.041	0.994	0.006	0.748	0.252	0.716	0.284	0.524	0.476	0.201	0.799	0.898	0.102
ESTNV_29366_587	0.132	0.868	0.224	0.776	0.318	0.682	0.346	0.654	0.453	0.547	0.181	0.819	0.441	0.559	0.366	0.634	0.575	0.425	0.466	0.534	0.591	0.409	0.241	0.759	0.533	0.467	0.41	0.59	0.454	0.546	0.521	0.479	0.553	0.447	0.594	0.406	0.641	0.359	0.76	0.24	0.483	0.517	0.538	0.462	0.094	0.906
ESTNV_29368_168	0.807	0.193	1	0	1	0	1	0	0.87	0.13	0.941	0.059	0.843	0.157	0.902	0.098	0.917	0.083	0.914	0.086	0.889	0.111	0.93	0.07	0.94	0.06	0.841	0.159	0.774	0.226	0.904	0.096	0.937	0.063	0.963	0.037	1	0	1	0	0.992	0.008	0.895	0.105	1	0
ESTNV_29391_150	0.559	0.441	0.59	0.41	0.603	0.397	0.633	0.367	0.695	0.305	0.775	0.225	0.439	0.561	0.627	0.373	0.571	0.429	0.603	0.397	0.678	0.322	0.726	0.274	0.58	0.42	0.593	0.407	0.496	0.504	0.554	0.446	0.446	0.554	0.476	0.524	0.196	0.804	0.796	0.204	0.994	0.006	1	0	1	0
ESTNV_29394_510	0.516	0.484	0.408	0.592	0.295	0.705	0.423	0.577	0.495	0.505	0.465	0.535	0.46	0.54	0.546	0.454	0.416	0.584	0.455	0.545	0.574	0.426	0.487	0.513	0.556	0.444	0.458	0.542	0.478	0.522	0.543	0.457	0.449	0.551	0.591	0.409	0.301	0.699	0.352	0.648	0.297	0.703	0.101	0.899	0.361	0.639
ESTNV_29402_888	0.798	0.202	0.925	0.075	0.946	0.054	0.941	0.059	0.896	0.104	0.681	0.319	1	0	0.995	0.005	0.986	0.014	0.973	0.027	1	0	0.969	0.031	1	0	0.928	0.072	1	0	1	0	1	0	1	0	0.884	0.116	0.754	0.246	1	0	1	0	1	0
ESTNV_29405_829	0.024	0.976	0	1	0.007	0.993	0	1	0	1	0.006	0.994	0.023	0.977	0.06	0.94	0	1	0	1	0	1	0.004	0.996	0	1	0.013	0.987	0.023	0.977	0.056	0.944	0	1	0.114	0.886	0	1	0	1	0	1	0	1	0	1
ESTNV_29406_497	0.05	0.95	0.042	0.958	0.051	0.949	0.014	0.986	0.078	0.922	0.24	0.76	0.257	0.743	0.346	0.654	0.445	0.555	0.196	0.804	0.209	0.791	0.229	0.771	0.389	0.611	0.438	0.562	0.408	0.592	0.353	0.647	0.303	0.697	0.099	0.901	0.882	0.118	0.312	0.688	0.619	0.381	0.601	0.399	0.693	0.307
ESTNV_29410_233	0.326	0.674	0.228	0.772	0.186	0.814	0.259	0.741	0.24	0.76	0.209	0.791	0.296	0.704	0.359	0.641	0.355	0.645	0.378	0.622	0.476	0.524	0.274	0.726	0.288	0.712	0.3	0.7	0.35	0.65	0.531	0.469	0.358	0.642	0.219	0.781	0.459	0.541	0.674	0.326	0.703	0.297	0.864	0.136	0.222	0.778
ESTNV_29412_354	0.25	0.75	0.19	0.81	0.254	0.746	0.238	0.762	0.326	0.674	0.478	0.522	0.152	0.848	0.372	0.628	0.26	0.74	0.275	0.725	0.488	0.512	0.383	0.617	0.462	0.538	0.313	0.687	0.368	0.632	0.383	0.617	0.564	0.436	0.477	0.523	0.355	0.645	0.277	0.723	0.083	0.917	0.105	0.895	0.019	0.981
ESTNV_29588_1459	0.034	0.966	0.021	0.979	0.091	0.909	0.064	0.936	0.136	0.864	0.105	0.895	0.028	0.972	0.076	0.924	0.068	0.932	0.141	0.859	0.109	0.891	0.139	0.861	0.049	0.951	0.11	0.89	0.077	0.923	0.093	0.907	0.385	0.615	0.846	0.154	0.583	0.417	0.694	0.306	0.313	0.687	1	0	0	1
ESTNV_29605_170	0.152	0.848	0.13	0.87	0.068	0.932	0.087	0.913	0.08	0.92	0.065	0.935	0.025	0.975	0.127	0.873	0.119	0.881	0.022	0.978	0.048	0.952	0.123	0.877	0.051	0.949	0.087	0.913	0.189	0.811	0.13	0.87	0.209	0.791	0.332	0.668	0.123	0.877	0.069	0.931	0.037	0.963	0.02	0.98	0.001	0.999
ESTNV_29648_198	0.957	0.043	1	0	1	0	1	0	0.988	0.012	0.997	0.003	1	0	0.953	0.047	1	0	1	0	1	0	0.999	0.001	0.958	0.042	0.958	0.042	0.991	0.009	0.999	0.001	0.993	0.007	0.989	0.011	1	0	1	0	1	0	1	0	0.964	0.036
ESTNV_29649_636	0.416	0.584	0.233	0.767	0.032	0.968	0.142	0.858	0.202	0.798	0.306	0.694	0.107	0.893	0.026	0.974	0.068	0.932	0.114	0.886	0.253	0.747	0.193	0.807	0.127	0.873	0.097	0.903	0.046	0.954	0.071	0.929	0.021	0.979	0.149	0.851	0	1	0.001	0.999	0.012	0.988	0	1	0	1
ESTNV_29669_1247	0.822	0.178	0.869	0.131	0.974	0.026	0.965	0.035	0.828	0.172	0.876	0.124	0.82	0.18	0.903	0.097	0.931	0.069	0.972	0.028	0.832	0.168	1	0	0.82	0.18	0.829	0.171	0.817	0.183	0.943	0.057	0.961	0.039	0.884	0.116	0.964	0.036	1	0	1	0	1	0	0.788	0.212
ESTNV_29680_674	0.21	0.79	0.271	0.729	0.142	0.858	0.271	0.729	0.314	0.686	0.129	0.871	0.225	0.775	0.184	0.816	0.198	0.802	0.25	0.75	0.185	0.815	0.301	0.699	0.205	0.795	0.212	0.788	0.407	0.593	0.171	0.829	0.28	0.72	0.256	0.744	0.093	0.907	0.315	0.685	0.071	0.929	0.216	0.784	0.053	0.947
ESTNV_29683_508	0.067	0.933	0.185	0.815	0.138	0.862	0.277	0.723	0.245	0.755	0.154	0.846	0.355	0.645	0.222	0.778	0.419	0.581	0.277	0.723	0.298	0.702	0.135	0.865	0.074	0.926	0.308	0.692	0.186	0.814	0.239	0.761	0.192	0.808	0.217	0.783	0.505	0.495	0.311	0.689	0.38	0.62	0.317	0.683	0.532	0.468
ESTNV_29703_831	0.73	0.27	0.793	0.207	0.949	0.051	1	0	0.933	0.067	0.929	0.071	0.942	0.058	0.952	0.048	0.832	0.168	0.963	0.037	0.979	0.021	0.858	0.142	0.986	0.014	0.985	0.015	0.908	0.092	0.957	0.043	0.998	0.002	1	0	1	0	0.982	0.018	0.983	0.017	0.994	0.006	0.987	0.013
ESTNV_29707_992	0.134	0.866	0.099	0.901	0.292	0.708	0.362	0.638	0.444	0.556	0.226	0.774	0.459	0.541	0.66	0.34	0.676	0.324	0.45	0.55	0.467	0.533	0.371	0.629	0.449	0.551	0.371	0.629	0.396	0.604	0.411	0.589	0.299	0.701	0.326	0.674	0	1	0.001	0.999	0	1	0	1	0	1
ESTNV_29730_82	0.669	0.331	0.483	0.517	0.473	0.527	0.418	0.582	0.62	0.38	0.643	0.357	0.29	0.71	0.473	0.527	0.462	0.538	0.303	0.697	0.473	0.527	0.443	0.557	0.48	0.52	0.378	0.622	0.495	0.505	0.404	0.596	0.529	0.471	0.489	0.511	0.842	0.158	0.826	0.174	0.905	0.095	0.935	0.065	0.545	0.455
ESTNV_29749_507	0.012	0.988	0.119	0.881	0.148	0.852	0.038	0.962	0.194	0.806	0.12	0.88	0.105	0.895	0.077	0.923	0.181	0.819	0.077	0.923	0.177	0.823	0.083	0.917	0.188	0.812	0.102	0.898	0.208	0.792	0.111	0.889	0.238	0.762	0.487	0.513	0.253	0.747	0.095	0.905	0	1	0.011	0.989	0.002	0.998
ESTNV_29787_212	0.135	0.865	0.151	0.849	0.141	0.859	0.134	0.866	0.144	0.856	0.308	0.692	0.19	0.81	0.059	0.941	0.231	0.769	0.154	0.846	0.196	0.804	0.261	0.739	0.303	0.697	0.195	0.805	0.265	0.735	0.248	0.752	0.266	0.734	0.33	0.67	0.023	0.977	0.423	0.577	0.764	0.236	0.679	0.321	0.054	0.946
ESTNV_29795_449	0.526	0.474	0.301	0.699	0.241	0.759	0.249	0.751	0.425	0.575	0.429	0.571	0.443	0.557	0.659	0.341	0.635	0.365	0.489	0.511	0.519	0.481	0.32	0.68	0.57	0.43	0.594	0.406	0.636	0.364	0.662	0.338	0.889	0.111	0.771	0.229	0.127	0.873	0.405	0.595	0.733	0.267	0.756	0.244	0.96	0.04
ESTNV_29818_733	0.626	0.374	0.552	0.448	0.511	0.489	0.561	0.439	0.666	0.334	0.593	0.407	0.599	0.401	0.739	0.261	0.579	0.421	0.609	0.391	0.806	0.194	0.741	0.259	0.87	0.13	0.741	0.259	0.71	0.29	0.626	0.374	0.763	0.237	0.86	0.14	0.422	0.578	0.129	0.871	0.193	0.807	0.31	0.69	0.135	0.865
ESTNV_29843_661	0.037	0.963	0.028	0.972	0.041	0.959	0.049	0.951	0.08	0.92	0.088	0.912	0.027	0.973	0.161	0.839	0.152	0.848	0.087	0.913	0.069	0.931	0.155	0.845	0.199	0.801	0.219	0.781	0.159	0.841	0.043	0.957	0.219	0.781	0.13	0.87	0	1	0.074	0.926	0	1	0	1	0.005	0.995
ESTNV_29846_236	0.355	0.645	0.288	0.712	0.333	0.667	0.334	0.666	0.639	0.361	0.49	0.51	0.437	0.563	0.604	0.396	0.489	0.511	0.42	0.58	0.722	0.278	0.413	0.587	0.548	0.452	0.608	0.392	0.688	0.312	0.683	0.317	0.759	0.241	0.874	0.126	0.893	0.107	0.563	0.437	0.402	0.598	0.647	0.353	0.792	0.208
ESTNV_29851_266	0.479	0.521	0.358	0.642	0.569	0.431	0.717	0.283	0.619	0.381	0.598	0.402	0.542	0.458	0.669	0.331	0.666	0.334	0.602	0.398	0.674	0.326	0.662	0.338	0.569	0.431	0.474	0.526	0.563	0.437	0.791	0.209	0.673	0.327	0.659	0.341	0.883	0.117	0.755	0.245	0.498	0.502	0.387	0.613	0.786	0.214
ESTNV_29854_323	0.312	0.688	0.218	0.782	0.059	0.941	0.26	0.74	0.298	0.702	0.087	0.913	0	1	0.209	0.791	0.303	0.697	0.076	0.924	0.368	0.632	0.247	0.753	0.325	0.675	0.417	0.583	0.363	0.637	0.458	0.542	0.409	0.591	0.291	0.709	0.02	0.98	0.109	0.891	0.017	0.983	0	1	0	1
ESTNV_29856_275	0.621	0.379	0.493	0.507	0.477	0.523	0.576	0.424	0.451	0.549	0.633	0.367	0.517	0.483	0.526	0.474	0.282	0.718	0.303	0.697	0.433	0.567	0.412	0.588	0.331	0.669	0.39	0.61	0.446	0.554	0.417	0.583	0.434	0.566	0.503	0.497	0.37	0.63	0.341	0.659	0.482	0.518	0.466	0.534	0.988	0.012
ESTNV_29897_904	0.338	0.662	0.382	0.618	0.449	0.551	0.427	0.573	0.44	0.56	0.383	0.617	0.396	0.604	0.223	0.777	0.337	0.663	0.423	0.577	0.418	0.582	0.456	0.544	0.289	0.711	0.375	0.625	0.522	0.478	0.434	0.566	0.402	0.598	0.394	0.606	0.425	0.575	0.38	0.62	0.524	0.476	0.604	0.396	0.01	0.99
ESTNV_29909_624	0.998	0.002	0.994	0.006	0.993	0.007	0.974	0.026	1	0	0.971	0.029	1	0	1	0	1	0	1	0	1	0	0.991	0.009	0.999	0.001	0.991	0.009	1	0	0.998	0.002	1	0	0.979	0.021	0.999	0.001	0.998	0.002	0.998	0.002	0.997	0.003	1	0
ESTNV_29932_1161	0.23	0.77	0.013	0.987	0.07	0.93	0.122	0.878	0.088	0.912	0.142	0.858	0.107	0.893	0.084	0.916	0.162	0.838	0.142	0.858	0.101	0.899	0.141	0.859	0.146	0.854	0.204	0.796	0.278	0.722	0.257	0.743	0.425	0.575	0.569	0.431	0.294	0.706	0.547	0.453	0.502	0.498	0.244	0.756	0.07	0.93
ESTNV_29999_203	0.371	0.629	0.483	0.517	0.366	0.634	0.584	0.416	0.387	0.613	0.367	0.633	0.29	0.71	0.276	0.724	0.347	0.653	0.467	0.533	0.463	0.537	0.428	0.572	0.381	0.619	0.22	0.78	0.28	0.72	0.141	0.859	0.085	0.915	0	1	0.312	0.688	0.702	0.298	0.329	0.671	0	1	0	1
ESTNV_30013_731	0.596	0.404	0.71	0.29	0.666	0.334	0.8	0.2	0.762	0.238	0.736	0.264	0.66	0.34	0.701	0.299	0.662	0.338	0.655	0.345	0.75	0.25	0.748	0.252	0.553	0.447	0.644	0.356	0.594	0.406	0.642	0.358	0.704	0.296	0.784	0.216	0.839	0.161	0.682	0.318	0.594	0.406	0.539	0.461	0.924	0.076
ESTNV_30017_158	0.547	0.453	0.627	0.373	0.679	0.321	0.479	0.521	0.498	0.502	0.517	0.483	0.633	0.367	0.7	0.3	0.571	0.429	0.671	0.329	0.489	0.511	0.576	0.424	0.658	0.342	0.553	0.447	0.655	0.345	0.61	0.39	0.604	0.396	0.597	0.403	0.695	0.305	0.761	0.239	0.778	0.222	0.801	0.199	0.246	0.754
ESTNV_30035_86	0.184	0.816	0.001	0.999	0.171	0.829	0.193	0.807	0.227	0.773	0.206	0.794	0.171	0.829	0.078	0.922	0.138	0.862	0.138	0.862	0.255	0.745	0.302	0.698	0.218	0.782	0.138	0.862	0.201	0.799	0.265	0.735	0.119	0.881	0.141	0.859	0	1	0	1	0.169	0.831	0.066	0.934	0	1
ESTNV_30075_59	0.516	0.484	0.291	0.709	0.334	0.666	0.323	0.677	0.484	0.516	0.439	0.561	0.391	0.609	0.4	0.6	0.411	0.589	0.312	0.688	0.517	0.483	0.388	0.612	0.348	0.652	0.316	0.684	0.517	0.483	0.249	0.751	0.449	0.551	0.298	0.702	0.324	0.676	0.166	0.834	0.152	0.848	0.213	0.787	0.493	0.507
ESTNV_30088_559	0.418	0.582	0.376	0.624	0.098	0.902	0.189	0.811	0.275	0.725	0.218	0.782	0.319	0.681	0.419	0.581	0.336	0.664	0.305	0.695	0.511	0.489	0.248	0.752	0.262	0.738	0.443	0.557	0.31	0.69	0.294	0.706	0.521	0.479	0.514	0.486	0.285	0.715	0.234	0.766	0.724	0.276	0.871	0.129	0.164	0.836
ESTNV_30098_223	0.874	0.126	0.955	0.045	1	0	0.966	0.034	0.971	0.029	1	0	0.996	0.004	0.98	0.02	0.966	0.034	0.814	0.186	0.805	0.195	0.925	0.075	0.886	0.114	0.89	0.11	0.976	0.024	0.912	0.088	1	0	1	0	0.936	0.064	0.924	0.076	0.854	0.146	0.883	0.117	0.824	0.176
ESTNV_30100_1196	0.181	0.819	0.202	0.798	0.33	0.67	0.312	0.688	0.35	0.65	0.378	0.622	0.526	0.474	0.562	0.438	0.435	0.565	0.383	0.617	0.483	0.517	0.379	0.621	0.199	0.801	0.331	0.669	0.34	0.66	0.475	0.525	0.458	0.542	0.63	0.37	0.201	0.799	0.103	0.897	0.407	0.593	0.121	0.879	0.502	0.498
ESTNV_30117_771	0.09	0.91	0.136	0.864	0.071	0.929	0.091	0.909	0.084	0.916	0.108	0.892	0.051	0.949	0.021	0.979	0.114	0.886	0.045	0.955	0.196	0.804	0.06	0.94	0.029	0.971	0.007	0.993	0.019	0.981	0.005	0.995	0.031	0.969	0.003	0.997	0	1	0	1	0	1	0	1	0.001	0.999
ESTNV_30122_120	0.136	0.864	0.077	0.923	0.039	0.961	0.009	0.991	0.114	0.886	0	1	0.145	0.855	0.154	0.846	0.139	0.861	0.156	0.844	0.175	0.825	0.044	0.956	0.086	0.914	0.159	0.841	0.083	0.917	0.058	0.942	0.177	0.823	0.101	0.899	0.095	0.905	0.16	0.84	0.09	0.91	0.286	0.714	0.018	0.982
ESTNV_30132_66	1	0	1	0	1	0	1	0	1	0	1	0	1	0	1	0	1	0	1	0	1	0	1	0	1	0	1	0	1	0	1	0	1	0	1	0	1	0	1	0	1	0	1	0	1	0
ESTNV_30166_762	0.698	0.302	0.778	0.222	0.823	0.177	0.752	0.248	0.826	0.174	0.584	0.416	0.859	0.141	0.765	0.235	0.809	0.191	0.863	0.137	0.886	0.114	0.908	0.092	0.9	0.1	0.893	0.107	0.944	0.056	0.94	0.06	0.907	0.093	0.973	0.027	0.992	0.008	0.875	0.125	0.955	0.045	0.763	0.237	0.97	0.03
ESTNV_30276_714	0.919	0.081	0.771	0.229	0.627	0.373	0.8	0.2	0.815	0.185	0.897	0.103	0.985	0.015	0.956	0.044	0.779	0.221	0.94	0.06	0.924	0.076	0.957	0.043	0.971	0.029	0.918	0.082	0.956	0.044	0.998	0.002	0.958	0.042	0.84	0.16	0.54	0.46	1	0	1	0	1	0	0.914	0.086
ESTNV_30286_404	0.012	0.988	0.071	0.929	0.018	0.982	0.036	0.964	0.094	0.906	0.138	0.862	0.114	0.886	0.129	0.871	0.045	0.955	0.036	0.964	0.08	0.92	0.064	0.936	0.016	0.984	0.145	0.855	0.047	0.953	0.074	0.926	0.05	0.95	0.037	0.963	0.003	0.997	0.028	0.972	0.008	0.992	0.036	0.964	0	1
ESTNV_30291_631	0.709	0.291	0.721	0.279	0.607	0.393	0.753	0.247	0.683	0.317	0.775	0.225	0.541	0.459	0.603	0.397	0.628	0.372	0.481	0.519	0.619	0.381	0.654	0.346	0.718	0.282	0.583	0.417	0.535	0.465	0.467	0.533	0.335	0.665	0.332	0.668	0.174	0.826	0.563	0.437	0.779	0.221	0.663	0.337	0.864	0.136
ESTNV_30293_655	0.833	0.167	0.859	0.141	0.839	0.161	0.668	0.332	0.74	0.26	0.678	0.322	0.751	0.249	0.575	0.425	0.711	0.289	0.709	0.291	0.736	0.264	0.758	0.242	0.792	0.208	0.77	0.23	0.694	0.306	0.708	0.292	0.862	0.138	0.826	0.174	0.767	0.233	1	0	1	0	1	0	0.935	0.065
ESTNV_30302_546	0.837	0.163	0.66	0.34	0.726	0.274	0.754	0.246	0.764	0.236	0.735	0.265	0.731	0.269	0.848	0.152	0.799	0.201	0.621	0.379	0.807	0.193	0.788	0.212	0.764	0.236	0.753	0.247	0.611	0.389	0.769	0.231	0.749	0.251	0.739	0.261	0.841	0.159	0.524	0.476	0.638	0.362	0.873	0.127	0.976	0.024
ESTNV_30324_147	0.573	0.427	0.546	0.454	0.545	0.455	0.58	0.42	0.68	0.32	0.866	0.134	0.554	0.446	0.721	0.279	0.498	0.502	0.731	0.269	0.746	0.254	0.73	0.27	0.796	0.204	0.714	0.286	0.666	0.334	0.745	0.255	0.703	0.297	0.885	0.115	0.963	0.037	0.79	0.21	0.863	0.137	0.781	0.219	0.868	0.132
ESTNV_30347_1246	0.967	0.033	0.869	0.131	0.949	0.051	0.928	0.072	0.884	0.116	0.876	0.124	0.897	0.103	0.912	0.088	0.895	0.105	0.949	0.051	0.939	0.061	0.969	0.031	0.866	0.134	0.901	0.099	0.961	0.039	0.978	0.022	1	0	0.993	0.007	1	0	0.916	0.084	0.61	0.39	0.733	0.267	0.999	0.001
ESTNV_30411_506	0.27	0.73	0.182	0.818	0.198	0.802	0.197	0.803	0.275	0.725	0.127	0.873	0.081	0.919	0.349	0.651	0.284	0.716	0.27	0.73	0.358	0.642	0.297	0.703	0.128	0.872	0.325	0.675	0.282	0.718	0.255	0.745	0.44	0.56	0.409	0.591	0	1	0.064	0.936	0.011	0.989	0	1	0	1
ESTNV_30464_1225	0.477	0.523	0.464	0.536	0.306	0.694	0.426	0.574	0.337	0.663	0.565	0.435	0.218	0.782	0.288	0.712	0.339	0.661	0.293	0.707	0.39	0.61	0.341	0.659	0.29	0.71	0.348	0.652	0.195	0.805	0.292	0.708	0.212	0.788	0.167	0.833	0.831	0.169	0.589	0.411	0.049	0.951	0.035	0.965	0.134	0.866
ESTNV_30477_550	0.28	0.72	0.295	0.705	0.389	0.611	0.386	0.614	0.473	0.527	0.286	0.714	0.413	0.587	0.359	0.641	0.458	0.542	0.41	0.59	0.485	0.515	0.455	0.545	0.516	0.484	0.526	0.474	0.508	0.492	0.386	0.614	0.422	0.578	0.416	0.584	0.219	0.781	0.514	0.486	0.179	0.821	0.461	0.539	0.583	0.417
ESTNV_30478_1093	0.625	0.375	0.475	0.525	0.323	0.677	0.502	0.498	0.573	0.427	0.555	0.445	0.609	0.391	0.634	0.366	0.63	0.37	0.537	0.463	0.457	0.543	0.412	0.588	0.522	0.478	0.533	0.467	0.656	0.344	0.472	0.528	0.552	0.448	0.499	0.501	0.268	0.732	0.274	0.726	0.245	0.755	0.597	0.403	0.151	0.849
ESTNV_30481_1304	1	0	1	0	1	0	1	0	1	0	1	0	1	0	1	0	1	0	1	0	1	0	1	0	1	0	1	0	1	0	1	0	1	0	1	0	1	0	1	0	0.999	0.001	0.998	0.002	1	0
ESTNV_30484_927	0.735	0.265	0.738	0.262	0.945	0.055	0.861	0.139	0.714	0.286	0.901	0.099	0.814	0.186	0.799	0.201	0.755	0.245	0.872	0.128	0.853	0.147	0.884	0.116	0.787	0.213	0.768	0.232	0.876	0.124	0.723	0.277	0.833	0.167	0.851	0.149	0.899	0.101	0.815	0.185	0.967	0.033	0.916	0.084	0.737	0.263
ESTNV_30490_823	0.274	0.726	0.419	0.581	0.445	0.555	0.483	0.517	0.35	0.65	0.291	0.709	0.331	0.669	0.295	0.705	0.462	0.538	0.298	0.702	0.377	0.623	0.513	0.487	0.488	0.512	0.543	0.457	0.51	0.49	0.573	0.427	0.593	0.407	0.765	0.235	0.348	0.652	0.88	0.12	0.728	0.272	0.835	0.165	0.285	0.715
ESTNV_30499_655	0.467	0.533	0.271	0.729	0.341	0.659	0.222	0.778	0.27	0.73	0.203	0.797	0.36	0.64	0.47	0.53	0.332	0.668	0.24	0.76	0.316	0.684	0.362	0.638	0.47	0.53	0.502	0.498	0.442	0.558	0.603	0.397	0.925	0.075	0.951	0.049	0.493	0.507	0.926	0.074	0.838	0.162	0.981	0.019	0.526	0.474
ESTNV_30512_474	0.396	0.604	0.333	0.667	0.302	0.698	0.456	0.544	0.442	0.558	0.476	0.524	0.492	0.508	0.493	0.507	0.389	0.611	0.538	0.462	0.574	0.426	0.434	0.566	0.556	0.444	0.454	0.546	0.472	0.528	0.427	0.573	0.456	0.544	0.477	0.523	0.251	0.749	0.429	0.571	0.365	0.635	0.394	0.606	0.071	0.929
ESTNV_30516_1089	0.081	0.919	0.073	0.927	0.062	0.938	0.048	0.952	0.031	0.969	0.105	0.895	0.101	0.899	0.044	0.956	0.076	0.924	0.002	0.998	0.065	0.935	0.06	0.94	0.094	0.906	0.023	0.977	0.038	0.962	0.069	0.931	0.088	0.912	0.031	0.969	0	1	0	1	0	1	0	1	0.246	0.754
ESTNV_30598_384	0.471	0.529	0.31	0.69	0.446	0.554	0.585	0.415	0.617	0.383	0.482	0.518	0.558	0.442	0.644	0.356	0.541	0.459	0.463	0.537	0.651	0.349	0.575	0.425	0.417	0.583	0.525	0.475	0.629	0.371	0.523	0.477	0.566	0.434	0.613	0.387	0.149	0.851	0.464	0.536	0.097	0.903	0.187	0.813	0.564	0.436
ESTNV_30606_492	0	1	0	1	0	1	0	1	0	1	0	1	0	1	0	1	0	1	0	1	0	1	0.003	0.997	0.001	0.999	0	1	0	1	0	1	0	1	0	1	0	1	0	1	0	1	0	1	0	1
ESTNV_30607_306	0.845	0.155	0.699	0.301	0.611	0.389	0.609	0.391	0.73	0.27	0.79	0.21	0.623	0.377	0.609	0.391	0.626	0.374	0.636	0.364	0.74	0.26	0.74	0.26	0.731	0.269	0.775	0.225	0.661	0.339	0.703	0.297	0.785	0.215	0.744	0.256	1	0	0.962	0.038	1	0	1	0	0.868	0.132
ESTNV_30619_163	0.122	0.878	0.095	0.905	0.076	0.924	0.093	0.907	0.036	0.964	0.043	0.957	0.021	0.979	0.004	0.996	0.046	0.954	0.092	0.908	0.17	0.83	0.185	0.815	0.113	0.887	0.074	0.926	0.173	0.827	0.142	0.858	0.175	0.825	0.209	0.791	0	1	0.076	0.924	0	1	0	1	0	1
ESTNV_30625_427	0.028	0.972	0.011	0.989	0	1	0.006	0.994	0.036	0.964	0	1	0.057	0.943	0.054	0.946	0.079	0.921	0.043	0.957	0.086	0.914	0.016	0.984	0	1	0.053	0.947	0.029	0.971	0.038	0.962	0.012	0.988	0	1	0	1	0	1	0	1	0	1	0.043	0.957
ESTNV_30627_583	0.664	0.336	0.54	0.46	0.47	0.53	0.495	0.505	0.701	0.299	0.501	0.499	0.519	0.481	0.61	0.39	0.573	0.427	0.534	0.466	0.62	0.38	0.516	0.484	0.569	0.431	0.691	0.309	0.661	0.339	0.669	0.331	0.796	0.204	0.847	0.153	0.577	0.423	0.596	0.404	0.341	0.659	0.604	0.396	0.166	0.834
ESTNV_30649_166	0.534	0.466	0.304	0.696	0.347	0.653	0.286	0.714	0.314	0.686	0.401	0.599	0.182	0.818	0.436	0.564	0.303	0.697	0.299	0.701	0.378	0.622	0.361	0.639	0.123	0.877	0.282	0.718	0.233	0.767	0.506	0.494	0.503	0.497	0.615	0.385	0.258	0.742	0.651	0.349	0.891	0.109	0.752	0.248	0.17	0.83
ESTNV_30660_574	0.75	0.25	0.581	0.419	0.68	0.32	0.553	0.447	0.634	0.366	0.539	0.461	0.668	0.332	0.69	0.31	0.623	0.377	0.578	0.422	0.581	0.419	0.7	0.3	0.661	0.339	0.657	0.343	0.651	0.349	0.62	0.38	0.803	0.197	0.74	0.26	0.967	0.033	0.968	0.032	0.944	0.056	0.928	0.072	0.927	0.073
ESTNV_30670_952	0.024	0.976	0.003	0.997	0.062	0.938	0.064	0.936	0.154	0.846	0.173	0.827	0.04	0.96	0.171	0.829	0.144	0.856	0.041	0.959	0.157	0.843	0.048	0.952	0.11	0.89	0.142	0.858	0.203	0.797	0.116	0.884	0.021	0.979	0.007	0.993	0	1	0	1	0	1	0	1	0.056	0.944
ESTNV_30699_568	0.161	0.839	0.074	0.926	0.08	0.92	0.271	0.729	0.224	0.776	0.265	0.735	0.084	0.916	0.14	0.86	0.248	0.752	0.071	0.929	0.082	0.918	0.174	0.826	0.118	0.882	0.185	0.815	0.177	0.823	0.236	0.764	0.143	0.857	0.128	0.872	0.269	0.731	0.032	0.968	0.065	0.935	0.095	0.905	0.096	0.904
ESTNV_30704_116	0.094	0.906	0	1	0.001	0.999	0.033	0.967	0.016	0.984	0.056	0.944	0.007	0.993	0.01	0.99	0	1	0.001	0.999	0.188	0.812	0.025	0.975	0.004	0.996	0.067	0.933	0.034	0.966	0.067	0.933	0.055	0.945	0.081	0.919	0.047	0.953	0.148	0.852	0.048	0.952	0	1	0.07	0.93
ESTNV_30714_431	0.089	0.911	0	1	0	1	0	1	0.003	0.997	0.028	0.972	0.054	0.946	0.058	0.942	0.01	0.99	0	1	0.023	0.977	0.036	0.964	0.015	0.985	0.1	0.9	0.016	0.984	0.035	0.965	0.107	0.893	0.148	0.852	0.266	0.734	0.125	0.875	0.644	0.356	0.692	0.308	0.001	0.999
ESTNV_30720_430	0	1	0	1	0.041	0.959	0.081	0.919	0.045	0.955	0.387	0.613	0	1	0.009	0.991	0.091	0.909	0.04	0.96	0.029	0.971	0.005	0.995	0.03	0.97	0.011	0.989	0.032	0.968	0	1	0.002	0.998	0.002	0.998	0	1	0	1	0	1	0	1	0	1
ESTNV_30731_255_V2_NullAll	0.162	0.838	0.187	0.813	0.047	0.953	0.043	0.957	0.164	0.836	0.02	0.98	0.179	0.821	0.217	0.783	0.193	0.807	0.128	0.872	0.193	0.807	0.17	0.83	0.203	0.797	0.204	0.796	0.244	0.756	0.168	0.832	0.272	0.728	0.3	0.7	0.316	0.684	0.3	0.7	0.727	0.273	0.68	0.32	0.008	0.992
ESTNV_30736_463	0.488	0.512	0.348	0.652	0.309	0.691	0.255	0.745	0.415	0.585	0.445	0.555	0.158	0.842	0.373	0.627	0.251	0.749	0.301	0.699	0.358	0.642	0.417	0.583	0.217	0.783	0.365	0.635	0.415	0.585	0.328	0.672	0.226	0.774	0.299	0.701	0.211	0.789	0.411	0.589	0.331	0.669	0.287	0.713	0.514	0.486
ESTNV_30757_471	0.283	0.717	0.13	0.87	0.199	0.801	0.231	0.769	0.241	0.759	0.312	0.688	0.052	0.948	0.072	0.928	0.196	0.804	0.171	0.829	0.211	0.789	0.362	0.638	0.158	0.842	0.13	0.87	0.23	0.77	0.219	0.781	0.104	0.896	0.062	0.938	0	1	0.082	0.918	0	1	0	1	0.034	0.966
ESTNV_30795_52	0.154	0.846	0.001	0.999	0	1	0.012	0.988	0.018	0.982	0	1	0	1	0.041	0.959	0	1	0.001	0.999	0.012	0.988	0.007	0.993	0	1	0.014	0.986	0.002	0.998	0	1	0	1	0	1	0	1	0	1	0	1	0	1	0	1
ESTNV_30801_1753	0.252	0.748	0.145	0.855	0.175	0.825	0.178	0.822	0.397	0.603	0.254	0.746	0.401	0.599	0.254	0.746	0.456	0.544	0.241	0.759	0.287	0.713	0.372	0.628	0.368	0.632	0.374	0.626	0.435	0.565	0.492	0.508	0.479	0.521	0.499	0.501	0.301	0.699	0.315	0.685	0.29	0.71	0.057	0.943	0.63	0.37
ESTNV_30801_647	0.624	0.376	0.526	0.474	0.487	0.513	0.546	0.454	0.532	0.468	0.68	0.32	0.235	0.765	0.799	0.201	0.554	0.446	0.633	0.367	0.773	0.227	0.643	0.357	0.496	0.504	0.513	0.487	0.404	0.596	0.315	0.685	0.258	0.742	0.181	0.819	0.208	0.792	0.253	0.747	0.486	0.514	0.698	0.302	0.235	0.765
ESTNV_30803_692	0.618	0.382	0.35	0.65	0.323	0.677	0.318	0.682	0.532	0.468	0.38	0.62	0.488	0.512	0.64	0.36	0.404	0.596	0.538	0.462	0.605	0.395	0.491	0.509	0.52	0.48	0.531	0.469	0.578	0.422	0.514	0.486	0.486	0.514	0.558	0.442	0.651	0.349	0.746	0.254	0.689	0.311	0.97	0.03	0.925	0.075
ESTNV_30828_422	0.852	0.148	0.797	0.203	0.82	0.18	0.961	0.039	0.934	0.066	0.967	0.033	0.935	0.065	0.883	0.117	0.982	0.018	0.899	0.101	0.985	0.015	0.899	0.101	0.837	0.163	0.817	0.183	0.851	0.149	0.874	0.126	0.94	0.06	0.909	0.091	0.502	0.498	0.566	0.434	0.25	0.75	0.032	0.968	0.529	0.471
ESTNV_30842_329	0.191	0.809	0.182	0.818	0.183	0.817	0.224	0.776	0.435	0.565	0.23	0.77	0.277	0.723	0.275	0.725	0.339	0.661	0.263	0.737	0.396	0.604	0.38	0.62	0.297	0.703	0.374	0.626	0.281	0.719	0.196	0.804	0.15	0.85	0.203	0.797	0	1	0.123	0.877	0.012	0.988	0.002	0.998	0.143	0.857
ESTNV_30861_483	0.947	0.053	0.942	0.058	0.96	0.04	0.978	0.022	0.942	0.058	0.939	0.061	0.996	0.004	0.983	0.017	0.993	0.007	0.883	0.117	0.887	0.113	0.976	0.024	0.968	0.032	0.917	0.083	0.897	0.103	0.987	0.013	0.974	0.026	0.998	0.002	0.721	0.279	0.783	0.217	0.708	0.292	0.84	0.16	0.948	0.052
ESTNV_30897_1203	0.56	0.44	0.518	0.482	0.582	0.418	0.558	0.442	0.565	0.435	0.54	0.46	0.471	0.529	0.567	0.433	0.422	0.578	0.418	0.582	0.576	0.424	0.62	0.38	0.45	0.55	0.311	0.689	0.38	0.62	0.391	0.609	0.357	0.643	0.557	0.443	0.558	0.442	0.731	0.269	0.659	0.341	0.661	0.339	0.014	0.986
ESTNV_30897_1543	0.465	0.535	0.455	0.545	0.387	0.613	0.416	0.584	0.477	0.523	0.508	0.492	0.421	0.579	0.466	0.534	0.603	0.397	0.557	0.443	0.486	0.514	0.415	0.585	0.59	0.41	0.673	0.327	0.641	0.359	0.645	0.355	0.676	0.324	0.481	0.519	0.435	0.565	0.096	0.904	0.299	0.701	0.315	0.685	0.966	0.034
ESTNV_30942_448	0.675	0.325	0.741	0.259	0.651	0.349	0.632	0.368	0.704	0.296	0.501	0.499	0.972	0.028	0.875	0.125	0.868	0.132	0.863	0.137	0.761	0.239	0.683	0.317	0.882	0.118	0.782	0.218	0.799	0.201	0.872	0.128	0.865	0.135	0.951	0.049	0.788	0.212	0.931	0.069	0.991	0.009	0.984	0.016	0.506	0.494
ESTNV_30975_278	0.092	0.908	0.03	0.97	0.002	0.998	0.01	0.99	0.092	0.908	0.034	0.966	0.041	0.959	0.194	0.806	0.168	0.832	0.009	0.991	0.045	0.955	0.048	0.952	0.047	0.953	0.212	0.788	0.154	0.846	0.197	0.803	0.2	0.8	0.239	0.761	0.018	0.982	0.029	0.971	0.407	0.593	0.144	0.856	0.426	0.574
ESTNV_30983_1638	0	1	0.014	0.986	0.003	0.997	0	1	0.044	0.956	0	1	0.044	0.956	0.081	0.919	0.102	0.898	0.071	0.929	0.157	0.843	0.03	0.97	0.045	0.955	0.122	0.878	0.047	0.953	0.176	0.824	0	1	0	1	0	1	0	1	0	1	0	1	0.289	0.711
ESTNV_30992_1251	0.567	0.433	0.593	0.407	0.665	0.335	0.75	0.25	0.725	0.275	0.763	0.237	0.455	0.545	0.523	0.477	0.551	0.449	0.682	0.318	0.697	0.303	0.698	0.302	0.607	0.393	0.563	0.437	0.647	0.353	0.728	0.272	0.604	0.396	0.594	0.406	0.35	0.65	0.591	0.409	0.659	0.341	0.785	0.215	0.222	0.778
ESTNV_31008_177	0.883	0.117	0.638	0.362	0.692	0.308	0.712	0.288	0.713	0.287	0.854	0.146	0.846	0.154	0.752	0.248	0.743	0.257	0.566	0.434	0.589	0.411	0.768	0.232	0.84	0.16	0.846	0.154	0.622	0.378	0.894	0.106	0.906	0.094	0.951	0.049	0.999	0.001	0.533	0.467	0.755	0.245	0.787	0.213	0.401	0.599
ESTNV_31016_480	0.535	0.465	0.414	0.586	0.511	0.489	0.243	0.757	0.548	0.452	0.739	0.261	0.388	0.612	0.45	0.55	0.545	0.455	0.542	0.458	0.59	0.41	0.453	0.547	0.59	0.41	0.591	0.409	0.629	0.371	0.79	0.21	0.788	0.212	0.631	0.369	0.593	0.407	0.95	0.05	0.828	0.172	0.938	0.062	0.859	0.141
ESTNV_31055_861	0.895	0.105	0.919	0.081	0.759	0.241	0.812	0.188	0.898	0.102	0.795	0.205	0.958	0.042	0.911	0.089	0.969	0.031	0.947	0.053	0.984	0.016	0.922	0.078	0.945	0.055	0.885	0.115	0.842	0.158	0.959	0.041	0.98	0.02	0.999	0.001	1	0	1	0	0.972	0.028	1	0	0.968	0.032
ESTNV_31066_637	0.978	0.022	0.992	0.008	0.835	0.165	0.639	0.361	0.893	0.107	0.848	0.152	0.823	0.177	0.946	0.054	0.95	0.05	0.853	0.147	0.834	0.166	0.864	0.136	0.977	0.023	0.933	0.067	0.97	0.03	0.993	0.007	0.905	0.095	0.907	0.093	1	0	0.992	0.008	0.964	0.036	1	0	0.995	0.005
ESTNV_31093_1513	0.735	0.265	0.797	0.203	0.526	0.474	0.574	0.426	0.631	0.369	0.903	0.097	0.565	0.435	0.581	0.419	0.528	0.472	0.558	0.442	0.619	0.381	0.759	0.241	0.782	0.218	0.574	0.426	0.688	0.312	0.629	0.371	0.645	0.355	0.598	0.402	0.866	0.134	0.92	0.08	0.685	0.315	0.34	0.66	1	0
ESTNV_31107_540	0.614	0.386	0.564	0.436	0.758	0.242	0.882	0.118	0.834	0.166	0.847	0.153	0.807	0.193	0.764	0.236	0.65	0.35	0.68	0.32	0.779	0.221	0.747	0.253	0.656	0.344	0.666	0.334	0.709	0.291	0.796	0.204	0.794	0.206	0.789	0.211	0.997	0.003	0.797	0.203	0.847	0.153	0.963	0.037	0.562	0.438
ESTNV_31110_721	0.651	0.349	0.539	0.461	0.584	0.416	0.469	0.531	0.684	0.316	0.654	0.346	0.522	0.478	0.624	0.376	0.718	0.282	0.533	0.467	0.609	0.391	0.734	0.266	0.571	0.429	0.621	0.379	0.659	0.341	0.626	0.374	0.617	0.383	0.64	0.36	0.466	0.534	0.537	0.463	0.462	0.538	0.877	0.123	0.417	0.583
ESTNV_31115_754	0.57	0.43	0.669	0.331	0.734	0.266	0.831	0.169	0.733	0.267	0.754	0.246	0.728	0.272	0.72	0.28	0.824	0.176	0.832	0.168	0.741	0.259	0.773	0.227	0.791	0.209	0.67	0.33	0.726	0.274	0.692	0.308	0.735	0.265	0.752	0.248	0.951	0.049	0.88	0.12	0.349	0.651	0.792	0.208	0.9	0.1
ESTNV_31116_191	0.535	0.465	0.407	0.593	0.379	0.621	0.529	0.471	0.46	0.54	0.278	0.722	0.448	0.552	0.556	0.444	0.38	0.62	0.52	0.48	0.356	0.644	0.582	0.418	0.453	0.547	0.387	0.613	0.335	0.665	0.364	0.636	0.283	0.717	0.107	0.893	0.524	0.476	0.227	0.773	0.012	0.988	0.12	0.88	0.771	0.229
ESTNV_31139_1014	0.306	0.694	0.248	0.752	0.362	0.638	0.42	0.58	0.485	0.515	0.22	0.78	0.289	0.711	0.404	0.596	0.443	0.557	0.358	0.642	0.373	0.627	0.342	0.658	0.251	0.749	0.284	0.716	0.208	0.792	0.4	0.6	0.442	0.558	0.482	0.518	0.112	0.888	0.389	0.611	0.464	0.536	0.799	0.201	0.724	0.276
ESTNV_31140_226	0.573	0.427	0.335	0.665	0.083	0.917	0.18	0.82	0.273	0.727	0.348	0.652	0.25	0.75	0.263	0.737	0.458	0.542	0.182	0.818	0.237	0.763	0.36	0.64	0.386	0.614	0.504	0.496	0.445	0.555	0.464	0.536	0.496	0.504	0.781	0.219	0.463	0.537	0.462	0.538	0.348	0.652	0.44	0.56	0.036	0.964
ESTNV_31146_402	0.943	0.057	0.999	0.001	1	0	0.997	0.003	0.99	0.01	0.999	0.001	1	0	1	0	1	0	1	0	1	0	0.976	0.024	1	0	0.993	0.007	0.999	0.001	0.945	0.055	0.945	0.055	1	0	0.871	0.129	0.996	0.004	0.994	0.006	0.997	0.003	0.932	0.068
ESTNV_31153_805	0.859	0.141	0.993	0.007	0.982	0.018	0.94	0.06	0.969	0.031	0.862	0.138	1	0	0.94	0.06	0.968	0.032	0.954	0.046	0.974	0.026	0.975	0.025	0.98	0.02	0.955	0.045	0.977	0.023	1	0	0.986	0.014	0.983	0.017	1	0	1	0	1	0	1	0	1	0
ESTNV_31164_1708	0.395	0.605	0.366	0.634	0.369	0.631	0.454	0.546	0.559	0.441	0.562	0.438	0.516	0.484	0.605	0.395	0.603	0.397	0.482	0.518	0.596	0.404	0.677	0.323	0.566	0.434	0.419	0.581	0.587	0.413	0.469	0.531	0.468	0.532	0.27	0.73	0.519	0.481	0.334	0.666	0.063	0.937	0.023	0.977	0.143	0.857
ESTNV_31184_704	0.189	0.811	0.159	0.841	0.192	0.808	0.169	0.831	0.256	0.744	0.078	0.922	0.189	0.811	0.327	0.673	0.181	0.819	0.144	0.856	0.173	0.827	0.032	0.968	0.174	0.826	0.236	0.764	0.149	0.851	0.355	0.645	0.372	0.628	0.326	0.674	0.476	0.524	0.238	0.762	0.088	0.912	0.132	0.868	0.478	0.522
ESTNV_31189_244	0.078	0.922	0.072	0.928	0	1	0	1	0	1	0	1	0	1	0	1	0.032	0.968	0	1	0	1	0	1	0	1	0	1	0	1	0.026	0.974	0.007	0.993	0	1	0.131	0.869	0.063	0.937	0	1	0	1	0.015	0.985
ESTNV_31226_482	0.312	0.688	0.177	0.823	0.134	0.866	0.09	0.91	0.154	0.846	0.13	0.87	0.017	0.983	0.067	0.933	0.13	0.87	0.103	0.897	0.093	0.907	0.142	0.858	0.215	0.785	0.161	0.839	0.035	0.965	0.106	0.894	0.187	0.813	0.095	0.905	0.004	0.996	0.103	0.897	0.175	0.825	0.256	0.744	0.093	0.907
ESTNV_31240_1536	0.745	0.255	0.594	0.406	0.491	0.509	0.495	0.505	0.595	0.405	0.658	0.342	0.672	0.328	0.473	0.527	0.533	0.467	0.545	0.455	0.569	0.431	0.718	0.282	0.71	0.29	0.647	0.353	0.773	0.227	0.744	0.256	0.715	0.285	0.688	0.312	0.557	0.443	0.755	0.245	0.9	0.1	0.797	0.203	0.998	0.002
ESTNV_31277_1049	0.835	0.165	0.639	0.361	0.47	0.53	0.489	0.511	0.646	0.354	0.454	0.546	0.501	0.499	0.793	0.207	0.746	0.254	0.498	0.502	0.691	0.309	0.57	0.43	0.717	0.283	0.65	0.35	0.531	0.469	0.65	0.35	0.909	0.091	0.835	0.165	0.648	0.352	1	0	0.998	0.002	1	0	0.895	0.105
ESTNV_31283_1378	0.057	0.943	0.064	0.936	0.084	0.916	0.164	0.836	0.144	0.856	0.208	0.792	0.213	0.787	0.144	0.856	0.027	0.973	0.072	0.928	0.094	0.906	0.107	0.893	0.278	0.722	0.284	0.716	0.153	0.847	0.17	0.83	0.167	0.833	0.209	0.791	0.052	0.948	0.026	0.974	0.108	0.892	0.046	0.954	0.265	0.735
ESTNV_31289_1032	0.74	0.26	0.702	0.298	0.769	0.231	0.849	0.151	0.811	0.189	0.758	0.242	0.691	0.309	0.923	0.077	0.77	0.23	0.71	0.29	0.633	0.367	0.81	0.19	0.905	0.095	0.808	0.192	0.922	0.078	0.837	0.163	0.851	0.149	0.901	0.099	0.806	0.194	0.959	0.041	1	0	1	0	0.929	0.071
ESTNV_31315_242	0.896	0.104	0.869	0.131	0.949	0.051	0.902	0.098	0.919	0.081	0.989	0.011	0.808	0.192	0.923	0.077	0.926	0.074	0.826	0.174	0.804	0.196	0.933	0.067	0.918	0.082	0.803	0.197	0.768	0.232	0.859	0.141	0.942	0.058	0.875	0.125	1	0	0.957	0.043	1	0	0.999	0.001	0.73	0.27
ESTNV_31330_1236	0.902	0.098	0.93	0.07	0.978	0.022	1	0	0.985	0.015	0.998	0.002	1	0	1	0	0.997	0.003	1	0	1	0	0.975	0.025	1	0	1	0	0.974	0.026	1	0	0.996	0.004	0.994	0.006	0.372	0.628	0.993	0.007	1	0	1	0	0.807	0.193
ESTNV_31378_62	0.646	0.354	0.637	0.363	0.644	0.356	0.594	0.406	0.674	0.326	0.585	0.415	0.691	0.309	0.75	0.25	0.677	0.323	0.638	0.362	0.716	0.284	0.713	0.287	0.726	0.274	0.667	0.333	0.714	0.286	0.753	0.247	0.871	0.129	0.97	0.03	0.874	0.126	0.562	0.438	0.658	0.342	0.773	0.227	0.728	0.272
ESTNV_31411_621	0.817	0.183	0.975	0.025	0.807	0.193	0.75	0.25	0.723	0.277	0.821	0.179	0.759	0.241	0.806	0.194	0.817	0.183	0.801	0.199	0.853	0.147	0.838	0.162	0.79	0.21	0.739	0.261	0.906	0.094	0.808	0.192	0.847	0.153	0.899	0.101	0.938	0.062	1	0	0.863	0.137	0.774	0.226	0.895	0.105
ESTNV_31421_450	0.606	0.394	0.356	0.644	0.411	0.589	0.476	0.524	0.533	0.467	0.613	0.387	0.323	0.677	0.533	0.467	0.545	0.455	0.393	0.607	0.535	0.465	0.5	0.5	0.488	0.512	0.365	0.635	0.618	0.382	0.331	0.669	0.403	0.597	0.605	0.395	0.349	0.651	0.668	0.332	0.906	0.094	0.614	0.386	0.396	0.604
ESTNV_31427_1001	0.325	0.675	0.146	0.854	0.141	0.859	0.137	0.863	0.267	0.733	0.193	0.807	0.407	0.593	0.33	0.67	0.143	0.857	0.254	0.746	0.416	0.584	0.355	0.645	0.274	0.726	0.234	0.766	0.289	0.711	0.337	0.663	0.401	0.599	0.229	0.771	0.54	0.46	0.598	0.402	0.537	0.463	0.387	0.613	0.827	0.173
ESTNV_31438_51	0.517	0.483	0.488	0.512	0.774	0.226	0.644	0.356	0.583	0.417	0.736	0.264	0.673	0.327	0.666	0.334	0.575	0.425	0.713	0.287	0.578	0.422	0.705	0.295	0.614	0.386	0.599	0.401	0.654	0.346	0.509	0.491	0.617	0.383	0.533	0.467	0.735	0.265	0.53	0.47	0.956	0.044	0.977	0.023	0.713	0.287
ESTNV_31441_573	0.244	0.756	0.282	0.718	0.354	0.646	0.244	0.756	0.318	0.682	0.217	0.783	0.366	0.634	0.34	0.66	0.224	0.776	0.294	0.706	0.387	0.613	0.362	0.638	0.399	0.601	0.417	0.583	0.28	0.72	0.32	0.68	0.389	0.611	0.471	0.529	0.079	0.921	0.066	0.934	0.2	0.8	0.148	0.852	0.025	0.975
ESTNV_31448_452	0.075	0.925	0.076	0.924	0.062	0.938	0.044	0.956	0.096	0.904	0.137	0.863	0.103	0.897	0.099	0.901	0.138	0.862	0.047	0.953	0.079	0.921	0.076	0.924	0.078	0.922	0.136	0.864	0.155	0.845	0.264	0.736	0.134	0.866	0.292	0.708	0.42	0.58	0.128	0.872	0.104	0.896	0.037	0.963	0.145	0.855
ESTNV_31472_595	1	0	0.996	0.004	0.99	0.01	0.995	0.005	0.991	0.009	0.987	0.013	0.974	0.026	1	0	0.998	0.002	0.985	0.015	1	0	0.975	0.025	1	0	0.982	0.018	1	0	1	0	0.998	0.002	0.997	0.003	0.994	0.006	0.992	0.008	0.991	0.009	0.993	0.007	0.994	0.006
ESTNV_31493_565	0.009	0.991	0	1	0	1	0	1	0	1	0	1	0	1	0	1	0	1	0	1	0	1	0	1	0	1	0	1	0	1	0	1	0	1	0	1	0.002	0.998	0	1	0	1	0	1	0	1
ESTNV_31519_569	0.545	0.455	0.377	0.623	0.34	0.66	0.546	0.454	0.596	0.404	0.652	0.348	0.166	0.834	0.277	0.723	0.202	0.798	0.245	0.755	0.396	0.604	0.579	0.421	0.237	0.763	0.399	0.601	0.344	0.656	0.412	0.588	0.39	0.61	0.531	0.469	0.287	0.713	0.527	0.473	0.61	0.39	0.789	0.211	0.668	0.332
ESTNV_31531_916	0.598	0.402	0.591	0.409	0.542	0.458	0.712	0.288	0.758	0.242	0.725	0.275	0.751	0.249	0.709	0.291	0.886	0.114	0.585	0.415	0.724	0.276	0.64	0.36	0.697	0.303	0.771	0.229	0.783	0.217	0.913	0.087	0.932	0.068	0.875	0.125	0.757	0.243	0.752	0.248	0.815	0.185	0.664	0.336	0.899	0.101
ESTNV_31552_150	0.401	0.599	0.449	0.551	0.371	0.629	0.471	0.529	0.533	0.467	0.643	0.357	0.512	0.488	0.582	0.418	0.583	0.417	0.406	0.594	0.477	0.523	0.657	0.343	0.424	0.576	0.464	0.536	0.415	0.585	0.592	0.408	0.54	0.46	0.696	0.304	0.363	0.637	0.526	0.474	0.93	0.07	0.981	0.019	0.25	0.75
ESTNV_31552_764	0.407	0.593	0.516	0.484	0.462	0.538	0.541	0.459	0.535	0.465	0.656	0.344	0.571	0.429	0.579	0.421	0.605	0.395	0.47	0.53	0.52	0.48	0.683	0.317	0.452	0.548	0.458	0.542	0.447	0.553	0.582	0.418	0.541	0.459	0.682	0.318	0.387	0.613	0.562	0.438	0.922	0.078	0.958	0.042	0.31	0.69
ESTNV_31566_525	0.869	0.131	0.821	0.179	0.788	0.212	0.855	0.145	0.935	0.065	0.943	0.057	0.954	0.046	0.979	0.021	0.915	0.085	0.917	0.083	0.972	0.028	0.891	0.109	0.976	0.024	0.969	0.031	0.942	0.058	1	0	0.997	0.003	1	0	1	0	1	0	1	0	1	0	1	0
ESTNV_31566_729	0.433	0.567	0.516	0.484	0.375	0.625	0.487	0.513	0.603	0.397	0.4	0.6	0.247	0.753	0.413	0.587	0.425	0.575	0.439	0.561	0.431	0.569	0.623	0.377	0.378	0.622	0.476	0.524	0.475	0.525	0.459	0.541	0.447	0.553	0.361	0.639	0.426	0.574	0.642	0.358	0.718	0.282	0.491	0.509	0.614	0.386
ESTNV_31573_185	0.517	0.483	0.557	0.443	0.442	0.558	0.397	0.603	0.506	0.494	0.471	0.529	0.33	0.67	0.511	0.489	0.494	0.506	0.383	0.617	0.486	0.514	0.563	0.437	0.493	0.507	0.506	0.494	0.384	0.616	0.47	0.53	0.54	0.46	0.587	0.413	0.091	0.909	0.329	0.671	0.405	0.595	0.298	0.702	0.099	0.901
ESTNV_31618_594	0.656	0.344	0.593	0.407	0.527	0.473	0.557	0.443	0.527	0.473	0.598	0.402	0.382	0.618	0.557	0.443	0.426	0.574	0.379	0.621	0.484	0.516	0.54	0.46	0.541	0.459	0.488	0.512	0.489	0.511	0.487	0.513	0.435	0.565	0.442	0.558	0.181	0.819	0.331	0.669	0.147	0.853	0.557	0.443	0.254	0.746
ESTNV_31627_163	0.087	0.913	0.04	0.96	0.03	0.97	0	1	0.082	0.918	0.009	0.991	0.055	0.945	0.018	0.982	0.129	0.871	0	1	0	1	0.019	0.981	0.037	0.963	0.015	0.985	0	1	0	1	0.026	0.974	0	1	0.475	0.525	0.146	0.854	0.126	0.874	0.001	0.999	0	1
ESTNV_31659_537	0.212	0.788	0.397	0.603	0.381	0.619	0.377	0.623	0.543	0.457	0.42	0.58	0.158	0.842	0.443	0.557	0.539	0.461	0.317	0.683	0.318	0.682	0.38	0.62	0.584	0.416	0.427	0.573	0.549	0.451	0.417	0.583	0.495	0.505	0.546	0.454	0.11	0.89	0.207	0.793	0.154	0.846	0.14	0.86	0.24	0.76
ESTNV_31661_274	0.176	0.824	0.194	0.806	0.161	0.839	0.366	0.634	0.248	0.752	0.263	0.737	0.126	0.874	0.048	0.952	0.088	0.912	0.033	0.967	0.155	0.845	0.299	0.701	0.235	0.765	0.26	0.74	0.249	0.751	0.325	0.675	0.295	0.705	0.411	0.589	0.303	0.697	0.459	0.541	0.408	0.592	0.559	0.441	0	1
ESTNV_31687_131	0.016	0.984	0.036	0.964	0	1	0.051	0.949	0.064	0.936	0.015	0.985	0.036	0.964	0.123	0.877	0.036	0.964	0.06	0.94	0.062	0.938	0.111	0.889	0.03	0.97	0.064	0.936	0.067	0.933	0.039	0.961	0.037	0.963	0.063	0.937	0	1	0.229	0.771	0.003	0.997	0	1	0	1
ESTNV_31751_1321	0.548	0.452	0.552	0.448	0.505	0.495	0.524	0.476	0.553	0.447	0.639	0.361	0.574	0.426	0.67	0.33	0.661	0.339	0.583	0.417	0.638	0.362	0.488	0.512	0.755	0.245	0.625	0.375	0.682	0.318	0.769	0.231	0.897	0.103	0.939	0.061	0.399	0.601	0.828	0.172	0.39	0.61	0.384	0.616	0.205	0.795
ESTNV_31760_309	0.062	0.938	0.124	0.876	0.189	0.811	0.22	0.78	0.113	0.887	0.471	0.529	0.416	0.584	0.401	0.599	0.281	0.719	0.259	0.741	0.311	0.689	0.138	0.862	0.198	0.802	0.099	0.901	0.16	0.84	0.168	0.832	0.111	0.889	0.005	0.995	0	1	0.071	0.929	0	1	0	1	0.224	0.776
ESTNV_31768_165	0.007	0.993	0	1	0	1	0	1	0.083	0.917	0	1	0.013	0.987	0.079	0.921	0.088	0.912	0.063	0.937	0	1	0.002	0.998	0.14	0.86	0.128	0.872	0.105	0.895	0.068	0.932	0.182	0.818	0.242	0.758	0	1	0	1	0	1	0	1	0	1
ESTNV_31779_190	0.479	0.521	0.292	0.708	0.328	0.672	0.511	0.489	0.621	0.379	0.404	0.596	0.528	0.472	0.639	0.361	0.629	0.371	0.432	0.568	0.421	0.579	0.386	0.614	0.336	0.664	0.423	0.577	0.56	0.44	0.399	0.601	0.269	0.731	0.373	0.627	0	1	0.161	0.839	0.183	0.817	0.25	0.75	0.03	0.97
ESTNV_31795_379	0.55	0.45	0.33	0.67	0.222	0.778	0.497	0.503	0.519	0.481	0.587	0.413	0.487	0.513	0.443	0.557	0.414	0.586	0.374	0.626	0.494	0.506	0.51	0.49	0.723	0.277	0.656	0.344	0.767	0.233	0.524	0.476	0.712	0.288	0.623	0.377	0.437	0.563	0.313	0.687	0.556	0.444	0.442	0.558	0.519	0.481
ESTNV_31840_477	0.079	0.921	0.061	0.939	0.035	0.965	0.08	0.92	0.05	0.95	0.208	0.792	0	1	0.007	0.993	0.001	0.999	0.015	0.985	0.01	0.99	0.069	0.931	0.032	0.968	0.055	0.945	0.053	0.947	0.04	0.96	0.004	0.996	0	1	0	1	0	1	0	1	0	1	0.001	0.999
ESTNV_31852_56	0.576	0.424	0.313	0.687	0.317	0.683	0.635	0.365	0.707	0.293	0.611	0.389	0.507	0.493	0.492	0.508	0.45	0.55	0.444	0.556	0.708	0.292	0.557	0.443	0.805	0.195	0.628	0.372	0.726	0.274	0.735	0.265	0.702	0.298	0.818	0.182	0.195	0.805	0.299	0.701	0.146	0.854	0.33	0.67	0	1
ESTNV_31857_323	0.625	0.375	0.633	0.367	0.757	0.243	0.775	0.225	0.795	0.205	0.815	0.185	0.691	0.309	0.667	0.333	0.741	0.259	0.698	0.302	0.748	0.252	0.881	0.119	0.776	0.224	0.623	0.377	0.641	0.359	0.714	0.286	0.591	0.409	0.716	0.284	0.386	0.614	0.535	0.465	0.195	0.805	0.322	0.678	0.951	0.049
ESTNV_31863_1602	0.423	0.577	0.5	0.5	0.375	0.625	0.471	0.529	0.442	0.558	0.609	0.391	0.332	0.668	0.224	0.776	0.461	0.539	0.472	0.528	0.519	0.481	0.351	0.649	0.413	0.587	0.309	0.691	0.234	0.766	0.216	0.784	0.246	0.754	0.191	0.809	0.391	0.609	0.486	0.514	0.58	0.42	0.378	0.622	0	1
ESTNV_31895_1189	0.014	0.986	0.012	0.988	0.027	0.973	0.035	0.965	0.001	0.999	0.009	0.991	0.019	0.981	0.015	0.985	0.002	0.998	0.035	0.965	0.116	0.884	0.016	0.984	0.004	0.996	0.014	0.986	0.034	0.966	0.139	0.861	0.065	0.935	0.143	0.857	0.028	0.972	0.099	0.901	0	1	0	1	0.255	0.745
ESTNV_31916_578	0.096	0.904	0.252	0.748	0.249	0.751	0.16	0.84	0.114	0.886	0.096	0.904	0.058	0.942	0.07	0.93	0.021	0.979	0.117	0.883	0.175	0.825	0.043	0.957	0.112	0.888	0.219	0.781	0.081	0.919	0.376	0.624	0.12	0.88	0.148	0.852	0.068	0.932	0.501	0.499	0.48	0.52	0.529	0.471	0.65	0.35
ESTNV_31925_1822	0.693	0.307	0.487	0.513	0.38	0.62	0.221	0.779	0.47	0.53	0.299	0.701	0.283	0.717	0.438	0.562	0.519	0.481	0.38	0.62	0.38	0.62	0.283	0.717	0.461	0.539	0.388	0.612	0.445	0.555	0.274	0.726	0.38	0.62	0.348	0.652	0.25	0.75	0	1	0.119	0.881	0.113	0.887	0.015	0.985
ESTNV_31931_115	0.015	0.985	0	1	0	1	0	1	0.01	0.99	0	1	0	1	0.009	0.991	0	1	0	1	0	1	0	1	0.005	0.995	0.009	0.991	0.003	0.997	0.004	0.996	0.031	0.969	0.017	0.983	0	1	0	1	0	1	0	1	0.004	0.996
ESTNV_31964_183	0.024	0.976	0.009	0.991	0.024	0.976	0.004	0.996	0	1	0.007	0.993	0.001	0.999	0	1	0.001	0.999	0.003	0.997	0.045	0.955	0	1	0.054	0.946	0.061	0.939	0.021	0.979	0.011	0.989	0.009	0.991	0.01	0.99	0.002	0.998	0.001	0.999	0	1	0	1	0.005	0.995
ESTNV_31964_283	0.058	0.942	0	1	0.011	0.989	0	1	0.014	0.986	0.006	0.994	0	1	0	1	0.001	0.999	0	1	0.058	0.942	0	1	0.061	0.939	0.126	0.874	0.029	0.971	0.008	0.992	0.009	0.991	0.007	0.993	0	1	0	1	0	1	0	1	0	1
ESTNV_31965_507	0.837	0.163	0.922	0.078	0.837	0.163	0.756	0.244	0.852	0.148	0.834	0.166	0.893	0.107	0.863	0.137	0.789	0.211	0.842	0.158	0.741	0.259	0.741	0.259	0.802	0.198	0.905	0.095	0.773	0.227	0.885	0.115	0.894	0.106	0.744	0.256	1	0	1	0	0.985	0.015	1	0	0.999	0.001
ESTNV_31974_783	0.748	0.252	0.702	0.298	0.731	0.269	0.802	0.198	0.71	0.29	0.861	0.139	0.761	0.239	0.86	0.14	0.762	0.238	0.678	0.322	0.813	0.187	0.865	0.135	0.79	0.21	0.806	0.194	0.79	0.21	0.823	0.177	0.792	0.208	0.584	0.416	0.757	0.243	0.608	0.392	0.609	0.391	0.526	0.474	0.645	0.355
ESTNV_31978_472	0.574	0.426	0.503	0.497	0.559	0.441	0.59	0.41	0.635	0.365	0.509	0.491	0.671	0.329	0.746	0.254	0.704	0.296	0.646	0.354	0.617	0.383	0.516	0.484	0.681	0.319	0.657	0.343	0.593	0.407	0.605	0.395	0.845	0.155	0.762	0.238	0.848	0.152	0.544	0.456	0.746	0.254	0.532	0.468	0.163	0.837
ESTNV_31985_1951	0.101	0.899	0.069	0.931	0.035	0.965	0.006	0.994	0.082	0.918	0.06	0.94	0.153	0.847	0.166	0.834	0.312	0.688	0.044	0.956	0.011	0.989	0.092	0.908	0.091	0.909	0.16	0.84	0.145	0.855	0.008	0.992	0.006	0.994	0.019	0.981	0	1	0.035	0.965	0	1	0	1	0	1
ESTNV_31988_1587	0.295	0.705	0.033	0.967	0.016	0.984	0.118	0.882	0.154	0.846	0.112	0.888	0.057	0.943	0.206	0.794	0.021	0.979	0.047	0.953	0.046	0.954	0.158	0.842	0.09	0.91	0.161	0.839	0.079	0.921	0.09	0.91	0.083	0.917	0.167	0.833	0.21	0.79	0.32	0.68	0.226	0.774	0.36	0.64	0.001	0.999
ESTNV_32001_1243	0.024	0.976	0.036	0.964	0.185	0.815	0.303	0.697	0.173	0.827	0.249	0.751	0.047	0.953	0.087	0.913	0.011	0.989	0.085	0.915	0.056	0.944	0.158	0.842	0.123	0.877	0.056	0.944	0.101	0.899	0.05	0.95	0.199	0.801	0.12	0.88	0.239	0.761	0.6	0.4	0.337	0.663	0.351	0.649	0.114	0.886
ESTNV_32016_937	0.232	0.768	0.27	0.73	0.299	0.701	0.295	0.705	0.38	0.62	0.31	0.69	0.28	0.72	0.47	0.53	0.471	0.529	0.299	0.701	0.456	0.544	0.332	0.668	0.514	0.486	0.443	0.557	0.545	0.455	0.354	0.646	0.37	0.63	0.637	0.363	0.076	0.924	0.307	0.693	0.399	0.601	0.516	0.484	0.296	0.704
ESTNV_32021_1677	0.025	0.975	0.023	0.977	0	1	0	1	0.001	0.999	0.011	0.989	0.002	0.998	0	1	0.001	0.999	0.001	0.999	0.034	0.966	0.006	0.994	0.008	0.992	0.039	0.961	0.083	0.917	0.021	0.979	0.024	0.976	0.035	0.965	0.031	0.969	0.014	0.986	0	1	0	1	0.011	0.989
ESTNV_32034_123	0.25	0.75	0.461	0.539	0.345	0.655	0.42	0.58	0.197	0.803	0.301	0.699	0.137	0.863	0.202	0.798	0.174	0.826	0.075	0.925	0.164	0.836	0.373	0.627	0.239	0.761	0.271	0.729	0.239	0.761	0.27	0.73	0.588	0.412	0.527	0.473	0.159	0.841	0.312	0.688	0.235	0.765	0.194	0.806	0.028	0.972
ESTNV_32037_954	0.545	0.455	0.476	0.524	0.415	0.585	0.316	0.684	0.364	0.636	0.484	0.516	0.33	0.67	0.193	0.807	0.254	0.746	0.26	0.74	0.348	0.652	0.413	0.587	0.541	0.459	0.406	0.594	0.464	0.536	0.432	0.568	0.572	0.428	0.491	0.509	0.137	0.863	0.305	0.695	0.228	0.772	0.116	0.884	0.204	0.796
ESTNV_32044_621	0.4	0.6	0.325	0.675	0.148	0.852	0.218	0.782	0.268	0.732	0.426	0.574	0.269	0.731	0.145	0.855	0.395	0.605	0.228	0.772	0.256	0.744	0.351	0.649	0.168	0.832	0.313	0.687	0.318	0.682	0.141	0.859	0.341	0.659	0.294	0.706	0.415	0.585	0.498	0.502	0.535	0.465	0.491	0.509	0.244	0.756
ESTNV_32069_319	0.845	0.155	0.93	0.07	0.835	0.165	0.703	0.297	0.761	0.239	0.776	0.224	0.594	0.406	0.685	0.315	0.754	0.246	0.763	0.237	0.814	0.186	0.793	0.207	0.772	0.228	0.767	0.233	0.744	0.256	0.766	0.234	0.847	0.153	0.831	0.169	1	0	0.984	0.016	0.967	0.033	1	0	0.997	0.003
ESTNV_32073_360	0	1	0.03	0.97	0.082	0.918	0.154	0.846	0.135	0.865	0.096	0.904	0.016	0.984	0.025	0.975	0.337	0.663	0.048	0.952	0.145	0.855	0.064	0.936	0.146	0.854	0.133	0.867	0.231	0.769	0.058	0.942	0.047	0.953	0.016	0.984	0	1	0.002	0.998	0.002	0.998	0	1	0	1
ESTNV_32088_1164	0.355	0.645	0.353	0.647	0.533	0.467	0.373	0.627	0.482	0.518	0.425	0.575	0.552	0.448	0.618	0.382	0.665	0.335	0.405	0.595	0.516	0.484	0.492	0.508	0.57	0.43	0.522	0.478	0.574	0.426	0.506	0.494	0.643	0.357	0.686	0.314	0.625	0.375	0.58	0.42	0.498	0.502	0.334	0.666	0.145	0.855
ESTNV_32102_56	0.591	0.409	0.396	0.604	0.369	0.631	0.357	0.643	0.554	0.446	0.47	0.53	0.496	0.504	0.648	0.352	0.508	0.492	0.533	0.467	0.605	0.396	0.424	0.576	0.575	0.425	0.558	0.442	0.557	0.443	0.449	0.551	0.378	0.622	0.27	0.73	0.111	0.889	0.56	0.44	0.508	0.492	0.44	0.56	0.375	0.625
ESTNV_32103_191	0.162	0.838	0.123	0.877	0.102	0.898	0.086	0.914	0.147	0.853	0.158	0.842	0.035	0.965	0.087	0.913	0.089	0.911	0.145	0.855	0.078	0.922	0.172	0.828	0.087	0.913	0.135	0.865	0.242	0.758	0.154	0.846	0.446	0.554	0.307	0.693	0	1	0.049	0.951	0	1	0.037	0.963	0	1
ESTNV_32124_500	0.185	0.815	0.052	0.948	0.101	0.899	0.025	0.975	0.177	0.823	0.201	0.799	0.073	0.927	0.021	0.979	0.054	0.946	0.022	0.978	0.199	0.801	0.038	0.962	0.219	0.781	0.236	0.764	0.061	0.939	0.111	0.889	0.042	0.958	0.034	0.966	0.166	0.834	0	1	0	1	0	1	0.641	0.359
ESTNV_32130_141	0.752	0.248	0.835	0.165	0.753	0.247	0.698	0.302	0.756	0.244	0.779	0.221	0.736	0.264	0.575	0.425	0.738	0.262	0.657	0.343	0.816	0.184	0.736	0.264	0.679	0.321	0.603	0.397	0.632	0.368	0.614	0.386	0.832	0.168	0.715	0.285	1	0	0.638	0.362	0.49	0.51	0.445	0.555	0.868	0.132
ESTNV_32134_1314	0	1	0.002	0.998	0	1	0	1	0	1	0.001	0.999	0.019	0.981	0.02	0.98	0.045	0.955	0.01	0.99	0.034	0.966	0.011	0.989	0	1	0	1	0.006	0.994	0.028	0.972	0	1	0	1	0	1	0	1	0	1	0	1	0	1
ESTNV_32134_414	0.321	0.679	0.29	0.71	0.289	0.711	0.27	0.73	0.414	0.586	0.563	0.437	0.27	0.73	0.253	0.747	0.488	0.512	0.256	0.744	0.194	0.806	0.521	0.479	0.386	0.614	0.395	0.605	0.319	0.681	0.238	0.762	0.111	0.889	0.163	0.837	0	1	0	1	0	1	0	1	0.003	0.997
ESTNV_32145_143	0.612	0.388	0.689	0.311	0.54	0.46	0.519	0.481	0.602	0.398	0.729	0.271	0.476	0.524	0.521	0.479	0.569	0.431	0.476	0.524	0.632	0.368	0.696	0.304	0.483	0.517	0.598	0.402	0.577	0.423	0.644	0.356	0.764	0.236	0.72	0.28	0.881	0.119	0.828	0.172	0.809	0.191	0.969	0.031	0.661	0.339
ESTNV_32145_342	1	0	0.961	0.039	0.986	0.014	0.986	0.014	0.987	0.013	0.986	0.014	1	0	1	0	1	0	0.997	0.003	0.916	0.084	0.942	0.058	0.988	0.012	1	0	0.96	0.04	0.981	0.019	1	0	1	0	0.999	0.001	0.998	0.002	0.998	0.002	0.997	0.003	0.987	0.013
ESTNV_32146_317	0.84	0.16	0.824	0.176	0.831	0.169	0.887	0.113	0.844	0.156	0.929	0.071	0.872	0.128	0.789	0.211	0.852	0.148	0.869	0.131	0.781	0.219	0.903	0.097	0.937	0.063	0.857	0.143	0.964	0.036	0.83	0.17	0.958	0.042	0.919	0.081	1	0	0.87	0.13	0.989	0.011	0.981	0.019	0.407	0.593
ESTNV_32147_1166	0.889	0.111	0.896	0.104	0.952	0.048	0.901	0.099	0.961	0.039	0.95	0.05	0.967	0.033	1	0	0.967	0.033	0.925	0.075	0.865	0.135	0.91	0.09	0.944	0.056	0.918	0.082	0.876	0.124	0.96	0.04	0.928	0.072	0.967	0.033	1	0	0.89	0.11	1	0	1	0	1	0
ESTNV_32152_893	0.724	0.276	0.808	0.192	0.783	0.217	0.944	0.056	0.784	0.216	0.97	0.03	0.752	0.248	0.797	0.203	0.898	0.102	0.814	0.186	0.742	0.258	0.835	0.165	0.807	0.193	0.672	0.328	0.698	0.302	0.723	0.277	0.743	0.257	0.518	0.482	0.524	0.476	0.668	0.332	0.621	0.379	0.553	0.447	0.407	0.593
ESTNV_32163_923	0.342	0.658	0.498	0.502	0.257	0.743	0.599	0.401	0.422	0.578	0.26	0.74	0.441	0.559	0.383	0.617	0.409	0.591	0.401	0.599	0.336	0.664	0.46	0.54	0.342	0.658	0.396	0.604	0.365	0.635	0.298	0.702	0.279	0.721	0.346	0.654	0.2	0.8	0.347	0.653	0.598	0.402	0.603	0.397	0.141	0.859
ESTNV_32170_318	0.711	0.289	0.725	0.275	0.598	0.402	0.647	0.353	0.605	0.395	0.651	0.349	0.549	0.451	0.647	0.353	0.596	0.404	0.513	0.487	0.607	0.393	0.734	0.266	0.654	0.346	0.543	0.457	0.731	0.269	0.498	0.502	0.581	0.419	0.625	0.375	0.223	0.777	0.469	0.531	0.352	0.648	0.295	0.705	0.994	0.006
ESTNV_32181_1055	0.887	0.113	0.778	0.222	0.893	0.107	0.951	0.049	0.881	0.119	0.959	0.041	0.973	0.027	0.978	0.022	0.98	0.02	0.929	0.071	0.791	0.209	0.85	0.15	0.827	0.173	0.765	0.235	0.815	0.185	0.883	0.117	0.842	0.158	0.811	0.189	0.949	0.051	0.861	0.139	0.93	0.07	0.976	0.024	0.863	0.137
ESTNV_32185_1777	0.559	0.441	0.49	0.51	0.425	0.575	0.52	0.48	0.602	0.398	0.472	0.528	0.625	0.375	0.694	0.306	0.621	0.379	0.579	0.421	0.46	0.54	0.499	0.501	0.698	0.302	0.49	0.51	0.578	0.422	0.649	0.351	0.601	0.399	0.612	0.388	0.823	0.177	0.831	0.169	0.516	0.484	0.402	0.598	0.406	0.594
ESTNV_32189_702	0.182	0.818	0.046	0.954	0.115	0.885	0.044	0.956	0.157	0.843	0.294	0.706	0.121	0.879	0.207	0.793	0.137	0.863	0.023	0.977	0.152	0.848	0.112	0.888	0.023	0.977	0.157	0.843	0.18	0.82	0.13	0.87	0.106	0.894	0.081	0.919	0.054	0.946	0	1	0	1	0	1	0	1
ESTNV_32192_1558	0.762	0.238	0.512	0.488	0.506	0.494	0.504	0.496	0.755	0.245	0.596	0.404	0.569	0.431	0.748	0.252	0.766	0.234	0.679	0.321	0.797	0.203	0.616	0.384	0.608	0.392	0.588	0.412	0.676	0.324	0.598	0.402	0.621	0.379	0.78	0.22	0.458	0.542	0.53	0.47	0.43	0.57	0.528	0.472	0.277	0.723
ESTNV_32208_1132	0.927	0.073	1	0	1	0	0.939	0.061	0.965	0.035	0.975	0.025	0.963	0.037	0.911	0.089	0.985	0.015	0.986	0.014	0.956	0.044	1	0	0.96	0.04	0.984	0.016	0.914	0.086	0.984	0.016	0.934	0.066	0.98	0.02	1	0	0.972	0.028	0.997	0.003	1	0	1	0
ESTNV_32214_542	0.034	0.966	0	1	0.019	0.981	0.076	0.924	0.094	0.906	0.064	0.936	0.029	0.971	0.035	0.965	0.056	0.944	0.003	0.997	0.072	0.928	0.017	0.983	0.038	0.962	0.099	0.901	0.054	0.946	0.033	0.967	0.014	0.986	0.017	0.983	0	1	0	1	0	1	0.02	0.98	0	1
ESTNV_32264_443	0.366	0.634	0.313	0.687	0.394	0.606	0.384	0.616	0.394	0.606	0.414	0.586	0.217	0.783	0.337	0.663	0.479	0.521	0.223	0.777	0.411	0.589	0.497	0.503	0.381	0.619	0.305	0.695	0.344	0.656	0.366	0.634	0.296	0.704	0.39	0.61	0.167	0.833	0.156	0.844	0.403	0.597	0.197	0.803	0.038	0.962
ESTNV_32268_419	0.335	0.665	0.171	0.829	0.077	0.923	0.087	0.913	0.118	0.882	0.26	0.74	0.065	0.935	0.114	0.886	0.007	0.993	0.14	0.86	0.229	0.771	0.129	0.871	0.222	0.778	0.215	0.785	0.21	0.79	0.165	0.835	0.314	0.686	0.409	0.591	0.16	0.84	0.192	0.808	0.39	0.61	0.376	0.624	0.364	0.636
ESTNV_32286_130	0.916	0.084	0.792	0.208	0.746	0.254	0.917	0.083	0.955	0.045	0.935	0.065	0.951	0.049	0.917	0.083	0.949	0.051	0.981	0.019	1	0	0.893	0.107	0.992	0.008	0.935	0.065	0.882	0.118	0.903	0.097	0.999	0.001	0.974	0.026	1	0	1	0	1	0	1	0	0.532	0.468
ESTNV_32294_424	0.218	0.782	0.265	0.735	0.349	0.651	0.208	0.792	0.199	0.801	0.295	0.705	0.288	0.712	0.411	0.589	0.224	0.776	0.266	0.734	0.281	0.719	0.197	0.803	0.341	0.659	0.279	0.721	0.279	0.721	0.24	0.76	0.26	0.74	0.221	0.779	0.144	0.856	0.43	0.57	0.669	0.331	0.478	0.522	0.129	0.871
ESTNV_32324_518	0.819	0.181	0.671	0.329	0.696	0.304	0.664	0.336	0.796	0.204	0.538	0.462	0.736	0.264	0.699	0.301	0.857	0.143	0.718	0.282	0.701	0.299	0.753	0.247	0.748	0.252	0.771	0.229	0.738	0.262	0.701	0.299	0.733	0.267	0.776	0.224	0.953	0.047	0.559	0.441	0.325	0.675	0.3	0.7	0.026	0.974
ESTNV_32327_914	0.307	0.693	0.251	0.749	0.227	0.773	0.087	0.913	0.392	0.608	0.293	0.707	0.27	0.73	0.375	0.625	0.228	0.772	0.162	0.838	0.358	0.642	0.278	0.722	0.303	0.697	0.48	0.52	0.386	0.614	0.494	0.506	0.336	0.664	0.46	0.54	0.445	0.555	0.465	0.535	0.102	0.898	0.513	0.487	0.385	0.615
ESTNV_32333_532	0.823	0.177	0.764	0.236	0.811	0.189	0.853	0.147	0.817	0.183	0.664	0.336	0.925	0.075	0.912	0.088	0.877	0.123	0.967	0.033	0.944	0.056	0.791	0.209	0.806	0.194	0.867	0.133	0.842	0.158	0.976	0.024	0.993	0.007	0.977	0.023	0.997	0.003	0.978	0.022	0.965	0.035	0.92	0.08	0.964	0.036
ESTNV_32335_516	0.347	0.653	0.204	0.796	0.288	0.712	0.392	0.608	0.457	0.543	0.393	0.607	0.533	0.467	0.436	0.564	0.592	0.408	0.415	0.585	0.459	0.541	0.452	0.548	0.324	0.676	0.462	0.538	0.427	0.573	0.477	0.523	0.529	0.471	0.391	0.609	0.436	0.564	0.193	0.807	0.079	0.921	0.197	0.803	0.349	0.651
ESTNV_32341_483	0.077	0.923	0.091	0.909	0.034	0.966	0.159	0.841	0.205	0.795	0.23	0.77	0.087	0.913	0.139	0.861	0.144	0.856	0.145	0.855	0.295	0.705	0.095	0.905	0.128	0.872	0.136	0.864	0.135	0.865	0.136	0.864	0.055	0.945	0.036	0.964	0	1	0	1	0	1	0.001	0.999	0	1
ESTNV_32349_576	0.943	0.057	0.766	0.234	0.698	0.302	0.78	0.22	0.674	0.326	0.78	0.22	0.565	0.435	0.508	0.492	0.647	0.353	0.53	0.47	0.538	0.462	0.821	0.179	0.802	0.198	0.711	0.289	0.866	0.134	0.668	0.332	0.478	0.522	0.506	0.494	0.811	0.189	0.993	0.007	0.996	0.004	0.994	0.006	0.996	0.004
ESTNV_32352_307	0.009	0.991	0.005	0.995	0.038	0.962	0	1	0.002	0.998	0.01	0.99	0.019	0.981	0.053	0.947	0.106	0.894	0	1	0.07	0.93	0.002	0.998	0.024	0.976	0.062	0.938	0.081	0.919	0.035	0.965	0.037	0.963	0.013	0.987	0.003	0.997	0	1	0	1	0.209	0.791	0.073	0.927
ESTNV_32353_1231	0.453	0.547	0.305	0.695	0.386	0.614	0.394	0.606	0.519	0.481	0.345	0.655	0.509	0.491	0.495	0.505	0.592	0.408	0.452	0.548	0.366	0.634	0.426	0.574	0.455	0.545	0.538	0.462	0.569	0.431	0.458	0.542	0.601	0.399	0.7	0.3	0.512	0.488	0.696	0.304	0.834	0.166	0.668	0.332	0.484	0.516
ESTNV_32405_190	0.573	0.427	0.259	0.741	0.307	0.693	0.356	0.644	0.469	0.531	0.659	0.341	0.355	0.645	0.399	0.601	0.521	0.479	0.347	0.653	0.501	0.499	0.528	0.472	0.51	0.49	0.461	0.539	0.329	0.671	0.354	0.646	0.449	0.551	0.447	0.553	0.191	0.809	0.353	0.647	0.223	0.777	0.339	0.661	0.746	0.254
ESTNV_32413_188	0.955	0.045	0.993	0.007	0.983	0.017	1	0	0.995	0.005	0.99	0.01	0.958	0.042	1	0	0.962	0.038	1	0	1	0	0.978	0.022	0.969	0.031	0.943	0.057	0.979	0.021	0.957	0.043	0.993	0.007	0.957	0.043	0.997	0.003	0.813	0.187	1	0	0.984	0.016	1	0
ESTNV_32416_1598	0.39	0.61	0.399	0.601	0.537	0.463	0.517	0.483	0.606	0.394	0.61	0.39	0.556	0.444	0.733	0.267	0.651	0.349	0.539	0.461	0.626	0.374	0.6	0.4	0.671	0.329	0.668	0.332	0.725	0.275	0.688	0.312	0.65	0.35	0.398	0.602	0.3	0.7	0.381	0.619	0.285	0.715	0.552	0.448	0.064	0.936
ESTNV_32455_522	0.746	0.254	0.559	0.441	0.671	0.329	0.649	0.351	0.701	0.299	0.554	0.446	0.492	0.508	0.635	0.365	0.592	0.408	0.596	0.404	0.639	0.361	0.677	0.323	0.626	0.374	0.706	0.294	0.507	0.493	0.682	0.318	0.65	0.35	0.74	0.26	0.544	0.456	0.701	0.299	0.6	0.4	0.511	0.489	0.726	0.274
ESTNV_32501_1042	0.276	0.724	0.229	0.771	0.021	0.979	0.172	0.828	0.119	0.881	0.078	0.922	0.093	0.907	0.058	0.942	0.121	0.879	0.106	0.894	0.185	0.815	0.096	0.904	0.218	0.782	0.201	0.799	0.223	0.777	0.122	0.878	0.126	0.874	0.035	0.965	0.009	0.991	0	1	0	1	0	1	0	1
ESTNV_32502_411	0.27	0.73	0.343	0.657	0.291	0.709	0.313	0.687	0.295	0.705	0.334	0.666	0.205	0.795	0.264	0.736	0.36	0.64	0.25	0.75	0.32	0.68	0.291	0.709	0.24	0.76	0.258	0.742	0.277	0.723	0.168	0.832	0.122	0.878	0.111	0.889	0.355	0.645	0.098	0.902	0.157	0.843	0.039	0.961	0.013	0.987
ESTNV_32528_634	0.611	0.389	0.559	0.441	0.521	0.479	0.57	0.43	0.62	0.38	0.493	0.507	0.549	0.451	0.58	0.42	0.551	0.449	0.571	0.429	0.515	0.485	0.581	0.419	0.668	0.332	0.492	0.508	0.672	0.328	0.505	0.495	0.607	0.393	0.584	0.416	0.89	0.11	0.677	0.323	0.668	0.332	0.456	0.544	0.928	0.072
ESTNV_32529_1000	0.994	0.006	0.918	0.082	0.949	0.051	0.884	0.116	0.931	0.069	0.989	0.011	0.846	0.154	0.879	0.121	0.964	0.036	0.904	0.096	0.952	0.048	0.861	0.139	0.997	0.003	0.901	0.099	0.876	0.124	0.927	0.073	0.86	0.14	0.838	0.162	0.955	0.045	0.932	0.068	0.914	0.086	0.848	0.152	0.968	0.032
ESTNV_32533_974	0.224	0.776	0.038	0.962	0.052	0.948	0.096	0.904	0.14	0.86	0.037	0.963	0.161	0.839	0.288	0.712	0.163	0.837	0.202	0.798	0.334	0.666	0.09	0.91	0.429	0.571	0.274	0.726	0.321	0.679	0.365	0.635	0.309	0.691	0.223	0.777	0.006	0.994	0.134	0.866	0.172	0.828	0	1	0.21	0.79
ESTNV_32554_686	0.844	0.156	0.728	0.272	0.85	0.15	0.701	0.299	0.756	0.244	0.763	0.237	0.768	0.232	0.859	0.141	0.826	0.174	0.804	0.196	0.816	0.184	0.721	0.279	0.735	0.265	0.773	0.227	0.656	0.344	0.872	0.128	0.904	0.096	0.882	0.118	1	0	0.882	0.118	0.867	0.133	0.93	0.07	0.745	0.255
ESTNV_32589_481	0.002	0.998	0	1	0	1	0	1	0.013	0.987	0.001	0.999	0	1	0	1	0.001	0.999	0	1	0	1	0.011	0.989	0.011	0.989	0.036	0.964	0.027	0.973	0.003	0.997	0.023	0.977	0.018	0.982	0	1	0	1	0	1	0	1	0	1
ESTNV_32598_466	0.679	0.321	0.816	0.184	0.89	0.11	0.911	0.089	0.897	0.103	0.841	0.159	0.975	0.025	0.999	0.001	1	0	0.941	0.059	0.951	0.049	0.978	0.022	0.928	0.072	0.855	0.145	0.963	0.037	0.906	0.094	0.891	0.109	0.877	0.123	0.986	0.014	0.966	0.034	0.999	0.001	1	0	0.997	0.003
ESTNV_32613_529	0.275	0.725	0.107	0.893	0.134	0.866	0.033	0.967	0.075	0.925	0.304	0.696	0.05	0.95	0.086	0.914	0.044	0.956	0.058	0.942	0.04	0.96	0.144	0.856	0.099	0.901	0.219	0.781	0.099	0.901	0.129	0.871	0.138	0.862	0.167	0.833	0.002	0.998	0.044	0.956	0.067	0.933	0.029	0.971	0.365	0.635
ESTNV_32627_748	0.344	0.656	0.457	0.543	0.362	0.638	0.419	0.581	0.459	0.541	0.495	0.505	0.502	0.498	0.65	0.35	0.611	0.389	0.545	0.455	0.458	0.542	0.517	0.483	0.474	0.526	0.495	0.505	0.673	0.327	0.852	0.148	0.657	0.343	0.641	0.359	0.853	0.147	0.901	0.099	0.874	0.126	1	0	0.72	0.28
ESTNV_32631_316	0.967	0.033	0.791	0.209	0.907	0.093	0.949	0.051	0.906	0.094	0.996	0.004	0.986	0.014	1	0	0.933	0.067	0.96	0.04	0.994	0.006	0.987	0.013	0.97	0.03	1	0	0.998	0.002	0.969	0.031	1	0	1	0	1	0	1	0	1	0	0.999	0.001	0.998	0.002
ESTNV_32646_394	0	1	0.003	0.997	0	1	0	1	0	1	0	1	0	1	0	1	0.021	0.979	0	1	0.005	0.995	0	1	0.002	0.998	0	1	0.009	0.991	0.006	0.994	0.005	0.995	0.055	0.945	0.103	0.897	0.13	0.87	0.022	0.978	0.008	0.992	0.015	0.985
ESTNV_32672_1194	0.187	0.813	0.008	0.992	0.077	0.923	0.003	0.997	0.09	0.91	0.176	0.824	0	1	0.006	0.994	0.012	0.988	0.014	0.986	0.135	0.865	0.027	0.973	0.076	0.924	0.09	0.91	0.035	0.965	0.123	0.877	0.165	0.835	0.111	0.889	0	1	0.197	0.803	0	1	0	1	0	1
ESTNV_32680_65	0.624	0.376	0.659	0.341	0.737	0.263	0.73	0.27	0.761	0.239	0.743	0.257	0.893	0.107	0.867	0.133	0.765	0.235	0.875	0.125	0.844	0.156	0.787	0.213	0.865	0.135	0.902	0.098	0.934	0.066	0.814	0.186	0.701	0.299	0.75	0.25	0.665	0.335	1	0	1	0	1	0	0.336	0.664
ESTNV_32685_763	0.52	0.48	0.601	0.399	0.601	0.399	0.56	0.44	0.545	0.455	0.483	0.517	0.58	0.42	0.645	0.355	0.563	0.437	0.625	0.375	0.546	0.454	0.556	0.444	0.647	0.353	0.659	0.341	0.535	0.465	0.582	0.418	0.669	0.331	0.673	0.327	0.718	0.282	0.689	0.311	0.573	0.427	0.721	0.279	0.408	0.592
ESTNV_32699_311	0.05	0.95	0	1	0	1	0	1	0.003	0.997	0	1	0	1	0.004	0.996	0.001	0.999	0	1	0.008	0.992	0	1	0.013	0.987	0.023	0.977	0.065	0.935	0.031	0.969	0.063	0.937	0.035	0.965	0	1	0	1	0.067	0.933	0.16	0.84	0	1
ESTNV_32703_428	0.972	0.028	0.993	0.007	0.898	0.102	0.935	0.065	0.935	0.065	0.848	0.152	0.906	0.094	0.927	0.073	0.908	0.092	0.995	0.005	0.934	0.066	0.894	0.106	0.951	0.049	0.898	0.102	0.983	0.017	0.951	0.049	0.936	0.064	0.988	0.012	0.999	0.001	0.964	0.036	0.999	0.001	1	0	0.887	0.113
ESTNV_32703_647	1	0	0.989	0.011	0.902	0.098	0.941	0.059	0.941	0.059	0.864	0.136	0.92	0.08	0.923	0.077	0.917	0.083	0.981	0.019	0.934	0.066	0.912	0.088	0.965	0.035	0.927	0.073	0.977	0.023	0.956	0.044	0.946	0.054	0.988	0.012	0.989	0.011	0.962	0.038	0.996	0.004	0.993	0.007	0.887	0.113
ESTNV_32705_189	0.56	0.44	0.423	0.577	0.587	0.413	0.487	0.513	0.665	0.335	0.717	0.283	0.647	0.353	0.885	0.115	0.723	0.277	0.759	0.241	0.76	0.24	0.639	0.361	0.696	0.304	0.753	0.247	0.644	0.356	0.781	0.219	0.735	0.265	0.811	0.189	0.891	0.109	0.977	0.023	0.897	0.103	0.78	0.22	0.311	0.689
ESTNV_32708_850	0.144	0.856	0.179	0.821	0.155	0.845	0.134	0.866	0.118	0.882	0.13	0.87	0.065	0.935	0.118	0.882	0.109	0.891	0.071	0.929	0.07	0.93	0.163	0.837	0.131	0.869	0.17	0.83	0.163	0.837	0.098	0.902	0.1	0.9	0.134	0.866	0.03	0.97	0	1	0.001	0.999	0.115	0.885	0.005	0.995
ESTNV_32714_234	0.245	0.755	0.313	0.687	0.295	0.705	0.371	0.629	0.353	0.647	0.414	0.586	0.154	0.846	0.217	0.783	0.394	0.606	0.289	0.711	0.326	0.674	0.453	0.547	0.153	0.847	0.375	0.625	0.454	0.546	0.325	0.675	0.406	0.594	0.298	0.702	0	1	0.083	0.917	0.244	0.756	0.209	0.791	0.052	0.948
ESTNV_32717_1091	0.308	0.692	0.164	0.836	0.144	0.856	0.065	0.935	0.184	0.816	0.448	0.552	0.147	0.853	0.125	0.875	0.22	0.78	0.257	0.743	0.269	0.731	0.214	0.786	0.155	0.845	0.238	0.762	0.18	0.82	0.255	0.745	0.343	0.657	0.18	0.82	0.032	0.968	0.097	0.903	0.084	0.916	0.07	0.93	0.028	0.972
ESTNV_32722_405	0.766	0.234	0.793	0.207	0.837	0.163	0.845	0.155	0.673	0.327	0.805	0.195	0.667	0.333	0.655	0.345	0.724	0.276	0.676	0.324	0.718	0.282	0.865	0.135	0.739	0.261	0.793	0.207	0.77	0.23	0.807	0.193	0.823	0.177	0.936	0.064	1	0	0.997	0.003	1	0	0.993	0.007	0.511	0.489
ESTNV_32738_424	1	0	0.994	0.006	0.985	0.015	0.996	0.004	0.856	0.144	1	0	0.999	0.001	1	0	0.999	0.001	0.971	0.029	0.996	0.004	0.973	0.027	0.957	0.043	0.968	0.032	0.979	0.021	0.998	0.002	0.994	0.006	0.999	0.001	0.996	0.004	0.998	0.002	0.996	0.004	0.998	0.002	1	0
ESTNV_32773_510	0.774	0.226	0.756	0.244	0.797	0.203	0.706	0.294	0.77	0.23	0.563	0.437	0.774	0.226	0.866	0.134	0.814	0.186	0.735	0.265	0.825	0.175	0.742	0.258	0.792	0.208	0.706	0.294	0.761	0.239	0.93	0.07	0.915	0.085	0.752	0.248	0.92	0.08	0.935	0.065	0.903	0.097	0.941	0.059	0.58	0.42
ESTNV_32778_323	0.474	0.526	0.264	0.736	0.358	0.642	0.388	0.612	0.539	0.461	0.535	0.465	0.585	0.415	0.702	0.298	0.773	0.227	0.613	0.387	0.554	0.446	0.617	0.383	0.502	0.498	0.6	0.4	0.568	0.432	0.649	0.351	0.597	0.403	0.552	0.448	0.492	0.508	0.745	0.255	0.691	0.309	0.638	0.362	0.203	0.797
ESTNV_32780_403	0.985	0.015	1	0	1	0	1	0	0.999	0.001	1	0	1	0	1	0	1	0	1	0	1	0	0.998	0.002	1	0	0.941	0.059	0.999	0.001	1	0	0.996	0.004	0.996	0.004	1	0	0.994	0.006	1	0	1	0	0.71	0.29
ESTNV_32810_1998	0.218	0.782	0.139	0.861	0.147	0.853	0.154	0.846	0.301	0.699	0.275	0.725	0.159	0.841	0.305	0.695	0.32	0.68	0.121	0.879	0.143	0.857	0.203	0.797	0.109	0.891	0.165	0.835	0.356	0.644	0.272	0.728	0.322	0.678	0.078	0.922	0.425	0.575	0.086	0.914	0.076	0.924	0.096	0.904	0.117	0.883
ESTNV_32815_1072	0.669	0.331	0.381	0.619	0.348	0.652	0.383	0.617	0.455	0.545	0.59	0.41	0.388	0.612	0.32	0.68	0.424	0.576	0.311	0.689	0.304	0.696	0.537	0.463	0.513	0.487	0.58	0.42	0.514	0.486	0.522	0.478	0.576	0.424	0.84	0.16	0.204	0.796	0.451	0.549	0.732	0.268	0.804	0.196	0.963	0.037
ESTNV_32836_905	0.168	0.832	0.186	0.814	0.069	0.931	0.207	0.793	0.233	0.767	0.33	0.67	0.067	0.933	0.196	0.804	0.242	0.758	0.167	0.833	0.213	0.787	0.254	0.746	0.248	0.752	0.269	0.731	0.29	0.71	0.29	0.71	0.484	0.516	0.364	0.636	0.582	0.418	0.202	0.798	0.341	0.659	0.265	0.735	0.511	0.489
ESTNV_32841_696	0.872	0.128	1	0	1	0	0.993	0.007	0.994	0.006	1	0	0.983	0.017	1	0	1	0	1	0	1	0	0.999	0.001	0.936	0.064	0.991	0.009	0.937	0.063	0.881	0.119	0.962	0.038	0.998	0.002	1	0	1	0	1	0	1	0	1	0
ESTNV_32862_1006	0.286	0.714	0.428	0.572	0.175	0.825	0.104	0.896	0.432	0.568	0.143	0.857	0.169	0.831	0.198	0.802	0.315	0.685	0.276	0.724	0.244	0.756	0.22	0.78	0.283	0.717	0.235	0.765	0.283	0.717	0.325	0.675	0.447	0.553	0.413	0.587	0.23	0.77	0.483	0.517	0.719	0.281	0.553	0.447	0.595	0.405
ESTNV_32862_1481	0.734	0.266	0.44	0.56	0.708	0.292	0.792	0.208	0.584	0.416	0.836	0.164	0.673	0.327	0.739	0.261	0.707	0.293	0.56	0.44	0.771	0.229	0.776	0.224	0.665	0.335	0.731	0.269	0.722	0.278	0.663	0.337	0.571	0.429	0.607	0.393	0.652	0.348	0.428	0.572	0.181	0.819	0.333	0.667	0.241	0.759
ESTNV_32894_1718	0.124	0.876	0.146	0.854	0.04	0.96	0.017	0.983	0.084	0.916	0.064	0.936	0.02	0.98	0.026	0.974	0.032	0.968	0.022	0.978	0.026	0.974	0.046	0.954	0.137	0.863	0.162	0.838	0.146	0.854	0.175	0.825	0.258	0.742	0.28	0.72	0.054	0.946	0.098	0.902	0.161	0.839	0.27	0.73	0.076	0.924
ESTNV_32900_1348	0.821	0.179	0.66	0.34	0.566	0.434	0.841	0.159	0.83	0.17	0.961	0.039	0.869	0.131	0.801	0.199	0.924	0.076	0.861	0.139	0.845	0.155	0.834	0.166	0.658	0.342	0.696	0.304	0.788	0.212	0.672	0.328	0.667	0.333	0.602	0.398	0.829	0.171	0.444	0.556	0.646	0.354	0.542	0.458	0.624	0.376
ESTNV_32904_1871	0.199	0.801	0.111	0.889	0.291	0.709	0.188	0.812	0.274	0.726	0.348	0.652	0.173	0.827	0.229	0.771	0.29	0.71	0.101	0.899	0.468	0.532	0.376	0.624	0.245	0.755	0.262	0.738	0.344	0.656	0.255	0.745	0.191	0.809	0.38	0.62	0	1	0	1	0.001	0.999	0	1	0	1
ESTNV_32907_1778	0.029	0.971	0	1	0	1	0	1	0.004	0.996	0.003	0.997	0	1	0	1	0.001	0.999	0	1	0	1	0.013	0.987	0.006	0.994	0.003	0.997	0.001	0.999	0	1	0	1	0.002	0.998	0	1	0	1	0	1	0	1	0	1
ESTNV_32942_591	0	1	0.009	0.991	0	1	0.016	0.984	0.017	0.983	0.007	0.993	0.02	0.98	0.035	0.965	0.018	0.982	0.095	0.905	0.146	0.854	0.043	0.957	0.08	0.92	0.006	0.994	0.013	0.987	0.097	0.903	0.025	0.975	0.028	0.972	0	1	0	1	0.108	0.892	0.086	0.914	0	1
ESTNV_32947_518	0.465	0.535	0.672	0.328	0.715	0.285	0.705	0.295	0.566	0.434	0.652	0.348	0.369	0.631	0.589	0.411	0.62	0.38	0.54	0.46	0.643	0.357	0.54	0.46	0.387	0.613	0.592	0.408	0.65	0.35	0.712	0.288	0.71	0.29	0.905	0.095	0.634	0.366	0.973	0.027	0.672	0.328	0.848	0.152	0.035	0.965
ESTNV_32977_454	0.778	0.222	0.624	0.376	0.773	0.227	0.66	0.34	0.673	0.327	0.782	0.218	0.457	0.543	0.441	0.559	0.699	0.301	0.667	0.333	0.608	0.392	0.672	0.328	0.529	0.471	0.581	0.419	0.391	0.609	0.529	0.471	0.5	0.5	0.605	0.395	0.722	0.278	0.54	0.46	0.668	0.332	0.781	0.219	0.931	0.069
ESTNV_32983_812	0.613	0.387	0.583	0.417	0.716	0.284	0.746	0.254	0.691	0.309	0.681	0.319	0.677	0.323	0.72	0.28	0.563	0.437	0.714	0.286	0.668	0.332	0.655	0.345	0.59	0.41	0.632	0.368	0.722	0.278	0.645	0.355	0.719	0.281	0.685	0.315	0.617	0.383	0.538	0.462	0.492	0.508	0.476	0.524	0.658	0.342
ESTNV_32986_2206	0.736	0.264	0.672	0.328	0.822	0.178	0.601	0.399	0.661	0.339	0.685	0.315	0.571	0.429	0.799	0.201	0.696	0.304	0.694	0.306	0.615	0.385	0.722	0.278	0.71	0.29	0.691	0.309	0.644	0.356	0.781	0.219	0.732	0.268	0.785	0.215	0.549	0.451	0.705	0.295	0.783	0.217	0.797	0.203	0.005	0.995
ESTNV_33016_564	0.573	0.427	0.539	0.461	0.453	0.547	0.573	0.427	0.678	0.322	0.471	0.529	0.651	0.349	0.595	0.405	0.566	0.434	0.747	0.253	0.618	0.382	0.664	0.336	0.625	0.375	0.633	0.367	0.713	0.287	0.686	0.314	0.659	0.341	0.615	0.385	0.887	0.113	0.73	0.27	0.576	0.424	0.973	0.027	1	0
ESTNV_33031_945	0.442	0.558	0.351	0.649	0.337	0.663	0.48	0.52	0.492	0.508	0.416	0.584	0.386	0.614	0.576	0.424	0.469	0.531	0.443	0.557	0.53	0.47	0.468	0.532	0.502	0.498	0.512	0.488	0.455	0.545	0.49	0.51	0.515	0.485	0.692	0.308	0.682	0.318	0.427	0.573	0.285	0.715	0.052	0.948	0.26	0.74
ESTNV_33032_67	0.212	0.788	0.077	0.923	0.081	0.919	0.039	0.961	0.178	0.822	0.043	0.957	0.15	0.85	0.155	0.845	0.222	0.778	0.124	0.876	0.341	0.659	0.139	0.861	0.195	0.805	0.214	0.786	0.264	0.736	0.205	0.795	0.135	0.865	0.184	0.816	0.314	0.686	0.076	0.924	0.251	0.749	0.702	0.298	0.16	0.84
ESTNV_33045_743	0.456	0.544	0.373	0.627	0.345	0.655	0.259	0.741	0.393	0.607	0.427	0.573	0.411	0.589	0.294	0.706	0.444	0.556	0.356	0.644	0.373	0.627	0.291	0.709	0.403	0.597	0.424	0.576	0.475	0.525	0.49	0.51	0.467	0.533	0.532	0.468	0.083	0.917	0.347	0.653	0.586	0.414	0.559	0.441	0.214	0.786
ESTNV_33054_587	0.109	0.891	0.094	0.906	0.145	0.855	0.103	0.897	0.157	0.843	0.09	0.91	0.041	0.959	0.043	0.957	0.203	0.797	0.159	0.841	0.185	0.815	0.09	0.91	0.053	0.947	0.216	0.784	0.079	0.921	0.085	0.915	0.172	0.828	0.151	0.849	0.141	0.859	0.038	0.962	0.117	0.883	0	1	0	1
ESTNV_33065_318	0.413	0.587	0.26	0.74	0.133	0.867	0.265	0.735	0.245	0.755	0.233	0.767	0.241	0.759	0.291	0.709	0.192	0.808	0.241	0.759	0.364	0.636	0.282	0.718	0.222	0.778	0.275	0.725	0.245	0.755	0.262	0.738	0.269	0.731	0.244	0.756	0.058	0.942	0.443	0.557	0.48	0.52	0.092	0.908	0	1
ESTNV_33065_574	0.397	0.603	0.283	0.717	0.155	0.845	0.295	0.705	0.246	0.754	0.24	0.76	0.253	0.747	0.291	0.709	0.211	0.789	0.264	0.736	0.37	0.63	0.277	0.723	0.227	0.773	0.27	0.73	0.24	0.76	0.269	0.731	0.26	0.74	0.243	0.757	0.071	0.929	0.48	0.52	0.478	0.522	0.104	0.896	0.001	0.999
ESTNV_33104_330	0.923	0.077	0.814	0.186	0.914	0.086	0.966	0.034	0.779	0.221	0.846	0.154	0.775	0.225	0.837	0.163	0.757	0.243	0.689	0.311	0.78	0.22	0.852	0.148	0.855	0.145	0.876	0.124	0.806	0.194	0.905	0.095	0.669	0.331	0.964	0.036	0.991	0.009	0.927	0.073	0.904	0.096	0.995	0.005	0.945	0.055
ESTNV_33113_353	0.975	0.025	0.84	0.16	0.913	0.087	0.898	0.102	0.883	0.117	0.893	0.107	0.697	0.303	0.896	0.104	0.715	0.285	0.843	0.157	0.774	0.226	0.877	0.123	0.915	0.085	0.861	0.139	0.962	0.038	0.893	0.107	0.957	0.043	1	0	1	0	0.998	0.002	1	0	0.968	0.032	0.976	0.024
ESTNV_33128_565	0.601	0.399	0.587	0.413	0.782	0.218	0.804	0.196	0.705	0.295	0.856	0.144	0.747	0.253	0.852	0.148	0.823	0.177	0.825	0.175	0.813	0.187	0.825	0.175	0.855	0.145	0.756	0.244	0.776	0.224	0.669	0.331	0.575	0.425	0.666	0.334	0.486	0.514	0.614	0.386	0.868	0.132	0.999	0.001	0.945	0.055
ESTNV_33128_78	0.456	0.544	0.336	0.664	0.114	0.886	0.132	0.868	0.343	0.657	0.174	0.826	0.167	0.833	0.191	0.809	0.21	0.79	0.134	0.866	0.228	0.772	0.222	0.778	0.194	0.806	0.263	0.737	0.269	0.731	0.369	0.631	0.487	0.513	0.398	0.602	0.459	0.541	0.337	0.663	0.088	0.912	0	1	0.002	0.998
ESTNV_33149_461	0.082	0.918	0.032	0.968	0.152	0.848	0.053	0.947	0.173	0.827	0.127	0.873	0.219	0.781	0.148	0.852	0.217	0.783	0.048	0.952	0.302	0.698	0.104	0.896	0.243	0.757	0.204	0.796	0.296	0.704	0.192	0.808	0.19	0.81	0.193	0.807	0.241	0.759	0.168	0.832	0.468	0.532	0.623	0.377	0	1
ESTNV_33151_631	0.077	0.923	0.156	0.844	0.25	0.75	0.293	0.707	0.252	0.748	0.314	0.686	0.156	0.844	0.26	0.74	0.279	0.721	0.19	0.81	0.298	0.702	0.168	0.832	0.194	0.806	0.184	0.816	0.326	0.674	0.276	0.724	0.308	0.692	0.3	0.7	0.411	0.589	0.298	0.702	0.074	0.926	0.056	0.944	0.031	0.969
ESTNV_33156_1501	0.362	0.638	0.462	0.538	0.461	0.539	0.475	0.525	0.592	0.408	0.689	0.311	0.385	0.615	0.493	0.507	0.469	0.531	0.396	0.604	0.293	0.707	0.557	0.443	0.256	0.744	0.319	0.681	0.16	0.84	0.168	0.832	0.095	0.905	0.016	0.984	0.034	0.966	0.044	0.956	0.043	0.957	0	1	0.001	0.999
ESTNV_33196_654	0.043	0.957	0.052	0.948	0.034	0.966	0.089	0.911	0.155	0.845	0.195	0.805	0.021	0.979	0.017	0.983	0	1	0	1	0	1	0.032	0.968	0.05	0.95	0.002	0.998	0.085	0.915	0.032	0.968	0.075	0.925	0.046	0.954	0	1	0.051	0.949	0.047	0.953	0	1	0.272	0.728
ESTNV_33243_1092	0.704	0.296	0.628	0.372	0.566	0.434	0.666	0.334	0.651	0.349	0.82	0.18	0.664	0.336	0.727	0.273	0.77	0.23	0.628	0.372	0.726	0.274	0.722	0.278	0.759	0.241	0.686	0.314	0.613	0.387	0.714	0.286	0.649	0.351	0.722	0.278	0.531	0.469	0.878	0.122	0.831	0.169	0.924	0.076	1	0
ESTNV_33243_235	0.726	0.274	0.619	0.381	0.687	0.313	0.711	0.289	0.668	0.332	0.818	0.182	0.703	0.297	0.771	0.229	0.79	0.21	0.776	0.224	0.616	0.384	0.75	0.25	0.759	0.241	0.683	0.317	0.62	0.38	0.629	0.371	0.777	0.223	0.66	0.34	0.472	0.528	0.889	0.111	0.998	0.002	0.999	0.001	0.491	0.509
ESTNV_33263_74	0.619	0.381	0.694	0.306	0.524	0.476	0.6	0.4	0.583	0.417	0.671	0.329	0.425	0.575	0.633	0.367	0.57	0.43	0.563	0.437	0.644	0.356	0.732	0.268	0.606	0.394	0.683	0.317	0.378	0.622	0.587	0.413	0.569	0.431	0.286	0.714	0.461	0.539	0.621	0.379	0.634	0.366	0.854	0.146	0.718	0.282
ESTNV_33266_651	0.413	0.587	0.564	0.436	0.379	0.621	0.391	0.609	0.433	0.567	0.541	0.459	0.241	0.759	0.369	0.631	0.392	0.608	0.363	0.637	0.306	0.694	0.389	0.611	0.429	0.571	0.45	0.55	0.449	0.551	0.491	0.509	0.581	0.419	0.641	0.359	0.956	0.044	0.435	0.565	0.359	0.641	0.685	0.315	0.787	0.213
ESTNV_33268_936	0.067	0.933	0.087	0.913	0.168	0.832	0.064	0.936	0.048	0.952	0.068	0.932	0	1	0.001	0.999	0.018	0.982	0.027	0.973	0.025	0.975	0	1	0.006	0.994	0.002	0.998	0	1	0.037	0.963	0.042	0.958	0.028	0.972	0.051	0.949	0	1	0	1	0	1	0	1
ESTNV_33272_678	0.924	0.076	0.888	0.112	0.792	0.208	0.877	0.123	0.8	0.2	0.892	0.108	0.944	0.056	0.979	0.021	1	0	0.944	0.056	0.824	0.176	0.897	0.103	0.995	0.005	0.973	0.027	0.916	0.084	1	0	0.88	0.12	1	0	0.907	0.093	0.994	0.006	0.977	0.023	0.999	0.001	0.841	0.159
ESTNV_33295_846	0.179	0.821	0	1	0	1	0	1	0.042	0.958	0.004	0.996	0.114	0.886	0.085	0.915	0.079	0.921	0	1	0.026	0.974	0.054	0.946	0.017	0.983	0.05	0.95	0.087	0.913	0.056	0.944	0.038	0.962	0.035	0.965	0.044	0.956	0	1	0	1	0	1	0.003	0.997
ESTNV_33326_1277	0.294	0.706	0.076	0.924	0.197	0.803	0.283	0.717	0.279	0.721	0.248	0.752	0.387	0.613	0.342	0.658	0.32	0.68	0.395	0.605	0.436	0.564	0.341	0.659	0.475	0.525	0.398	0.602	0.361	0.639	0.41	0.59	0.571	0.429	0.556	0.444	0.023	0.977	0.153	0.847	0.544	0.456	0.317	0.683	0.007	0.993
ESTNV_33335_526	0.249	0.751	0.067	0.933	0.251	0.749	0.084	0.916	0.174	0.826	0.048	0.952	0.283	0.717	0.367	0.633	0.178	0.822	0.231	0.769	0.172	0.828	0.193	0.807	0.17	0.83	0.213	0.787	0.248	0.752	0.373	0.627	0.389	0.611	0.353	0.647	0.048	0.952	0.179	0.821	0.367	0.633	0.259	0.741	0	1
ESTNV_33335_64	0.626	0.374	0.267	0.733	0.609	0.391	0.408	0.592	0.502	0.498	0.411	0.589	0.569	0.431	0.635	0.365	0.589	0.411	0.665	0.335	0.573	0.427	0.595	0.405	0.568	0.432	0.612	0.388	0.609	0.391	0.683	0.317	0.718	0.282	0.754	0.246	0.523	0.477	0.688	0.312	0.82	0.18	0.974	0.026	0.486	0.514
ESTNV_33349_194	0.339	0.661	0.449	0.551	0.502	0.498	0.226	0.774	0.498	0.502	0.265	0.735	0.511	0.489	0.642	0.358	0.698	0.302	0.46	0.54	0.42	0.58	0.379	0.621	0.349	0.651	0.519	0.481	0.497	0.503	0.465	0.535	0.564	0.436	0.488	0.512	0.325	0.675	0.528	0.472	0.436	0.564	0.379	0.621	0.434	0.566
ESTNV_33351_1653	0.021	0.979	0.016	0.984	0.015	0.985	0.004	0.996	0.099	0.901	0.028	0.972	0.066	0.934	0.026	0.974	0.052	0.948	0.019	0.981	0.067	0.933	0.029	0.971	0.09	0.91	0.041	0.959	0.025	0.975	0.025	0.975	0.022	0.978	0.039	0.961	0.02	0.98	0	1	0	1	0.018	0.982	0	1
ESTNV_33383_550	0.127	0.873	0.007	0.993	0.004	0.996	0.003	0.997	0.017	0.983	0.017	0.983	0.021	0.979	0	1	0.008	0.992	0.026	0.974	0.212	0.788	0.056	0.944	0.097	0.903	0.059	0.941	0.04	0.96	0.11	0.89	0.058	0.942	0.071	0.929	0.11	0.89	0.004	0.996	0.026	0.974	0.001	0.999	0.026	0.974
ESTNV_33390_1703	0.392	0.608	0.327	0.673	0.394	0.606	0.375	0.625	0.411	0.589	0.315	0.685	0.323	0.677	0.27	0.73	0.216	0.784	0.379	0.621	0.564	0.436	0.326	0.674	0.333	0.667	0.354	0.646	0.293	0.707	0.328	0.672	0.546	0.454	0.553	0.447	0.592	0.408	0.543	0.457	0.585	0.415	0.647	0.353	0.184	0.816
ESTNV_33402_1114	0.079	0.921	0.104	0.896	0.038	0.962	0.15	0.85	0.18	0.82	0.044	0.956	0.26	0.74	0.254	0.746	0.236	0.764	0.035	0.965	0.249	0.751	0.142	0.858	0.299	0.701	0.171	0.829	0.19	0.81	0.215	0.785	0.354	0.646	0.333	0.667	0.347	0.653	0.505	0.495	0.311	0.689	0.422	0.578	0.032	0.968
ESTNV_33436_158	0	1	0	1	0	1	0	1	0	1	0	1	0	1	0	1	0	1	0	1	0	1	0	1	0	1	0	1	0	1	0	1	0	1	0	1	0	1	0	1	0	1	0	1	0	1
ESTNV_33441_1110	0.329	0.671	0.211	0.789	0.175	0.825	0.166	0.834	0.407	0.593	0.53	0.47	0.26	0.74	0.155	0.845	0.185	0.815	0.216	0.784	0.397	0.603	0.23	0.77	0.495	0.505	0.297	0.703	0.251	0.749	0.186	0.814	0.16	0.84	0.126	0.874	0.595	0.405	0.647	0.353	0.347	0.653	0.083	0.917	0	1
ESTNV_33458_777	0.324	0.676	0.153	0.847	0.212	0.788	0.33	0.67	0.386	0.614	0.229	0.771	0.369	0.631	0.401	0.599	0.347	0.653	0.332	0.668	0.172	0.828	0.262	0.738	0.429	0.571	0.303	0.697	0.514	0.486	0.347	0.653	0.318	0.682	0.234	0.766	0.522	0.478	0.164	0.836	0.502	0.498	0.937	0.063	0.04	0.96
ESTNV_33470_753	0.701	0.299	0.449	0.551	0.475	0.525	0.399	0.601	0.574	0.426	0.619	0.381	0.5	0.5	0.687	0.313	0.611	0.389	0.604	0.396	0.705	0.295	0.458	0.542	0.609	0.391	0.57	0.43	0.721	0.279	0.552	0.448	0.692	0.308	0.669	0.331	0.455	0.545	0.622	0.378	0.311	0.689	0.346	0.654	0.999	0.001
ESTNV_33477_1310	0	1	0	1	0	1	0	1	0	1	0	1	0.003	0.997	0.095	0.905	0	1	0	1	0	1	0	1	0.03	0.97	0.004	0.996	0	1	0	1	0	1	0	1	0	1	0.033	0.967	0.059	0.941	0.251	0.749	0.014	0.986
ESTNV_33492_1355	0.012	0.988	0.066	0.934	0.063	0.937	0.033	0.967	0.035	0.965	0.175	0.825	0.048	0.952	0.287	0.713	0.12	0.88	0.072	0.928	0.105	0.895	0.095	0.905	0.265	0.735	0.148	0.852	0.312	0.688	0.039	0.961	0.008	0.992	0.012	0.988	0.086	0.914	0	1	0	1	0	1	0.026	0.974
ESTNV_33492_254	0.782	0.218	0.543	0.457	0.5	0.5	0.643	0.357	0.703	0.297	0.509	0.491	0.663	0.337	0.481	0.519	0.516	0.484	0.651	0.349	0.626	0.374	0.646	0.354	0.502	0.498	0.672	0.328	0.502	0.498	0.719	0.281	0.682	0.318	0.781	0.219	0.72	0.28	0.658	0.342	0.813	0.187	0.894	0.106	0.927	0.073
ESTNV_33506_1739	0.215	0.785	0.195	0.805	0.289	0.711	0.261	0.739	0.203	0.797	0.227	0.773	0.21	0.79	0.27	0.73	0.203	0.797	0.269	0.731	0.379	0.621	0.231	0.769	0.283	0.717	0.324	0.676	0.221	0.779	0.207	0.793	0.021	0.979	0.038	0.962	0.473	0.527	0.112	0.888	0.188	0.812	0.065	0.935	0.431	0.569
ESTNV_33508_1445	0.97	0.03	1	0	1	0	1	0	1	0	1	0	1	0	1	0	1	0	1	0	1	0	0.997	0.003	1	0	0.949	0.051	0.996	0.004	1	0	0.993	0.007	0.984	0.016	0.994	0.006	1	0	1	0	1	0	0.998	0.002
ESTNV_33508_561	0.815	0.185	0.759	0.241	0.675	0.325	0.809	0.191	0.824	0.176	0.772	0.228	0.86	0.14	0.908	0.092	0.996	0.004	0.87	0.13	0.967	0.033	0.797	0.203	0.888	0.112	0.88	0.12	0.873	0.127	0.866	0.134	0.882	0.118	0.955	0.045	0.451	0.549	0.758	0.242	0.443	0.557	0.568	0.432	0.849	0.151
ESTNV_33510_1543	0.036	0.964	0	1	0.01	0.99	0	1	0.089	0.911	0.04	0.96	0.026	0.974	0.018	0.982	0.106	0.894	0	1	0.061	0.939	0.064	0.936	0.03	0.97	0.145	0.855	0.154	0.846	0.158	0.842	0.26	0.74	0.238	0.762	0	1	0.129	0.871	0	1	0	1	0	1
ESTNV_33510_654	0.549	0.451	0.335	0.665	0.425	0.575	0.529	0.471	0.512	0.488	0.426	0.574	0.616	0.384	0.468	0.532	0.571	0.429	0.507	0.493	0.596	0.404	0.512	0.488	0.544	0.456	0.622	0.378	0.603	0.397	0.698	0.302	0.813	0.187	0.761	0.239	0.79	0.21	0.76	0.24	0.368	0.632	0.515	0.485	0.293	0.707
ESTNV_33513_1102	0.463	0.537	0.273	0.727	0.3	0.7	0.212	0.788	0.387	0.613	0.404	0.596	0.468	0.532	0.646	0.354	0.501	0.499	0.448	0.552	0.54	0.46	0.302	0.698	0.372	0.628	0.485	0.515	0.497	0.503	0.448	0.552	0.429	0.571	0.423	0.577	0.385	0.615	0.593	0.407	0.563	0.437	0.33	0.67	0.613	0.387
ESTNV_33513_1234	0.061	0.939	0.167	0.833	0.029	0.971	0.008	0.992	0.041	0.959	0.036	0.964	0.043	0.957	0.004	0.996	0.059	0.941	0.07	0.93	0.081	0.919	0	1	0.032	0.968	0.1	0.9	0.063	0.937	0	1	0.001	0.999	0	1	0	1	0	1	0	1	0	1	0	1
ESTNV_33518_1279	0.452	0.548	0.47	0.53	0.293	0.707	0.471	0.529	0.449	0.551	0.427	0.573	0.38	0.62	0.617	0.383	0.497	0.503	0.413	0.587	0.481	0.519	0.574	0.426	0.535	0.465	0.536	0.464	0.524	0.476	0.569	0.431	0.65	0.35	0.713	0.287	0.15	0.85	0.539	0.461	0.428	0.572	0.45	0.55	0.107	0.893
ESTNV_33535_713	0.513	0.487	0.383	0.617	0.222	0.778	0.388	0.612	0.486	0.514	0.599	0.401	0.496	0.504	0.471	0.529	0.487	0.513	0.459	0.541	0.465	0.535	0.351	0.649	0.548	0.452	0.468	0.532	0.502	0.498	0.139	0.861	0.136	0.864	0.151	0.849	0.03	0.97	0.317	0.683	0.053	0.947	0.059	0.941	0.18	0.82
ESTNV_33535_853	0.231	0.769	0.198	0.802	0.192	0.808	0.294	0.706	0.279	0.721	0.466	0.534	0.207	0.793	0.278	0.722	0.12	0.88	0.326	0.674	0.194	0.806	0.269	0.731	0.28	0.72	0.234	0.766	0.237	0.763	0.068	0.932	0.099	0.901	0.177	0.823	0	1	0.012	0.988	0	1	0	1	0.178	0.822
ESTNV_33547_529	0.425	0.575	0.16	0.84	0.031	0.969	0.255	0.745	0.374	0.626	0.205	0.795	0.114	0.886	0.294	0.706	0.497	0.503	0.192	0.808	0.246	0.754	0.21	0.79	0.296	0.704	0.265	0.735	0.312	0.688	0.363	0.637	0.554	0.446	0.574	0.426	0.389	0.611	0.127	0.873	0.08	0.92	0.16	0.84	0	1
ESTNV_33552_350	0.664	0.336	0.493	0.507	0.337	0.663	0.356	0.644	0.501	0.499	0.616	0.384	0.432	0.568	0.419	0.581	0.498	0.502	0.341	0.659	0.509	0.491	0.336	0.664	0.454	0.546	0.416	0.584	0.342	0.658	0.424	0.576	0.601	0.399	0.606	0.394	0.167	0.833	0.115	0.885	0.244	0.756	0.358	0.642	0.501	0.499
ESTNV_33570_1563	0.184	0.816	0.108	0.892	0.095	0.905	0.183	0.817	0.186	0.814	0.24	0.76	0.093	0.907	0.064	0.936	0.23	0.77	0.165	0.835	0.16	0.84	0.212	0.788	0.131	0.869	0.186	0.814	0.266	0.734	0.26	0.74	0.123	0.877	0.086	0.914	0.015	0.985	0	1	0.283	0.717	0.278	0.722	0.57	0.43
ESTNV_33582_567	0.193	0.807	0.108	0.892	0.12	0.88	0.271	0.729	0.179	0.821	0.197	0.803	0.103	0.897	0.074	0.926	0.309	0.691	0.14	0.86	0.305	0.695	0.21	0.79	0.265	0.735	0.225	0.775	0.093	0.907	0.196	0.804	0.159	0.841	0.03	0.97	0.05	0.95	0.247	0.753	0.006	0.994	0.064	0.936	0.285	0.715
ESTNV_33604_584	0.079	0.921	0.043	0.957	0.005	0.995	0.044	0.956	0.086	0.914	0.09	0.91	0.045	0.955	0.088	0.912	0.039	0.961	0.016	0.984	0.063	0.937	0.1	0.9	0.066	0.934	0.179	0.821	0.198	0.802	0.303	0.697	0.314	0.686	0.154	0.846	0.131	0.869	0.019	0.981	0	1	0	1	0.009	0.991
ESTNV_33615_253	0.609	0.391	0.611	0.389	0.45	0.55	0.456	0.544	0.593	0.407	0.736	0.264	0.596	0.404	0.737	0.263	0.469	0.531	0.455	0.545	0.553	0.447	0.69	0.31	0.585	0.415	0.632	0.368	0.662	0.338	0.607	0.393	0.502	0.498	0.638	0.362	0.611	0.389	0.368	0.632	0.52	0.48	0.202	0.798	0.346	0.654
ESTNV_33615_786	0.387	0.613	0.448	0.552	0.378	0.622	0.308	0.692	0.375	0.625	0.433	0.567	0.488	0.512	0.549	0.451	0.264	0.736	0.335	0.665	0.413	0.587	0.486	0.514	0.44	0.56	0.503	0.497	0.456	0.544	0.314	0.686	0.405	0.595	0.469	0.531	0.203	0.797	0.275	0.725	0.24	0.76	0.21	0.79	0.22	0.78
ESTNV_33627_835	0.534	0.466	0.527	0.473	0.416	0.584	0.496	0.504	0.491	0.509	0.589	0.411	0.42	0.58	0.451	0.549	0.41	0.59	0.431	0.569	0.462	0.538	0.47	0.53	0.662	0.338	0.473	0.527	0.401	0.599	0.492	0.508	0.451	0.549	0.395	0.605	0.3	0.7	0.574	0.426	0.364	0.636	0.407	0.593	0.441	0.559
ESTNV_33639_296	0.118	0.882	0.058	0.942	0.012	0.988	0.038	0.962	0.025	0.975	0.029	0.971	0	1	0.045	0.955	0.089	0.911	0.026	0.974	0.054	0.946	0.032	0.968	0.062	0.938	0.03	0.97	0.156	0.844	0.001	0.999	0.01	0.99	0.012	0.988	0	1	0	1	0	1	0	1	0	1
ESTNV_33657_281	0.226	0.774	0.19	0.81	0.222	0.778	0.364	0.636	0.34	0.66	0.403	0.597	0.203	0.797	0.306	0.694	0.295	0.705	0.247	0.753	0.298	0.702	0.342	0.658	0.238	0.762	0.416	0.584	0.344	0.656	0.443	0.557	0.669	0.331	0.564	0.436	0.323	0.677	0.538	0.462	0.469	0.531	0.399	0.601	0	1
ESTNV_33670_888	0.491	0.509	0.518	0.482	0.649	0.351	0.467	0.533	0.556	0.444	0.652	0.348	0.517	0.483	0.709	0.291	0.494	0.506	0.503	0.497	0.421	0.579	0.746	0.254	0.566	0.434	0.514	0.486	0.49	0.51	0.5	0.5	0.415	0.585	0.456	0.544	0.299	0.701	0.282	0.718	0.537	0.463	0.677	0.323	0.454	0.546
ESTNV_33672_521	0.397	0.603	0.391	0.609	0.482	0.518	0.428	0.572	0.546	0.454	0.33	0.67	0.711	0.289	0.696	0.304	0.772	0.228	0.558	0.442	0.677	0.323	0.513	0.487	0.552	0.448	0.617	0.383	0.513	0.487	0.706	0.294	0.501	0.499	0.434	0.566	0.379	0.621	0.432	0.568	0.19	0.81	0.078	0.922	0.682	0.318
ESTNV_33679_188	0.46	0.54	0.489	0.511	0.449	0.551	0.461	0.539	0.545	0.455	0.587	0.413	0.356	0.644	0.542	0.458	0.55	0.45	0.491	0.509	0.564	0.436	0.542	0.458	0.455	0.545	0.252	0.748	0.238	0.762	0.262	0.738	0.099	0.901	0.11	0.89	0.229	0.771	0.43	0.57	0.19	0.81	0.002	0.998	0.233	0.767
ESTNV_33681_845	0.647	0.353	0.416	0.584	0.576	0.424	0.536	0.464	0.626	0.374	0.729	0.271	0.824	0.176	0.756	0.244	0.844	0.156	0.702	0.298	0.68	0.32	0.555	0.445	0.595	0.405	0.589	0.411	0.631	0.369	0.679	0.321	0.654	0.346	0.79	0.21	0.433	0.567	0.625	0.375	0.161	0.839	0.454	0.546	0.371	0.629
ESTNV_33690_1507	0.114	0.886	0.135	0.865	0.168	0.832	0.165	0.835	0.312	0.688	0.19	0.81	0.352	0.648	0.421	0.579	0.396	0.604	0.3	0.7	0.393	0.607	0.163	0.837	0.171	0.829	0.348	0.652	0.222	0.778	0.201	0.799	0.347	0.653	0.249	0.751	0.126	0.874	0	1	0.015	0.985	0.071	0.929	0	1
ESTNV_33694_436	0.521	0.479	0.629	0.371	0.498	0.502	0.542	0.458	0.662	0.338	0.504	0.496	0.543	0.457	0.387	0.613	0.524	0.476	0.589	0.411	0.562	0.438	0.693	0.307	0.496	0.504	0.503	0.497	0.574	0.426	0.463	0.537	0.324	0.676	0.288	0.712	0.499	0.501	0.67	0.33	0.598	0.402	0.728	0.272	0.555	0.445
ESTNV_33694_684	0.502	0.498	0.62	0.38	0.479	0.521	0.49	0.51	0.631	0.369	0.483	0.517	0.525	0.475	0.4	0.6	0.483	0.517	0.572	0.428	0.541	0.459	0.678	0.322	0.467	0.533	0.467	0.533	0.539	0.461	0.47	0.53	0.361	0.639	0.326	0.674	0.487	0.513	0.66	0.34	0.569	0.431	0.738	0.262	0.553	0.447
ESTNV_33709_610	0.632	0.368	0.244	0.756	0.258	0.742	0.298	0.702	0.426	0.574	0.395	0.605	0.584	0.416	0.521	0.479	0.581	0.419	0.556	0.444	0.481	0.519	0.468	0.532	0.679	0.321	0.682	0.318	0.671	0.329	0.623	0.377	0.761	0.239	0.841	0.159	0.961	0.039	0.774	0.226	0.696	0.304	0.226	0.774	0.007	0.993
ESTNV_33721_557	0.859	0.141	0.794	0.206	0.607	0.393	0.584	0.416	0.814	0.186	0.768	0.232	0.656	0.344	0.734	0.266	0.744	0.256	0.78	0.22	0.731	0.269	0.765	0.235	0.736	0.264	0.709	0.291	0.64	0.36	0.662	0.338	0.657	0.343	0.638	0.362	0.297	0.703	0.534	0.466	0.759	0.241	0.731	0.269	0.691	0.309
ESTNV_33738_241	0.039	0.961	0.003	0.997	0.056	0.944	0.007	0.993	0.071	0.929	0.103	0.897	0.096	0.904	0.188	0.812	0.305	0.695	0.04	0.96	0.028	0.972	0.048	0.952	0.035	0.965	0.189	0.811	0.214	0.786	0.068	0.932	0.037	0.963	0.004	0.996	0	1	0.223	0.777	0.144	0.856	0.065	0.935	0	1
ESTNV_33746_1547	0.807	0.193	0.695	0.305	0.558	0.442	0.682	0.318	0.617	0.383	0.681	0.319	0.551	0.449	0.59	0.41	0.592	0.408	0.616	0.384	0.665	0.335	0.724	0.276	0.557	0.443	0.568	0.432	0.585	0.415	0.475	0.525	0.571	0.429	0.563	0.437	0.507	0.493	0.689	0.311	0.756	0.244	0.65	0.35	1	0
ESTNV_33756_170	0.176	0.824	0.049	0.951	0.126	0.874	0.102	0.898	0.133	0.867	0.009	0.991	0.253	0.747	0.031	0.969	0.152	0.848	0.225	0.775	0.186	0.814	0.094	0.906	0.213	0.787	0.088	0.912	0.166	0.834	0.103	0.897	0.008	0.992	0.001	0.999	0.002	0.998	0	1	0	1	0.001	0.999	0.002	0.998
ESTNV_33760_518	0.875	0.125	0.621	0.379	0.482	0.518	0.831	0.169	0.842	0.158	0.829	0.171	0.896	0.104	0.893	0.107	0.814	0.186	0.755	0.245	0.866	0.134	0.952	0.048	0.963	0.037	0.761	0.239	0.821	0.179	0.681	0.319	0.696	0.304	0.638	0.362	0.872	0.128	0.593	0.407	0.863	0.137	0.936	0.064	0.999	0.001
ESTNV_33761_306	0.851	0.149	0.723	0.277	0.863	0.137	0.85	0.15	0.744	0.256	0.837	0.163	0.814	0.186	0.631	0.369	0.762	0.238	0.89	0.11	0.662	0.338	0.842	0.158	0.899	0.101	0.804	0.196	0.857	0.143	0.902	0.098	0.913	0.087	0.79	0.21	0.984	0.016	0.983	0.017	0.98	0.02	0.982	0.018	0.992	0.008
ESTNV_33780_777	0.768	0.232	0.874	0.126	0.603	0.397	0.636	0.364	0.8	0.2	0.675	0.325	0.72	0.28	0.8	0.2	0.638	0.362	0.666	0.334	0.73	0.27	0.664	0.336	0.622	0.378	0.559	0.441	0.554	0.446	0.597	0.403	0.667	0.333	0.564	0.436	0.483	0.517	0.412	0.588	0.401	0.599	0.162	0.838	0.889	0.111
ESTNV_33812_148	0.714	0.286	0.675	0.325	0.713	0.287	0.804	0.196	0.633	0.367	0.695	0.305	0.544	0.456	0.575	0.425	0.591	0.409	0.59	0.41	0.646	0.354	0.727	0.273	0.685	0.315	0.747	0.253	0.627	0.373	0.598	0.402	0.898	0.102	0.934	0.066	0.656	0.344	0.709	0.291	0.547	0.453	0.879	0.121	0.934	0.066
ESTNV_33831_1688	0.684	0.316	0.841	0.159	0.827	0.173	0.77	0.23	0.855	0.145	0.81	0.19	0.889	0.111	0.941	0.059	0.822	0.178	0.937	0.063	0.88	0.12	0.754	0.246	0.798	0.202	0.803	0.197	0.643	0.357	0.652	0.348	0.665	0.335	0.591	0.409	0.895	0.105	0.696	0.304	0.726	0.274	0.783	0.217	0.971	0.029
ESTNV_33832_1008	0.152	0.848	0.052	0.948	0.047	0.953	0.055	0.945	0.075	0.925	0.05	0.95	0.075	0.925	0.027	0.973	0.057	0.943	0.041	0.959	0.045	0.955	0.145	0.855	0.137	0.863	0.15	0.85	0.099	0.901	0.11	0.89	0.062	0.938	0.013	0.987	0	1	0.214	0.786	0.154	0.846	0.253	0.747	0.274	0.726
ESTNV_33856_277	0.881	0.119	0.775	0.225	0.93	0.07	0.935	0.065	0.771	0.229	0.916	0.084	0.68	0.32	0.76	0.24	0.692	0.308	0.75	0.25	0.722	0.278	0.95	0.05	0.835	0.165	0.879	0.121	0.882	0.118	0.813	0.187	0.939	0.061	0.967	0.033	0.987	0.013	0.736	0.264	0.958	0.042	1	0	0.999	0.001
ESTNV_33858_1307	0.411	0.589	0.337	0.663	0.349	0.651	0.438	0.562	0.426	0.574	0.547	0.453	0.274	0.726	0.281	0.719	0.284	0.716	0.244	0.756	0.397	0.603	0.503	0.497	0.389	0.611	0.37	0.63	0.421	0.579	0.371	0.629	0.202	0.798	0.264	0.736	0.003	0.997	0.47	0.53	0.552	0.448	0.383	0.617	0.374	0.626
ESTNV_33867_553	0.452	0.548	0.449	0.551	0.289	0.711	0.6	0.4	0.458	0.542	0.289	0.711	0.5	0.5	0.423	0.577	0.417	0.583	0.498	0.502	0.437	0.563	0.45	0.55	0.494	0.506	0.555	0.445	0.605	0.395	0.463	0.537	0.509	0.491	0.637	0.363	0.563	0.437	0.536	0.464	0.315	0.685	0.581	0.419	0.687	0.313
ESTNV_33882_1084	0.064	0.936	0.03	0.97	0.116	0.884	0.338	0.662	0.227	0.773	0.255	0.745	0.249	0.751	0.174	0.826	0.287	0.713	0.292	0.708	0.378	0.622	0.184	0.816	0.207	0.793	0.286	0.714	0.286	0.714	0.187	0.813	0.04	0.96	0	1	0	1	0	1	0	1	0	1	0.001	0.999
ESTNV_33883_1566	0.809	0.191	0.727	0.273	0.765	0.235	0.525	0.475	0.805	0.195	0.814	0.186	0.639	0.361	0.751	0.249	0.587	0.413	0.564	0.436	0.705	0.295	0.604	0.396	0.686	0.314	0.657	0.343	0.668	0.332	0.505	0.495	0.654	0.346	0.669	0.331	0.775	0.225	0.698	0.302	0.797	0.203	0.843	0.157	0.615	0.385
ESTNV_33883_881	0.599	0.401	0.549	0.451	0.608	0.392	0.364	0.636	0.638	0.362	0.645	0.355	0.473	0.527	0.608	0.392	0.504	0.496	0.459	0.541	0.646	0.354	0.439	0.561	0.599	0.401	0.49	0.51	0.595	0.405	0.447	0.553	0.607	0.393	0.629	0.371	0.628	0.372	0.52	0.48	0.93	0.07	0.993	0.007	0.16	0.84
ESTNV_33891_846	0.089	0.911	0.222	0.778	0.147	0.853	0.181	0.819	0.298	0.702	0.121	0.879	0.121	0.879	0.146	0.854	0.122	0.878	0.084	0.916	0.071	0.929	0.13	0.87	0.119	0.881	0.173	0.827	0.116	0.884	0.118	0.882	0.014	0.986	0.049	0.951	0.05	0.95	0	1	0	1	0	1	0.251	0.749
ESTNV_33910_178	0.23	0.77	0.207	0.793	0.41	0.59	0.362	0.638	0.353	0.647	0.14	0.86	0.09	0.91	0.145	0.855	0.113	0.887	0.204	0.796	0.361	0.639	0.414	0.586	0.343	0.657	0.313	0.687	0.478	0.522	0.2	0.8	0.3	0.7	0.349	0.651	0.338	0.662	0.089	0.911	0.162	0.838	0.091	0.909	0	1
ESTNV_33916_1585	0.429	0.571	0.696	0.304	0.506	0.494	0.416	0.584	0.423	0.577	0.438	0.562	0.424	0.576	0.521	0.479	0.511	0.489	0.523	0.477	0.401	0.599	0.446	0.554	0.488	0.512	0.46	0.54	0.45	0.55	0.388	0.612	0.664	0.336	0.631	0.369	0.319	0.681	0.758	0.242	0.529	0.471	0.41	0.59	0	1
ESTNV_33917_1292	0.75	0.25	0.774	0.226	0.841	0.159	0.832	0.168	0.836	0.164	0.795	0.205	0.863	0.137	0.906	0.094	0.838	0.162	0.799	0.201	0.758	0.242	0.802	0.198	0.81	0.19	0.695	0.305	0.693	0.307	0.747	0.253	0.651	0.349	0.616	0.384	0.793	0.207	0.974	0.026	0.982	0.018	0.997	0.003	0.935	0.065
ESTNV_33942_1513	0.011	0.989	0	1	0	1	0	1	0.056	0.944	0.033	0.967	0.002	0.998	0.037	0.963	0.03	0.97	0	1	0.035	0.965	0.035	0.965	0.045	0.955	0.061	0.939	0.063	0.937	0.026	0.974	0.06	0.94	0.07	0.93	0	1	0.002	0.998	0	1	0	1	0.002	0.998
ESTNV_33950_603	0.709	0.291	0.658	0.342	0.693	0.307	0.652	0.348	0.664	0.336	0.594	0.406	0.529	0.471	0.655	0.345	0.684	0.316	0.695	0.305	0.641	0.359	0.762	0.238	0.643	0.357	0.68	0.32	0.677	0.323	0.634	0.366	0.743	0.257	0.752	0.248	0.596	0.404	0.576	0.424	0.791	0.209	0.523	0.477	0.05	0.95
ESTNV_33966_574	0.629	0.371	0.336	0.664	0.373	0.627	0.445	0.555	0.638	0.362	0.351	0.649	0.577	0.423	0.662	0.338	0.787	0.213	0.754	0.246	0.728	0.272	0.532	0.468	0.668	0.332	0.792	0.208	0.823	0.177	0.859	0.141	0.965	0.035	0.991	0.009	0.742	0.258	0.644	0.356	0.827	0.173	0.988	0.012	0.992	0.008
ESTNV_33971_297	0.222	0.778	0.265	0.735	0.236	0.764	0.31	0.69	0.09	0.91	0.209	0.791	0.223	0.777	0.144	0.856	0.382	0.618	0.135	0.865	0.265	0.735	0.184	0.816	0.21	0.79	0.254	0.746	0.383	0.617	0.285	0.715	0.291	0.709	0.193	0.807	0.172	0.828	0.528	0.472	0.38	0.62	0.019	0.981	0.058	0.942
ESTNV_33971_424	0.715	0.285	0.767	0.233	0.793	0.207	0.73	0.27	0.892	0.108	0.769	0.231	0.814	0.186	0.834	0.166	0.62	0.38	0.883	0.117	0.732	0.268	0.784	0.216	0.771	0.229	0.734	0.266	0.64	0.36	0.719	0.281	0.707	0.293	0.801	0.199	0.861	0.139	0.584	0.416	0.714	0.286	0.983	0.017	0.944	0.056
ESTNV_33983_368	0.766	0.234	0.719	0.281	0.581	0.419	0.579	0.421	0.666	0.334	0.627	0.373	0.657	0.343	0.626	0.374	0.569	0.431	0.635	0.365	0.675	0.325	0.762	0.238	0.587	0.413	0.711	0.289	0.686	0.314	0.711	0.289	0.801	0.199	0.933	0.067	0.79	0.21	0.785	0.215	0.575	0.425	0.579	0.421	0.999	0.001
ESTNV_33984_139	0.295	0.705	0.383	0.617	0.259	0.741	0.107	0.893	0.335	0.665	0.155	0.845	0.171	0.829	0.391	0.609	0.314	0.686	0.113	0.887	0.298	0.702	0.171	0.829	0.22	0.78	0.23	0.77	0.233	0.767	0.153	0.847	0.219	0.781	0.078	0.922	0.095	0.905	0.174	0.826	0.001	0.999	0	1	0	1
ESTNV_33988_762	0.218	0.782	0.114	0.886	0.077	0.923	0.102	0.898	0.31	0.69	0.083	0.917	0.173	0.827	0.244	0.756	0.293	0.707	0.251	0.749	0.201	0.799	0.13	0.87	0.3	0.7	0.297	0.703	0.215	0.785	0.282	0.718	0.203	0.797	0.176	0.824	0	1	0.125	0.875	0.308	0.692	0.283	0.717	0.047	0.953
ESTNV_33994_689	0.01	0.99	0	1	0	1	0.019	0.981	0.071	0.929	0.078	0.922	0.097	0.903	0.066	0.934	0.022	0.978	0	1	0.017	0.983	0.036	0.964	0.06	0.94	0.089	0.911	0.126	0.874	0.204	0.796	0.05	0.95	0.05	0.95	0	1	0	1	0	1	0	1	0	1
ESTNV_33997_1914	0.963	0.037	0.888	0.112	0.937	0.063	1	0	0.968	0.032	0.962	0.038	0.997	0.003	0.995	0.005	0.944	0.056	1	0	0.96	0.04	0.958	0.042	0.943	0.057	0.88	0.12	0.91	0.09	0.883	0.117	0.851	0.149	0.713	0.287	0.907	0.093	0.841	0.159	0.527	0.473	0.521	0.479	0.943	0.057
ESTNV_34021_1870	0.18	0.82	0.034	0.966	0	1	0.046	0.954	0.041	0.959	0.076	0.924	0	1	0.005	0.995	0.001	0.999	0	1	0.028	0.972	0.038	0.962	0.02	0.98	0.119	0.881	0.048	0.952	0.018	0.982	0.047	0.953	0.033	0.967	0	1	0.026	0.974	0.074	0.926	0	1	0.439	0.561
ESTNV_34029_222	0.013	0.987	0.002	0.998	0.087	0.913	0.139	0.861	0.173	0.827	0.27	0.73	0.092	0.908	0.015	0.985	0.07	0.93	0.038	0.962	0.094	0.906	0.06	0.94	0	1	0.007	0.993	0.014	0.986	0.036	0.964	0.047	0.953	0.016	0.984	0	1	0	1	0	1	0	1	0	1
ESTNV_34029_599	0.993	0.007	0.988	0.012	0.81	0.19	0.771	0.229	0.808	0.192	0.747	0.253	0.817	0.183	0.99	0.01	0.927	0.073	0.906	0.094	0.906	0.094	0.935	0.065	1	0	0.999	0.001	0.992	0.008	0.957	0.043	0.95	0.05	0.99	0.01	0.998	0.002	0.999	0.001	0.999	0.001	1	0	0.987	0.013
ESTNV_34036_1024	0.763	0.237	0.737	0.263	0.722	0.278	0.698	0.302	0.715	0.285	0.659	0.341	0.489	0.511	0.677	0.323	0.662	0.338	0.667	0.333	0.679	0.321	0.799	0.201	0.678	0.322	0.626	0.374	0.666	0.334	0.719	0.281	0.577	0.423	0.493	0.507	0.787	0.213	0.296	0.704	0.323	0.677	0.425	0.575	0.834	0.166
ESTNV_34038_121	0.991	0.009	0.972	0.028	0.953	0.047	0.982	0.018	0.942	0.058	0.995	0.005	0.953	0.047	0.99	0.01	0.961	0.039	0.893	0.107	1	0	0.982	0.018	0.984	0.016	0.998	0.002	0.965	0.035	1	0	1	0	0.993	0.007	1	0	0.952	0.048	0.998	0.002	0.999	0.001	0.963	0.037
ESTNV_34072_2131	0.237	0.763	0.076	0.924	0.003	0.997	0.063	0.937	0.294	0.706	0.207	0.793	0.23	0.77	0.204	0.796	0.203	0.797	0.04	0.96	0.143	0.857	0.219	0.781	0.146	0.854	0.09	0.91	0.168	0.832	0.083	0.917	0.344	0.656	0.384	0.616	0.774	0.226	0.669	0.331	0.814	0.186	0.837	0.163	0.066	0.934
ESTNV_34083_923	0.512	0.488	0.282	0.718	0.421	0.579	0.2	0.8	0.441	0.559	0.372	0.628	0.316	0.684	0.434	0.566	0.486	0.514	0.457	0.543	0.543	0.457	0.324	0.676	0.502	0.498	0.437	0.563	0.548	0.452	0.342	0.658	0.451	0.549	0.276	0.724	0.143	0.857	0.329	0.671	0.196	0.804	0.316	0.684	0.029	0.971
ESTNV_34092_605	0.997	0.003	0.902	0.098	0.853	0.147	0.975	0.025	0.87	0.13	0.844	0.156	0.96	0.04	0.804	0.196	0.891	0.109	0.994	0.006	0.975	0.025	0.953	0.047	0.934	0.066	0.898	0.102	0.768	0.232	0.95	0.05	0.889	0.111	0.944	0.056	1	0	1	0	1	0	1	0	1	0
ESTNV_34094_2109	0.907	0.093	0.586	0.414	0.495	0.505	0.396	0.604	0.726	0.274	0.588	0.412	0.804	0.196	0.699	0.301	0.8	0.2	0.751	0.249	0.702	0.298	0.858	0.142	0.914	0.086	0.898	0.102	0.81	0.19	0.782	0.218	0.765	0.235	0.843	0.157	0.986	0.014	0.944	0.056	0.376	0.624	0.376	0.624	0.979	0.021
ESTNV_34098_444	0.792	0.208	0.738	0.262	0.9	0.1	0.848	0.152	0.798	0.202	0.853	0.147	0.772	0.228	0.715	0.285	0.764	0.236	0.689	0.311	0.814	0.186	0.707	0.293	0.752	0.248	0.729	0.271	0.709	0.291	0.769	0.231	0.385	0.615	0.518	0.482	0.2	0.8	0	1	0.14	0.86	0.031	0.969	0.811	0.189
ESTNV_34106_1298	0.958	0.042	0.997	0.003	1	0	0.998	0.002	1	0	1	0	1	0	1	0	1	0	1	0	1	0	1	0	1	0	0.946	0.054	1	0	1	0	1	0	1	0	1	0	0.999	0.001	0.998	0.002	1	0	1	0
ESTNV_34126_647	0.505	0.495	0.537	0.463	0.478	0.522	0.544	0.456	0.585	0.415	0.592	0.408	0.581	0.419	0.571	0.429	0.591	0.409	0.561	0.439	0.558	0.442	0.516	0.484	0.531	0.469	0.537	0.463	0.596	0.404	0.557	0.443	0.412	0.588	0.458	0.542	0.522	0.478	0.247	0.753	0.04	0.96	0.156	0.844	0.635	0.365
ESTNV_34136_1400	0	1	0	1	0.002	0.998	0.008	0.992	0	1	0	1	0	1	0.048	0.952	0	1	0	1	0	1	0	1	0	1	0	1	0	1	0	1	0	1	0	1	0	1	0	1	0	1	0	1	0	1
ESTNV_34151_140	0.842	0.158	0.854	0.146	0.981	0.019	0.981	0.019	0.988	0.012	0.919	0.081	0.928	0.072	0.964	0.036	0.876	0.124	0.886	0.114	0.884	0.116	0.974	0.026	0.97	0.03	0.93	0.07	0.978	0.022	0.897	0.103	0.991	0.009	0.977	0.023	0.999	0.001	0.985	0.015	1	0	1	0	0.883	0.117
ESTNV_34158_505	0.441	0.559	0.465	0.535	0.39	0.61	0.353	0.647	0.42	0.58	0.532	0.468	0.286	0.714	0.366	0.634	0.419	0.581	0.423	0.577	0.388	0.612	0.518	0.482	0.45	0.55	0.43	0.57	0.412	0.588	0.27	0.73	0.582	0.418	0.527	0.473	0.063	0.937	0.415	0.585	0.3	0.7	0.435	0.565	0.313	0.687
ESTNV_34168_1263	0.515	0.485	0.379	0.621	0.247	0.753	0.071	0.929	0.365	0.635	0.254	0.746	0.286	0.714	0.375	0.625	0.278	0.722	0.279	0.721	0.273	0.727	0.369	0.631	0.195	0.805	0.454	0.546	0.507	0.493	0.292	0.708	0.231	0.769	0.18	0.82	0.173	0.827	0.287	0.713	0.227	0.773	0.372	0.628	0.58	0.42
ESTNV_34171_1369	0.987	0.013	0.945	0.055	0.815	0.185	0.829	0.171	0.825	0.175	0.843	0.157	0.789	0.211	0.884	0.116	0.829	0.171	0.74	0.26	0.877	0.123	0.894	0.106	0.905	0.095	0.927	0.073	0.823	0.177	0.899	0.101	0.612	0.388	0.647	0.353	0.804	0.196	0.505	0.495	0.661	0.339	0.87	0.13	0.667	0.333
ESTNV_34194_765	0.413	0.587	0.16	0.84	0.127	0.873	0.277	0.723	0.536	0.464	0.224	0.776	0.407	0.593	0.557	0.443	0.414	0.586	0.363	0.637	0.377	0.623	0.249	0.751	0.336	0.664	0.248	0.752	0.366	0.634	0.235	0.765	0.191	0.809	0.112	0.888	0.293	0.707	0.222	0.778	0.267	0.733	0.023	0.977	0.047	0.953
ESTNV_34207_912	0	1	0	1	0	1	0	1	0	1	0	1	0	1	0	1	0	1	0	1	0	1	0	1	0	1	0.004	0.996	0.002	0.998	0.001	0.999	0.016	0.984	0.016	0.984	0	1	0	1	0	1	0	1	0	1
ESTNV_34228_377	0.974	0.026	0.97	0.03	0.943	0.057	0.895	0.105	0.939	0.061	1	0	0.927	0.073	0.996	0.004	0.96	0.04	0.909	0.091	0.959	0.041	0.895	0.105	0.799	0.201	0.875	0.125	0.778	0.222	0.777	0.223	0.813	0.187	0.718	0.282	0.66	0.34	0.98	0.02	0.953	0.047	0.993	0.007	0.999	0.001
ESTNV_34232_1551	0.047	0.953	0.086	0.914	0.073	0.927	0.011	0.989	0.091	0.909	0.137	0.863	0.036	0.964	0	1	0.08	0.92	0	1	0.052	0.948	0.071	0.929	0.024	0.976	0.034	0.966	0.024	0.976	0.024	0.976	0.061	0.939	0.023	0.977	0	1	0	1	0	1	0	1	0	1
ESTNV_34235_1553	0.844	0.156	0.669	0.331	0.637	0.363	0.576	0.424	0.661	0.339	0.762	0.238	0.765	0.235	0.741	0.259	0.711	0.289	0.768	0.232	0.765	0.235	0.686	0.314	0.855	0.145	0.854	0.146	0.891	0.109	0.794	0.206	0.9	0.1	0.897	0.103	1	0	1	0	1	0	1	0	0.997	0.003
ESTNV_34235_752	0.661	0.339	0.722	0.278	0.7	0.3	0.689	0.311	0.678	0.322	0.697	0.303	0.639	0.361	0.795	0.205	0.717	0.283	0.605	0.395	0.677	0.323	0.724	0.276	0.695	0.305	0.679	0.321	0.731	0.269	0.738	0.262	0.802	0.198	0.749	0.251	0.648	0.352	0.899	0.101	0.896	0.104	0.818	0.182	0.979	0.021
ESTNV_34237_82	0.548	0.452	0.465	0.535	0.374	0.626	0.591	0.409	0.663	0.337	0.571	0.429	0.651	0.349	0.736	0.264	0.654	0.346	0.592	0.408	0.581	0.419	0.713	0.287	0.638	0.362	0.653	0.347	0.576	0.424	0.48	0.52	0.593	0.407	0.652	0.348	0.169	0.831	0.204	0.796	0.673	0.327	0.684	0.316	0.889	0.111
ESTNV_34241_147	0.235	0.765	0.203	0.797	0.204	0.796	0.281	0.719	0.199	0.801	0.245	0.755	0.106	0.894	0.251	0.749	0.233	0.767	0.177	0.823	0.299	0.701	0.224	0.776	0.249	0.751	0.173	0.827	0.085	0.915	0.176	0.824	0.059	0.941	0.127	0.873	0	1	0.158	0.842	0.412	0.588	0.347	0.653	0.328	0.672
ESTNV_34243_316	0.312	0.688	0.195	0.805	0.071	0.929	0.256	0.744	0.317	0.683	0.308	0.692	0.126	0.874	0.176	0.824	0.401	0.599	0.207	0.793	0.287	0.713	0.09	0.91	0.246	0.754	0.24	0.76	0.066	0.934	0.162	0.838	0.065	0.935	0.106	0.894	0.686	0.314	0.245	0.755	0.139	0.861	0.476	0.524	0	1
ESTNV_34251_1165	0.165	0.835	0.018	0.982	0	1	0	1	0.005	0.995	0	1	0	1	0	1	0	1	0	1	0	1	0.001	0.999	0	1	0.005	0.995	0	1	0	1	0	1	0	1	0	1	0	1	0	1	0	1	0.664	0.336
ESTNV_34253_164	0.974	0.026	1	0	1	0	1	0	1	0	1	0	1	0	0.999	0.001	0.999	0.001	1	0	0.999	0.001	1	0	0.995	0.005	0.965	0.035	0.929	0.071	0.924	0.076	0.994	0.006	0.981	0.019	1	0	1	0	1	0	0.938	0.062	0.975	0.025
ESTNV_34256_1283	0.872	0.128	0.821	0.179	0.813	0.187	0.846	0.154	0.93	0.07	0.972	0.028	0.964	0.036	0.964	0.036	0.971	0.029	0.955	0.045	0.995	0.005	0.869	0.131	0.886	0.114	0.846	0.154	0.898	0.102	0.914	0.086	0.999	0.001	0.997	0.003	0.999	0.001	0.997	0.003	0.99	0.01	0.988	0.012	0.654	0.346
ESTNV_34257_418	0.527	0.473	0.361	0.639	0.359	0.641	0.62	0.38	0.532	0.468	0.609	0.391	0.491	0.509	0.652	0.348	0.729	0.271	0.523	0.477	0.486	0.514	0.596	0.404	0.603	0.397	0.6	0.4	0.567	0.433	0.605	0.395	0.743	0.257	0.673	0.327	0.723	0.277	0.599	0.401	0.939	0.061	1	0	0.29	0.71
ESTNV_34268_275	0.934	0.066	0.911	0.089	0.948	0.052	0.909	0.091	0.906	0.094	0.932	0.068	0.684	0.316	0.916	0.084	0.804	0.196	0.891	0.109	0.949	0.051	0.971	0.029	0.985	0.015	0.97	0.03	0.986	0.014	0.942	0.058	0.938	0.062	0.992	0.008	0.804	0.196	1	0	1	0	1	0	1	0
ESTNV_34271_1306	0.49	0.51	0.481	0.519	0.544	0.456	0.372	0.628	0.648	0.352	0.403	0.597	0.733	0.267	0.763	0.237	0.699	0.301	0.652	0.348	0.657	0.343	0.563	0.437	0.523	0.477	0.564	0.436	0.648	0.352	0.495	0.505	0.507	0.493	0.272	0.728	0.388	0.612	0.217	0.783	0	1	0.132	0.868	0.944	0.056
ESTNV_34273_237	0.186	0.814	0.3	0.7	0.27	0.73	0.31	0.69	0.216	0.784	0.279	0.721	0.226	0.774	0.189	0.811	0.465	0.535	0.344	0.656	0.229	0.771	0.408	0.592	0.285	0.715	0.206	0.794	0.251	0.749	0.189	0.811	0.273	0.727	0.202	0.798	0.466	0.534	0.088	0.912	0.018	0.982	0.028	0.972	0.034	0.966
ESTNV_34273_361	0.296	0.704	0.223	0.777	0.292	0.708	0.202	0.798	0.209	0.791	0.12	0.88	0.071	0.929	0.074	0.926	0.039	0.961	0.07	0.93	0.167	0.833	0.222	0.778	0.202	0.798	0.137	0.863	0.217	0.783	0.152	0.848	0.203	0.797	0.197	0.803	0	1	0.045	0.955	0.062	0.938	0.241	0.759	0	1
ESTNV_34285_725	0.747	0.253	0.692	0.308	0.728	0.272	0.716	0.284	0.698	0.302	0.696	0.304	0.804	0.196	0.906	0.094	0.882	0.118	0.708	0.292	0.815	0.185	0.882	0.118	0.76	0.24	0.752	0.248	0.774	0.226	0.866	0.134	0.803	0.197	0.751	0.249	0.989	0.011	0.646	0.354	0.721	0.279	0.866	0.134	0.915	0.085
ESTNV_34292_751	0.029	0.971	0.058	0.942	0.05	0.95	0.087	0.913	0.057	0.943	0.159	0.841	0.159	0.841	0.133	0.867	0.032	0.968	0.104	0.896	0.099	0.901	0.103	0.897	0.044	0.956	0.031	0.969	0.106	0.894	0.039	0.961	0.111	0.889	0.02	0.98	0	1	0.034	0.966	0.177	0.823	0	1	0	1
ESTNV_34292_856	0.755	0.245	0.916	0.084	0.996	0.004	0.926	0.074	0.861	0.139	0.841	0.159	0.823	0.177	0.764	0.236	0.92	0.08	0.947	0.053	0.898	0.102	0.789	0.211	0.862	0.138	0.828	0.172	0.825	0.175	0.891	0.109	0.826	0.174	0.931	0.069	0.906	0.094	1	0	0.926	0.074	1	0	0.899	0.101
ESTNV_34329_84	0.712	0.288	0.794	0.206	0.686	0.314	0.657	0.343	0.732	0.268	0.847	0.153	0.744	0.256	0.897	0.103	0.902	0.098	0.827	0.173	0.783	0.217	0.75	0.25	0.696	0.304	0.815	0.185	0.757	0.243	0.932	0.068	0.896	0.104	0.841	0.159	0.98	0.02	0.968	0.032	0.7	0.3	0.937	0.063	0.191	0.809
ESTNV_34343_1071	0.519	0.481	0.353	0.647	0.261	0.739	0.346	0.654	0.421	0.579	0.49	0.51	0.274	0.726	0.496	0.504	0.482	0.518	0.374	0.626	0.413	0.587	0.466	0.534	0.244	0.756	0.379	0.621	0.293	0.707	0.518	0.482	0.664	0.336	0.76	0.24	0.189	0.811	0.544	0.456	0.719	0.281	0.894	0.106	0.019	0.981
ESTNV_34354_477	1	0	0.866	0.134	0.89	0.11	0.9	0.1	0.981	0.019	0.874	0.126	0.979	0.021	0.986	0.014	0.948	0.052	0.989	0.011	0.975	0.025	0.911	0.089	0.998	0.002	0.991	0.009	0.921	0.079	0.911	0.089	0.994	0.006	0.999	0.001	0.985	0.015	0.986	0.014	0.995	0.005	0.988	0.012	0.994	0.006
ESTNV_34387_58	0.048	0.952	0.063	0.937	0.14	0.86	0.177	0.823	0.165	0.835	0.507	0.493	0.049	0.951	0.211	0.789	0.285	0.715	0.162	0.838	0.236	0.764	0.165	0.835	0.168	0.832	0.118	0.882	0.136	0.864	0.147	0.853	0.109	0.891	0.082	0.918	0	1	0	1	0.013	0.987	0.16	0.84	0.039	0.961
ESTNV_34414_179	0.219	0.781	0.305	0.695	0.297	0.703	0.39	0.61	0.329	0.671	0.24	0.76	0.158	0.842	0.247	0.753	0.228	0.772	0.227	0.773	0.256	0.744	0.315	0.685	0.419	0.581	0.414	0.586	0.262	0.738	0.372	0.628	0.413	0.587	0.284	0.716	0.005	0.995	0.199	0.801	0.152	0.848	0.176	0.824	0.029	0.971
ESTNV_34414_656	0.652	0.348	0.739	0.261	0.697	0.303	0.496	0.504	0.595	0.405	0.511	0.489	0.718	0.282	0.783	0.217	0.761	0.239	0.649	0.351	0.765	0.235	0.628	0.372	0.497	0.503	0.502	0.498	0.637	0.363	0.461	0.539	0.387	0.613	0.393	0.607	0.681	0.319	0.861	0.139	0.708	0.292	0.896	0.104	0.979	0.021
ESTNV_34419_496	0.541	0.459	0.434	0.566	0.439	0.561	0.48	0.52	0.542	0.458	0.479	0.521	0.622	0.378	0.562	0.438	0.675	0.325	0.644	0.356	0.573	0.427	0.594	0.406	0.599	0.401	0.688	0.312	0.673	0.327	0.597	0.403	0.79	0.21	0.805	0.195	0.588	0.412	0.463	0.537	0.417	0.583	0.564	0.436	0.351	0.649
ESTNV_34451_135	0.803	0.197	0.614	0.386	0.843	0.157	0.76	0.24	0.791	0.209	0.898	0.102	0.633	0.367	0.719	0.281	0.745	0.255	0.623	0.377	0.643	0.357	0.812	0.188	0.707	0.293	0.693	0.307	0.591	0.409	0.564	0.436	0.404	0.596	0.285	0.715	0.663	0.337	0.135	0.865	0.072	0.928	0.307	0.693	0.652	0.348
ESTNV_34454_2012	0.211	0.789	0.045	0.955	0.028	0.972	0.023	0.977	0.097	0.903	0.02	0.98	0.01	0.99	0.16	0.84	0.134	0.866	0.031	0.969	0	1	0.069	0.931	0.086	0.914	0.078	0.922	0.044	0.956	0.017	0.983	0.006	0.994	0.024	0.976	0	1	0	1	0	1	0	1	0	1
ESTNV_34454_741	0.111	0.889	0.004	0.996	0.003	0.997	0	1	0.047	0.953	0	1	0	1	0.131	0.869	0.078	0.922	0.004	0.996	0	1	0.004	0.996	0.012	0.988	0.001	0.999	0	1	0	1	0	1	0	1	0	1	0	1	0	1	0	1	0	1
ESTNV_34455_543	0.352	0.648	0.311	0.689	0.405	0.595	0.26	0.74	0.325	0.675	0.47	0.53	0.278	0.722	0.384	0.616	0.393	0.607	0.239	0.761	0.306	0.694	0.476	0.524	0.221	0.779	0.242	0.758	0.183	0.817	0.316	0.684	0.483	0.517	0.613	0.387	0.199	0.801	0.116	0.884	0.019	0.981	0.026	0.974	0.289	0.711
ESTNV_34458_739	0.377	0.623	0.171	0.829	0.008	0.992	0.063	0.937	0.206	0.794	0.118	0.882	0.145	0.855	0.309	0.691	0.334	0.666	0.167	0.833	0.233	0.767	0.313	0.687	0.282	0.718	0.286	0.714	0.238	0.762	0.14	0.86	0.346	0.654	0.33	0.67	0.476	0.524	0.426	0.574	0.288	0.712	0.258	0.742	0.097	0.903
ESTNV_34473_679	0.472	0.528	0.385	0.615	0.26	0.74	0.181	0.819	0.356	0.644	0.235	0.765	0.134	0.866	0.23	0.77	0.488	0.512	0.452	0.548	0.494	0.506	0.511	0.489	0.449	0.551	0.508	0.492	0.563	0.437	0.324	0.676	0.428	0.572	0.311	0.689	0.101	0.899	0.464	0.536	0.205	0.795	0.718	0.282	0.143	0.857
ESTNV_34476_59_V2_NullAll	0.766	0.234	0.719	0.281	0.795	0.205	0.798	0.202	0.78	0.22	0.792	0.208	0.698	0.302	0.63	0.37	0.826	0.174	0.782	0.218	0.846	0.154	0.745	0.255	0.749	0.251	0.699	0.301	0.745	0.255	0.88	0.12	0.808	0.192	0.942	0.058	0.533	0.467	0.59	0.41	0.968	0.032	0.994	0.006	0.987	0.013
ESTNV_34477_1913	0.149	0.851	0.068	0.932	0.042	0.958	0.189	0.811	0.116	0.884	0.058	0.942	0.131	0.869	0.095	0.905	0.115	0.885	0.11	0.89	0.284	0.716	0.076	0.924	0.074	0.926	0.086	0.914	0.124	0.876	0.117	0.883	0.051	0.949	0	1	0.181	0.819	0.135	0.865	0.192	0.808	0.079	0.921	0	1
ESTNV_34486_1226	0.503	0.497	0.408	0.592	0.214	0.786	0.364	0.636	0.342	0.658	0.347	0.653	0.232	0.768	0.184	0.816	0.329	0.671	0.299	0.701	0.317	0.683	0.535	0.465	0.301	0.699	0.427	0.573	0.365	0.635	0.16	0.84	0.318	0.682	0.366	0.634	0.207	0.793	0.498	0.502	0.011	0.989	0.039	0.961	0.649	0.351
ESTNV_34508_857	0.287	0.713	0.337	0.663	0.134	0.866	0.077	0.923	0.33	0.67	0.17	0.83	0.197	0.803	0.129	0.871	0.356	0.644	0.294	0.706	0.262	0.738	0.233	0.767	0.123	0.877	0.311	0.689	0.119	0.881	0.27	0.73	0.094	0.906	0.136	0.864	0.115	0.885	0.227	0.773	0.198	0.802	0.374	0.626	0.005	0.995
ESTNV_34518_687	0.855	0.145	0.97	0.03	0.999	0.001	0.961	0.039	0.935	0.065	1	0	0.961	0.039	0.785	0.215	0.998	0.002	0.924	0.076	0.915	0.085	0.999	0.001	0.973	0.027	0.999	0.001	0.981	0.019	0.899	0.101	0.877	0.123	0.897	0.103	0.996	0.004	0.857	0.143	0.625	0.375	0.615	0.385	0.996	0.004
ESTNV_34520_477	0.543	0.457	0.464	0.536	0.348	0.652	0.416	0.584	0.446	0.554	0.469	0.531	0.399	0.601	0.493	0.507	0.488	0.512	0.425	0.575	0.474	0.526	0.486	0.514	0.468	0.532	0.438	0.562	0.49	0.51	0.459	0.541	0.44	0.56	0.36	0.64	0.278	0.722	0.417	0.583	0.313	0.687	0.347	0.653	0.416	0.584
ESTNV_34535_1109	0.415	0.585	0.191	0.809	0.206	0.794	0.398	0.602	0.515	0.485	0.488	0.512	0.328	0.672	0.475	0.525	0.363	0.637	0.514	0.486	0.546	0.454	0.338	0.662	0.347	0.653	0.356	0.644	0.471	0.529	0.472	0.528	0.492	0.508	0.736	0.264	0.617	0.383	0.292	0.708	0.229	0.771	0.082	0.918	0.594	0.406
ESTNV_34538_503	0.944	0.056	0.896	0.104	0.984	0.016	0.883	0.117	0.895	0.105	0.951	0.049	0.947	0.053	0.987	0.013	0.884	0.116	0.993	0.007	0.971	0.029	0.896	0.104	0.97	0.03	0.881	0.119	0.821	0.179	0.805	0.195	0.633	0.367	0.745	0.255	0.706	0.294	0.586	0.414	0.598	0.402	0.782	0.218	0.873	0.127
ESTNV_34539_501	0.892	0.108	0.819	0.181	0.784	0.216	0.866	0.134	0.775	0.225	0.94	0.06	0.737	0.263	0.923	0.077	0.717	0.283	0.734	0.266	0.801	0.199	0.927	0.073	0.925	0.075	0.92	0.08	0.872	0.128	0.897	0.103	0.984	0.016	0.984	0.016	0.901	0.099	0.978	0.022	1	0	1	0	0.996	0.004
ESTNV_34543_968	0.809	0.191	0.656	0.344	0.791	0.209	0.686	0.314	0.772	0.228	0.775	0.225	0.951	0.049	0.987	0.013	0.77	0.23	0.908	0.092	0.889	0.111	0.81	0.19	0.903	0.097	0.87	0.13	0.894	0.106	0.857	0.143	0.845	0.155	0.839	0.161	0.969	0.031	0.947	0.053	0.991	0.009	0.999	0.001	0.883	0.117
ESTNV_34549_1420	0.957	0.043	1	0	1	0	1	0	0.998	0.002	1	0	1	0	1	0	1	0	1	0	1	0	0.983	0.017	0.993	0.007	0.971	0.029	0.905	0.095	0.997	0.003	0.992	0.008	0.987	0.013	0.925	0.075	0.959	0.041	1	0	1	0	0.9	0.1
ESTNV_34549_1541	0.96	0.04	1	0	1	0	1	0	1	0	1	0	1	0	1	0	1	0	1	0	1	0	0.991	0.009	0.992	0.008	0.984	0.016	0.914	0.086	0.999	0.001	1	0	0.997	0.003	0.916	0.084	0.96	0.04	1	0	1	0	0.926	0.074
ESTNV_34549_478	0.26	0.74	0.336	0.664	0.21	0.79	0.384	0.616	0.377	0.623	0.238	0.762	0.206	0.794	0.401	0.599	0.277	0.723	0.309	0.691	0.358	0.642	0.344	0.656	0.192	0.808	0.278	0.722	0.272	0.728	0.238	0.762	0.352	0.648	0.097	0.903	0.036	0.964	0.198	0.802	0.238	0.762	0.075	0.925	0	1
ESTNV_34553_1926	0.57	0.43	0.491	0.509	0.389	0.611	0.288	0.712	0.489	0.511	0.358	0.642	0.429	0.571	0.424	0.576	0.305	0.695	0.376	0.624	0.409	0.591	0.424	0.576	0.382	0.618	0.493	0.507	0.512	0.488	0.372	0.628	0.515	0.485	0.415	0.585	0.859	0.141	0.155	0.845	0.527	0.473	0.111	0.889	0.422	0.578
ESTNV_34554_1029	0.522	0.478	0.386	0.614	0.414	0.586	0.589	0.411	0.49	0.51	0.692	0.308	0.112	0.888	0.352	0.648	0.312	0.688	0.195	0.805	0.294	0.706	0.429	0.571	0.465	0.535	0.457	0.543	0.514	0.486	0.194	0.806	0.456	0.544	0.428	0.572	0.342	0.658	0.424	0.576	0.008	0.992	0.048	0.952	0	1
ESTNV_34569_1252	0.421	0.579	0.5	0.5	0.428	0.572	0.42	0.58	0.437	0.563	0.521	0.479	0.425	0.575	0.415	0.585	0.368	0.632	0.382	0.618	0.435	0.565	0.35	0.65	0.392	0.608	0.392	0.608	0.431	0.569	0.421	0.579	0.612	0.388	0.732	0.268	0.782	0.218	0.616	0.384	0.496	0.504	0.52	0.48	0.078	0.922
ESTNV_34575_1979	0.219	0.781	0.233	0.767	0.12	0.88	0.138	0.862	0.241	0.759	0.091	0.909	0.124	0.876	0.228	0.772	0.206	0.794	0.118	0.882	0.084	0.916	0.213	0.787	0.264	0.736	0.163	0.837	0.279	0.721	0.186	0.814	0.045	0.955	0	1	0	1	0.098	0.902	0.069	0.931	0	1	0.153	0.847
ESTNV_34588_433	0.369	0.631	0.338	0.662	0.206	0.794	0.29	0.71	0.266	0.734	0.155	0.845	0.357	0.643	0.249	0.751	0.301	0.699	0.241	0.759	0.293	0.707	0.353	0.647	0.308	0.692	0.249	0.751	0.337	0.663	0.282	0.718	0.251	0.749	0.221	0.779	0	1	0.214	0.786	0.059	0.941	0.372	0.628	0.433	0.567
ESTNV_34591_77	0.682	0.318	0.741	0.259	0.569	0.431	0.782	0.218	0.814	0.186	0.797	0.203	0.634	0.366	0.768	0.232	0.723	0.277	0.767	0.233	0.707	0.293	0.736	0.264	0.374	0.626	0.523	0.477	0.284	0.716	0.605	0.395	0.611	0.389	0.681	0.319	0.049	0.951	0	1	0	1	0.006	0.994	0.823	0.177
ESTNV_34609_95	0.059	0.941	0.01	0.99	0.009	0.991	0.001	0.999	0.024	0.976	0.043	0.957	0.023	0.977	0.001	0.999	0.093	0.907	0	1	0.06	0.94	0.012	0.988	0.036	0.964	0.018	0.982	0	1	0.059	0.941	0.149	0.851	0.081	0.919	0.041	0.959	0.067	0.933	0.393	0.607	0.215	0.785	0	1
ESTNV_34634_112	0.222	0.778	0.294	0.706	0.301	0.699	0.278	0.722	0.277	0.723	0.153	0.847	0.171	0.829	0.118	0.882	0.196	0.804	0.161	0.839	0.324	0.676	0.281	0.719	0.354	0.646	0.375	0.625	0.329	0.671	0.324	0.676	0.367	0.633	0.311	0.689	0.419	0.581	0.3	0.7	0.344	0.656	0.356	0.644	0.011	0.989
ESTNV_34639_1192	0.557	0.443	0.638	0.362	0.637	0.363	0.61	0.39	0.583	0.417	0.632	0.368	0.552	0.448	0.66	0.34	0.622	0.378	0.61	0.39	0.664	0.336	0.576	0.424	0.643	0.357	0.589	0.411	0.604	0.396	0.558	0.442	0.462	0.538	0.541	0.459	0.9	0.1	0.6	0.4	0.667	0.333	0.719	0.281	0.886	0.114
ESTNV_34649_1469	0.003	0.997	0.09	0.91	0.002	0.998	0.077	0.923	0.085	0.915	0.144	0.856	0.041	0.959	0.176	0.824	0.223	0.777	0.1	0.9	0.224	0.776	0.153	0.847	0.207	0.793	0.143	0.857	0.08	0.92	0.07	0.93	0.191	0.809	0.065	0.935	0.018	0.982	0.051	0.949	0.05	0.95	0.016	0.984	0	1
ESTNV_34656_1427	1	0	0.89	0.11	0.833	0.167	0.846	0.154	0.865	0.135	0.809	0.191	0.853	0.147	0.857	0.143	0.816	0.184	0.936	0.064	0.992	0.008	0.89	0.11	0.947	0.053	0.875	0.125	0.886	0.114	0.805	0.195	0.937	0.063	0.946	0.054	0.979	0.021	0.83	0.17	0.97	0.03	0.753	0.247	0.999	0.001
ESTNV_34659_96	0.153	0.847	0.065	0.935	0.001	0.999	0.067	0.933	0.073	0.927	0.025	0.975	0.008	0.992	0.032	0.968	0.103	0.897	0.031	0.969	0.083	0.917	0.047	0.953	0.087	0.913	0.157	0.843	0.165	0.835	0.29	0.71	0.426	0.574	0.351	0.649	0.005	0.995	0.205	0.795	0.347	0.653	0.699	0.301	0.024	0.976
ESTNV_34663_147	0.746	0.254	0.641	0.359	0.726	0.274	0.769	0.231	0.788	0.212	0.773	0.227	0.724	0.276	0.843	0.157	0.81	0.19	0.709	0.291	0.932	0.068	0.813	0.187	0.754	0.246	0.83	0.17	0.818	0.182	0.81	0.19	0.852	0.148	0.887	0.113	0.56	0.44	0.835	0.165	0.488	0.512	0.666	0.334	0.766	0.234
ESTNV_34665_1373	0.178	0.822	0.278	0.722	0.036	0.964	0.242	0.758	0.106	0.894	0.221	0.779	0.151	0.849	0.17	0.83	0.108	0.892	0.126	0.874	0.247	0.753	0.073	0.927	0.158	0.842	0.187	0.813	0.085	0.915	0.296	0.704	0.323	0.677	0.168	0.832	0.424	0.576	0.368	0.632	0.227	0.773	0.34	0.66	0.172	0.828
ESTNV_34684_693	0.256	0.744	0.466	0.534	0.486	0.514	0.413	0.587	0.483	0.517	0.506	0.494	0.434	0.566	0.475	0.525	0.476	0.524	0.458	0.542	0.575	0.425	0.478	0.522	0.49	0.51	0.428	0.572	0.381	0.619	0.364	0.636	0.281	0.719	0.27	0.73	0.229	0.771	0.381	0.619	0.27	0.73	0.481	0.519	0.443	0.557
ESTNV_34697_110	0.998	0.002	0.97	0.03	0.944	0.056	0.951	0.049	0.935	0.065	0.971	0.029	0.734	0.266	0.854	0.146	0.911	0.089	0.905	0.095	0.886	0.114	0.988	0.012	0.854	0.146	0.932	0.068	0.825	0.175	0.868	0.132	0.981	0.019	0.972	0.028	0.978	0.022	0.678	0.322	0.725	0.275	0.872	0.128	0.998	0.002
ESTNV_34697_551	0.5	0.5	0.343	0.657	0.405	0.595	0.482	0.518	0.402	0.598	0.534	0.466	0.44	0.56	0.627	0.373	0.637	0.363	0.455	0.545	0.5	0.5	0.598	0.402	0.582	0.418	0.476	0.524	0.588	0.412	0.505	0.495	0.894	0.106	0.843	0.157	0.34	0.66	0.439	0.561	0.422	0.578	0.489	0.511	0.976	0.024
ESTNV_34705_609	0.654	0.346	0.744	0.256	0.671	0.329	0.738	0.262	0.729	0.271	0.793	0.207	0.68	0.32	0.62	0.38	0.555	0.445	0.683	0.317	0.695	0.305	0.692	0.308	0.623	0.377	0.676	0.324	0.638	0.362	0.621	0.379	0.713	0.287	0.759	0.241	0.701	0.299	0.638	0.362	0.691	0.309	0.451	0.549	0.999	0.001
ESTNV_34716_1070	0.72	0.28	0.692	0.308	0.832	0.168	0.761	0.239	0.631	0.369	0.741	0.259	0.553	0.447	0.596	0.404	0.641	0.359	0.661	0.339	0.628	0.372	0.626	0.374	0.537	0.463	0.593	0.407	0.479	0.521	0.604	0.396	0.645	0.355	0.733	0.267	0.761	0.239	0.449	0.551	0.484	0.516	0.398	0.602	0.856	0.144
ESTNV_34744_1961	0.956	0.044	0.993	0.007	0.942	0.058	0.944	0.056	0.928	0.072	0.965	0.035	0.923	0.077	1	0	0.996	0.004	0.972	0.028	0.883	0.117	0.927	0.073	0.933	0.067	0.991	0.009	0.959	0.041	0.989	0.011	0.823	0.177	0.814	0.186	0.963	0.037	0.996	0.004	0.996	0.004	1	0	0.892	0.108
ESTNV_34745_1760	0.487	0.513	0.34	0.66	0.262	0.738	0.278	0.722	0.206	0.794	0.381	0.619	0.218	0.782	0.265	0.735	0.43	0.57	0.268	0.732	0.333	0.667	0.295	0.705	0.453	0.547	0.341	0.659	0.159	0.841	0.395	0.605	0.488	0.512	0.416	0.584	0.058	0.942	0.056	0.944	0.096	0.904	0.065	0.935	0	1
ESTNV_34745_483	0.499	0.501	0.404	0.596	0.36	0.64	0.353	0.647	0.267	0.733	0.418	0.582	0.297	0.703	0.295	0.705	0.433	0.567	0.343	0.657	0.37	0.63	0.35	0.65	0.46	0.54	0.396	0.604	0.22	0.78	0.421	0.579	0.476	0.524	0.438	0.562	0.106	0.894	0.233	0.767	0.141	0.859	0.105	0.895	0	1
ESTNV_34751_1633	0.92	0.08	0.851	0.149	0.697	0.303	0.79	0.21	0.814	0.186	0.846	0.154	0.895	0.105	0.866	0.134	0.856	0.144	0.735	0.265	0.717	0.283	0.819	0.181	0.791	0.209	0.836	0.164	0.85	0.15	0.757	0.243	0.729	0.271	0.892	0.108	0.638	0.362	0.956	0.044	0.899	0.101	1	0	0.067	0.933
ESTNV_34751_1764	0.942	0.058	0.884	0.116	0.765	0.235	0.839	0.161	0.765	0.235	0.835	0.165	0.924	0.076	0.829	0.171	0.835	0.165	0.773	0.227	0.698	0.302	0.78	0.22	0.787	0.213	0.832	0.168	0.806	0.194	0.743	0.257	0.684	0.316	0.843	0.157	0.693	0.307	0.967	0.033	0.918	0.082	1	0	0.153	0.847
ESTNV_34761_337	0.738	0.262	0.854	0.146	0.924	0.076	0.843	0.157	0.901	0.099	0.775	0.225	1	0	0.948	0.052	0.915	0.085	0.954	0.046	0.823	0.177	0.896	0.104	0.842	0.158	0.825	0.175	0.893	0.107	0.95	0.05	0.842	0.158	0.76	0.24	1	0	0.914	0.086	1	0	1	0	0.183	0.817
ESTNV_34773_412	0	1	0	1	0	1	0	1	0.002	0.998	0	1	0	1	0.002	0.998	0.002	0.998	0	1	0.005	0.995	0.003	0.997	0	1	0.007	0.993	0.001	0.999	0.001	0.999	0.001	0.999	0	1	0.001	0.999	0	1	0	1	0	1	0.07	0.93
ESTNV_34783_687	0.581	0.419	0.378	0.622	0.387	0.613	0.484	0.516	0.415	0.585	0.504	0.496	0.342	0.658	0.44	0.56	0.474	0.526	0.457	0.543	0.505	0.495	0.546	0.454	0.533	0.467	0.55	0.45	0.37	0.63	0.511	0.489	0.454	0.546	0.37	0.63	0.574	0.426	0.379	0.621	0.263	0.737	0.176	0.824	0.148	0.852
ESTNV_34815_1118	0.042	0.958	0.053	0.947	0.044	0.956	0.016	0.984	0.005	0.995	0.01	0.99	0	1	0.031	0.969	0	1	0	1	0.001	0.999	0.003	0.997	0	1	0.002	0.998	0.001	0.999	0.005	0.995	0.009	0.991	0	1	0	1	0.079	0.921	0.001	0.999	0	1	0	1
ESTNV_34822_661	0.235	0.765	0.378	0.622	0.369	0.631	0.293	0.707	0.443	0.557	0.339	0.661	0.293	0.707	0.41	0.59	0.478	0.522	0.364	0.636	0.313	0.687	0.347	0.653	0.475	0.525	0.442	0.558	0.386	0.614	0.45	0.55	0.59	0.41	0.507	0.493	0.62	0.38	0.549	0.451	0.433	0.567	0.526	0.474	0.51	0.49
ESTNV_34827_121	0.842	0.158	0.99	0.01	1	0	1	0	0.962	0.038	0.992	0.008	1	0	1	0	1	0	0.995	0.005	1	0	0.988	0.012	1	0	0.936	0.064	1	0	0.999	0.001	1	0	1	0	1	0	0.999	0.001	1	0	0.998	0.002	0.975	0.025
ESTNV_34833_1382	0.902	0.098	0.928	0.072	0.753	0.247	0.728	0.272	0.723	0.277	0.669	0.331	0.634	0.366	0.455	0.545	0.376	0.624	0.573	0.427	0.633	0.367	0.793	0.207	0.685	0.315	0.743	0.257	0.805	0.195	0.734	0.266	0.896	0.104	0.867	0.133	0.968	0.032	0.777	0.223	0.949	0.051	1	0	0.763	0.237
ESTNV_34845_1222	0.424	0.576	0.344	0.656	0.392	0.608	0.31	0.69	0.413	0.587	0.315	0.685	0.26	0.74	0.439	0.561	0.277	0.723	0.342	0.658	0.441	0.559	0.442	0.558	0.334	0.666	0.323	0.677	0.364	0.636	0.349	0.651	0.254	0.746	0.355	0.645	0.553	0.447	0.364	0.636	0.453	0.547	0.347	0.653	0.124	0.876
ESTNV_34857_796	0.176	0.824	0.088	0.912	0.027	0.973	0.052	0.948	0.203	0.797	0.274	0.726	0.125	0.875	0.143	0.857	0.092	0.908	0.107	0.893	0.163	0.837	0.116	0.884	0.205	0.795	0.229	0.771	0.247	0.753	0.242	0.758	0.334	0.666	0.341	0.659	0.128	0.872	0.236	0.764	0.106	0.894	0.029	0.971	0.454	0.546
ESTNV_34873_1803	0.722	0.278	0.474	0.526	0.306	0.694	0.483	0.517	0.597	0.403	0.613	0.387	0.562	0.438	0.503	0.497	0.427	0.573	0.454	0.546	0.572	0.428	0.362	0.638	0.549	0.451	0.459	0.541	0.62	0.38	0.507	0.493	0.508	0.492	0.578	0.422	0.413	0.587	0.414	0.586	0.568	0.432	0.746	0.254	0.019	0.981
ESTNV_34886_434	0.547	0.453	0.488	0.512	0.327	0.673	0.487	0.513	0.585	0.415	0.373	0.627	0.625	0.375	0.707	0.293	0.679	0.321	0.58	0.42	0.576	0.424	0.483	0.517	0.648	0.352	0.589	0.411	0.607	0.393	0.682	0.318	0.725	0.275	0.574	0.426	0.093	0.907	0.345	0.655	0.085	0.915	0.264	0.736	0.086	0.914
ESTNV_34895_798	0	1	0	1	0	1	0.009	0.991	0	1	0	1	0	1	0	1	0	1	0	1	0	1	0.013	0.987	0	1	0	1	0.008	0.992	0	1	0	1	0	1	0	1	0	1	0	1	0	1	0	1
ESTNV_34935_1675	0.475	0.525	0.332	0.668	0.234	0.766	0.286	0.714	0.242	0.758	0.428	0.572	0.147	0.853	0.075	0.925	0.255	0.745	0.297	0.703	0.41	0.59	0.302	0.698	0.183	0.817	0.256	0.744	0.359	0.641	0.292	0.708	0.316	0.684	0.294	0.706	0.394	0.606	0.211	0.789	0.304	0.696	0.406	0.594	0.081	0.919
ESTNV_34938_1768	0.295	0.705	0.227	0.773	0.147	0.853	0.173	0.827	0.245	0.755	0.459	0.541	0.239	0.761	0.344	0.656	0.187	0.813	0.263	0.737	0.174	0.826	0.332	0.668	0.232	0.768	0.233	0.767	0.178	0.822	0.302	0.698	0.214	0.786	0.322	0.678	0.204	0.796	0.176	0.824	0.064	0.936	0.017	0.983	0.267	0.733
ESTNV_34939_645	0.867	0.133	0.774	0.226	0.628	0.372	0.773	0.227	0.776	0.224	0.896	0.104	0.694	0.306	0.796	0.204	0.853	0.147	0.789	0.211	0.824	0.176	0.815	0.185	0.871	0.129	0.832	0.168	0.811	0.189	0.716	0.284	0.848	0.152	0.734	0.266	0.717	0.283	0.631	0.369	0.725	0.275	0.624	0.376	0.535	0.465
ESTNV_34941_567	0.19	0.81	0.073	0.927	0.051	0.949	0.036	0.964	0.152	0.848	0.351	0.649	0	1	0	1	0.103	0.897	0.022	0.978	0.092	0.908	0.129	0.871	0.037	0.963	0.07	0.93	0.128	0.872	0.059	0.941	0.162	0.838	0.162	0.838	0.018	0.982	0.246	0.754	0.103	0.897	0	1	0.001	0.999
ESTNV_34947_1545	0.657	0.343	0.563	0.437	0.436	0.564	0.402	0.598	0.689	0.311	0.476	0.524	0.508	0.492	0.571	0.429	0.576	0.424	0.297	0.703	0.357	0.643	0.57	0.43	0.468	0.532	0.539	0.461	0.562	0.438	0.349	0.651	0.517	0.483	0.454	0.546	0.684	0.316	0.472	0.528	0.329	0.671	0.41	0.59	0.49	0.51
ESTNV_34952_829	0.626	0.374	0.429	0.571	0.541	0.459	0.638	0.362	0.707	0.293	0.759	0.241	0.673	0.327	0.645	0.355	0.862	0.138	0.785	0.215	0.792	0.208	0.54	0.46	0.712	0.288	0.737	0.263	0.685	0.315	0.716	0.284	0.891	0.109	1	0	0.973	0.027	0.882	0.118	0.618	0.382	0.746	0.254	0.387	0.613
ESTNV_34955_1215	0.647	0.353	0.567	0.433	0.408	0.592	0.567	0.433	0.572	0.428	0.54	0.46	0.532	0.468	0.619	0.381	0.623	0.377	0.499	0.501	0.66	0.34	0.47	0.53	0.591	0.409	0.614	0.386	0.586	0.414	0.573	0.427	0.643	0.357	0.523	0.477	0.478	0.522	0.472	0.528	0.559	0.441	0.635	0.365	1	0
ESTNV_34978_699	0.341	0.659	0.31	0.69	0.388	0.612	0.464	0.536	0.387	0.613	0.475	0.525	0.383	0.617	0.415	0.585	0.454	0.546	0.335	0.665	0.529	0.471	0.311	0.689	0.361	0.639	0.336	0.664	0.43	0.57	0.41	0.59	0.386	0.614	0.367	0.633	0.191	0.809	0.279	0.721	0.328	0.672	0.449	0.551	0.001	0.999
ESTNV_34987_849	0.263	0.737	0.25	0.75	0.205	0.795	0.187	0.813	0.249	0.751	0.266	0.734	0.177	0.823	0.232	0.768	0.425	0.575	0.162	0.838	0.178	0.822	0.352	0.648	0.198	0.802	0.18	0.82	0.239	0.761	0.113	0.887	0.213	0.787	0.231	0.769	0	1	0.008	0.992	0.018	0.982	0.065	0.935	0.149	0.851
ESTNV_35012_317	0.707	0.293	0.61	0.39	0.873	0.127	0.877	0.123	0.813	0.187	0.881	0.119	0.695	0.305	0.898	0.102	0.88	0.12	0.731	0.269	0.814	0.186	0.874	0.126	0.787	0.213	0.814	0.186	0.841	0.159	0.877	0.123	0.94	0.06	0.971	0.029	0.954	0.046	0.965	0.035	0.997	0.003	0.978	0.022	0.754	0.246
ESTNV_35022_52	0.525	0.475	0.289	0.711	0.192	0.808	0.289	0.711	0.413	0.587	0.232	0.768	0.358	0.642	0.32	0.68	0.319	0.681	0.247	0.753	0.34	0.66	0.303	0.697	0.163	0.837	0.37	0.63	0.383	0.617	0.324	0.676	0.504	0.496	0.567	0.433	0.328	0.672	0.54	0.46	0.041	0.959	0.014	0.986	0.432	0.568
ESTNV_35041_1348	0.429	0.571	0.501	0.499	0.388	0.612	0.314	0.686	0.46	0.54	0.224	0.776	0.416	0.584	0.431	0.569	0.471	0.529	0.356	0.644	0.437	0.563	0.423	0.577	0.426	0.574	0.447	0.553	0.547	0.453	0.534	0.466	0.499	0.501	0.479	0.521	0.366	0.634	0.28	0.72	0.503	0.497	0.618	0.382	0.116	0.884
ESTNV_35046_434	0.811	0.189	0.57	0.43	0.703	0.297	0.734	0.266	0.71	0.29	0.728	0.272	0.638	0.362	0.73	0.27	0.704	0.296	0.663	0.337	0.698	0.302	0.721	0.279	0.539	0.461	0.642	0.358	0.662	0.338	0.664	0.336	0.343	0.657	0.278	0.722	0.095	0.905	0.277	0.723	0.117	0.883	0.078	0.922	0.021	0.979
ESTNV_35046_681	0.246	0.754	0.341	0.659	0.205	0.795	0.203	0.797	0.362	0.638	0.347	0.653	0.294	0.706	0.299	0.701	0.366	0.634	0.271	0.729	0.364	0.636	0.325	0.675	0.502	0.498	0.44	0.56	0.422	0.578	0.408	0.592	0.717	0.283	0.773	0.227	0.87	0.13	0.679	0.321	0.843	0.157	0.886	0.114	0.962	0.038
ESTNV_35055_940	0.992	0.008	0.884	0.116	0.982	0.018	0.873	0.127	0.956	0.044	0.922	0.078	0.939	0.061	0.973	0.027	0.9	0.1	0.933	0.067	0.925	0.075	0.963	0.037	0.958	0.042	0.971	0.029	0.989	0.011	0.985	0.015	1	0	1	0	0.996	0.004	0.995	0.005	0.994	0.006	0.973	0.027	0.995	0.005
ESTNV_35065_572	0.574	0.426	0.504	0.496	0.476	0.524	0.315	0.685	0.467	0.533	0.469	0.531	0.392	0.608	0.517	0.483	0.357	0.643	0.328	0.672	0.341	0.659	0.517	0.483	0.376	0.624	0.293	0.707	0.298	0.702	0.314	0.686	0.14	0.86	0.269	0.731	0.061	0.939	0.298	0.702	0.174	0.826	0.076	0.924	0.424	0.576
ESTNV_35073_548	0.584	0.416	0.504	0.496	0.396	0.604	0.483	0.517	0.563	0.437	0.555	0.445	0.364	0.636	0.39	0.61	0.596	0.404	0.41	0.59	0.529	0.471	0.45	0.55	0.468	0.532	0.522	0.478	0.54	0.46	0.589	0.411	0.573	0.427	0.585	0.415	0.628	0.372	0.479	0.521	0.329	0.671	0.212	0.788	0.827	0.173
ESTNV_35074_893	0.102	0.898	0.168	0.832	0.136	0.864	0.129	0.871	0.125	0.875	0.258	0.742	0.112	0.888	0.175	0.825	0.117	0.883	0.231	0.769	0.079	0.921	0.206	0.794	0.098	0.902	0.193	0.807	0.153	0.847	0.09	0.91	0.232	0.768	0.199	0.801	0.283	0.717	0.146	0.854	0	1	0.068	0.932	0	1
ESTNV_35097_957	0.683	0.317	0.629	0.371	0.698	0.302	0.739	0.261	0.857	0.143	0.945	0.055	0.701	0.299	0.879	0.121	0.823	0.177	0.718	0.282	0.838	0.162	0.784	0.216	0.806	0.194	0.802	0.198	0.893	0.107	0.898	0.102	0.927	0.073	0.975	0.025	0.924	0.076	0.866	0.134	0.876	0.124	0.878	0.122	0.72	0.28
ESTNV_35108_1142	0.793	0.207	0.744	0.256	0.907	0.093	0.665	0.335	0.738	0.262	0.719	0.281	0.676	0.324	0.707	0.293	0.756	0.244	0.808	0.192	0.766	0.234	0.797	0.203	0.75	0.25	0.688	0.312	0.754	0.246	0.775	0.225	0.805	0.195	0.792	0.208	1	0	1	0	1	0	1	0	1	0
ESTNV_35109_338	0.548	0.452	0.462	0.538	0.298	0.702	0.415	0.585	0.379	0.621	0.476	0.524	0.416	0.584	0.47	0.53	0.551	0.449	0.381	0.619	0.482	0.518	0.436	0.564	0.427	0.573	0.465	0.535	0.525	0.475	0.447	0.553	0.383	0.617	0.273	0.727	0.371	0.629	0.49	0.51	0.268	0.732	0.129	0.871	0.228	0.772
ESTNV_35121_518	0.957	0.043	0.978	0.022	0.999	0.001	1	0	0.938	0.062	0.984	0.016	0.988	0.012	1	0	0.944	0.056	0.906	0.094	0.898	0.102	0.984	0.016	0.956	0.044	0.896	0.104	0.944	0.056	0.927	0.073	0.95	0.05	0.901	0.099	0.817	0.183	0.993	0.007	1	0	0.995	0.005	0.554	0.446
ESTNV_35121_752	0.938	0.062	0.96	0.04	0.995	0.005	0.987	0.013	0.924	0.076	0.97	0.03	0.971	0.029	0.986	0.014	0.94	0.06	0.925	0.075	0.917	0.083	0.954	0.046	0.925	0.075	0.885	0.115	0.921	0.079	0.917	0.083	0.943	0.057	0.885	0.115	0.811	0.189	0.975	0.025	0.95	0.05	0.966	0.034	0.47	0.53
ESTNV_35125_474	0.973	0.027	0.936	0.064	1	0	0.999	0.001	1	0	1	0	1	0	1	0	1	0	1	0	1	0	0.996	0.004	1	0	0.971	0.029	0.999	0.001	1	0	1	0	1	0	0.999	0.001	1	0	1	0	0.999	0.001	1	0
ESTNV_35139_823	0.764	0.236	0.463	0.537	0.476	0.524	0.522	0.478	0.529	0.471	0.69	0.31	0.513	0.487	0.638	0.362	0.606	0.394	0.52	0.48	0.46	0.54	0.731	0.269	0.57	0.43	0.665	0.335	0.543	0.457	0.385	0.615	0.505	0.495	0.586	0.414	0.909	0.091	0.594	0.406	0.396	0.604	0.034	0.966	0.627	0.373
ESTNV_35151_385	0.525	0.475	0.673	0.327	0.535	0.465	0.691	0.309	0.63	0.37	0.587	0.413	0.601	0.399	0.691	0.309	0.515	0.485	0.458	0.542	0.516	0.484	0.774	0.226	0.715	0.285	0.634	0.366	0.692	0.308	0.704	0.296	0.459	0.541	0.571	0.429	0.988	0.012	0.819	0.181	0.996	0.004	1	0	0.665	0.335
ESTNV_35155_615	0.037	0.963	0.083	0.917	0.049	0.951	0.046	0.954	0.096	0.904	0.022	0.978	0.007	0.993	0.054	0.946	0.054	0.946	0.023	0.977	0	1	0.045	0.955	0.032	0.968	0.02	0.98	0	1	0	1	0.021	0.979	0.013	0.987	0	1	0	1	0	1	0	1	0	1
ESTNV_35182_980	0.366	0.634	0.14	0.86	0.022	0.978	0.237	0.763	0.213	0.787	0.158	0.842	0.107	0.893	0.158	0.842	0.211	0.789	0.078	0.922	0.13	0.87	0.11	0.89	0.202	0.798	0.182	0.818	0.076	0.924	0.14	0.86	0.304	0.696	0.3	0.7	0.144	0.856	0.165	0.835	0.241	0.759	0.036	0.964	0.002	0.998
ESTNV_35192_126	0.579	0.421	0.662	0.338	0.477	0.523	0.399	0.601	0.49	0.51	0.606	0.394	0.458	0.542	0.474	0.526	0.56	0.44	0.332	0.668	0.339	0.661	0.523	0.477	0.566	0.434	0.426	0.574	0.454	0.546	0.318	0.682	0.36	0.64	0.347	0.653	0.333	0.667	0.486	0.514	0.313	0.687	0.248	0.752	0.134	0.866
ESTNV_35205_1428	0.512	0.488	0.494	0.506	0.437	0.563	0.595	0.405	0.559	0.441	0.59	0.41	0.529	0.471	0.569	0.431	0.476	0.524	0.528	0.472	0.519	0.481	0.613	0.387	0.591	0.409	0.581	0.419	0.647	0.353	0.516	0.484	0.479	0.521	0.495	0.505	0.633	0.367	0.493	0.507	0.226	0.774	0.302	0.698	0.941	0.059
ESTNV_35210_64	0.539	0.461	0.574	0.426	0.597	0.403	0.64	0.36	0.665	0.335	0.437	0.563	0.588	0.412	0.562	0.438	0.459	0.541	0.578	0.422	0.678	0.322	0.667	0.333	0.653	0.347	0.5	0.5	0.596	0.404	0.513	0.487	0.397	0.603	0.475	0.525	0.629	0.371	0.353	0.647	0.671	0.329	0.512	0.488	0.716	0.284
ESTNV_35215_1505	0.566	0.434	0.704	0.296	0.712	0.288	0.602	0.398	0.499	0.501	0.511	0.489	0.71	0.29	0.94	0.06	0.783	0.217	0.789	0.211	0.828	0.172	0.688	0.312	0.735	0.265	0.69	0.31	0.769	0.231	0.777	0.223	0.792	0.208	0.683	0.317	0.611	0.389	0.335	0.665	0.16	0.84	0.177	0.823	0.803	0.197
ESTNV_35219_276	0.299	0.701	0.422	0.578	0.459	0.541	0.565	0.435	0.44	0.56	0.485	0.515	0.462	0.538	0.597	0.403	0.457	0.543	0.482	0.518	0.498	0.502	0.398	0.602	0.609	0.391	0.494	0.506	0.533	0.467	0.604	0.396	0.678	0.322	0.644	0.356	0.368	0.632	0.498	0.502	0.865	0.135	0.734	0.266	0.823	0.177
ESTNV_35227_1709	0.541	0.459	0.532	0.468	0.409	0.591	0.416	0.584	0.537	0.463	0.601	0.399	0.601	0.399	0.607	0.393	0.62	0.38	0.632	0.368	0.627	0.373	0.54	0.46	0.575	0.425	0.532	0.468	0.734	0.266	0.609	0.391	0.753	0.247	0.683	0.317	0.127	0.873	0.75	0.25	0.844	0.156	0.657	0.343	0.569	0.431
ESTNV_35240_267	0.55	0.45	0.452	0.548	0.461	0.539	0.384	0.616	0.518	0.482	0.61	0.39	0.472	0.528	0.323	0.677	0.317	0.683	0.305	0.695	0.344	0.656	0.402	0.598	0.343	0.657	0.53	0.47	0.444	0.556	0.565	0.435	0.494	0.506	0.541	0.459	0.096	0.904	0.505	0.495	0.565	0.435	0.559	0.441	0.296	0.704
ESTNV_35253_493	0.012	0.988	0.01	0.99	0.007	0.993	0.001	0.999	0.057	0.943	0.005	0.995	0	1	0.01	0.99	0.001	0.999	0	1	0.018	0.982	0.001	0.999	0	1	0	1	0.001	0.999	0.001	0.999	0.003	0.997	0.002	0.998	0	1	0	1	0	1	0	1	0.054	0.946
ESTNV_35259_1843	0.907	0.093	0.814	0.186	0.612	0.388	0.607	0.393	0.803	0.197	0.73	0.27	0.829	0.171	0.765	0.235	0.968	0.032	0.825	0.175	0.788	0.212	0.827	0.173	0.866	0.134	0.88	0.12	0.917	0.083	0.816	0.184	0.866	0.134	0.82	0.18	0.809	0.191	0.944	0.056	0.606	0.394	0.824	0.176	0.992	0.008
ESTNV_35278_946	0.21	0.79	0.168	0.832	0.088	0.912	0.27	0.73	0.336	0.664	0.226	0.774	0.103	0.897	0.308	0.692	0.132	0.868	0.092	0.908	0.272	0.728	0.224	0.776	0.182	0.818	0.394	0.606	0.374	0.626	0.293	0.707	0.311	0.689	0.478	0.522	0.003	0.997	0.427	0.573	0.666	0.334	0.864	0.136	0	1
ESTNV_35283_192	0.565	0.435	0.609	0.391	0.716	0.284	0.656	0.344	0.638	0.362	0.624	0.376	0.659	0.341	0.744	0.256	0.559	0.441	0.633	0.367	0.681	0.319	0.697	0.303	0.605	0.395	0.599	0.401	0.597	0.403	0.502	0.498	0.472	0.528	0.324	0.676	0.29	0.71	0.812	0.188	0.808	0.192	0.976	0.024	0.136	0.864
ESTNV_35287_375	0.444	0.556	0.309	0.691	0.347	0.653	0.44	0.56	0.462	0.538	0.582	0.418	0.358	0.642	0.476	0.524	0.62	0.38	0.368	0.632	0.43	0.57	0.441	0.559	0.554	0.446	0.424	0.576	0.454	0.546	0.542	0.458	0.701	0.299	0.843	0.157	0.412	0.588	0.35	0.65	0.286	0.714	0.32	0.68	0.306	0.694
ESTNV_35293_1034	0.423	0.577	0.515	0.485	0.316	0.684	0.441	0.559	0.537	0.463	0.208	0.792	0.365	0.635	0.384	0.616	0.259	0.741	0.267	0.733	0.409	0.591	0.459	0.541	0.38	0.62	0.43	0.57	0.592	0.408	0.324	0.676	0.439	0.561	0.616	0.384	0.435	0.565	0.318	0.682	0.395	0.605	0.255	0.745	0.178	0.822
ESTNV_35314_130	0.995	0.005	0.912	0.088	0.993	0.007	1	0	1	0	0.993	0.007	1	0	0.927	0.073	0.919	0.081	1	0	1	0	1	0	1	0	0.999	0.001	1	0	0.996	0.004	1	0	1	0	1	0	1	0	1	0	1	0	0.191	0.809
ESTNV_35329_232	0.424	0.576	0.335	0.665	0.416	0.584	0.284	0.716	0.529	0.471	0.428	0.572	0.374	0.626	0.496	0.504	0.566	0.434	0.523	0.477	0.507	0.493	0.396	0.604	0.355	0.645	0.442	0.558	0.416	0.584	0.504	0.496	0.435	0.565	0.355	0.645	0.23	0.77	0.233	0.767	0.148	0.852	0.09	0.91	0.389	0.611
ESTNV_35334_747	0.71	0.29	0.794	0.206	0.884	0.116	0.773	0.227	0.763	0.237	0.649	0.351	0.755	0.245	0.711	0.289	0.738	0.262	0.697	0.303	0.676	0.324	0.783	0.217	0.775	0.225	0.843	0.157	0.783	0.217	0.738	0.262	0.746	0.254	0.806	0.194	0.572	0.428	0.832	0.168	0.939	0.061	0.983	0.017	0.845	0.155
ESTNV_35339_181	0.864	0.136	0.865	0.135	0.956	0.044	0.962	0.038	0.801	0.199	0.957	0.043	0.824	0.176	0.846	0.154	0.799	0.201	0.729	0.271	0.809	0.191	0.848	0.152	0.941	0.059	0.823	0.177	0.806	0.194	0.897	0.103	0.845	0.155	0.794	0.206	0.738	0.262	1	0	1	0	0.994	0.006	1	0
ESTNV_35352_241	0.494	0.506	0.504	0.496	0.36	0.64	0.377	0.623	0.39	0.61	0.45	0.55	0.364	0.636	0.461	0.539	0.447	0.553	0.246	0.754	0.39	0.61	0.474	0.526	0.538	0.462	0.48	0.52	0.466	0.534	0.435	0.565	0.476	0.524	0.577	0.423	0.69	0.31	0.523	0.477	0.585	0.415	0.598	0.402	0.574	0.426
ESTNV_35352_77	0.527	0.473	0.478	0.522	0.535	0.465	0.523	0.477	0.599	0.401	0.511	0.489	0.506	0.494	0.545	0.455	0.65	0.35	0.635	0.365	0.565	0.435	0.525	0.475	0.472	0.528	0.541	0.459	0.502	0.498	0.609	0.391	0.545	0.455	0.53	0.47	0.326	0.674	0.576	0.424	0.507	0.493	0.529	0.471	0.409	0.591
ESTNV_35355_689	0.142	0.858	0.049	0.951	0.022	0.978	0	1	0.022	0.978	0.006	0.994	0.069	0.931	0.064	0.936	0.123	0.877	0.028	0.972	0.067	0.933	0.013	0.987	0.036	0.964	0.101	0.899	0.022	0.978	0.103	0.897	0.085	0.915	0.062	0.938	0.025	0.975	0.102	0.898	0.034	0.966	0	1	0.247	0.753
ESTNV_35363_511	0.404	0.596	0.433	0.567	0.518	0.482	0.39	0.61	0.301	0.699	0.462	0.538	0.342	0.658	0.234	0.766	0.244	0.756	0.23	0.77	0.248	0.752	0.417	0.583	0.288	0.712	0.295	0.705	0.372	0.628	0.364	0.636	0.346	0.654	0.489	0.511	0.487	0.513	0.241	0.759	0.372	0.628	0.454	0.546	0.207	0.793
ESTNV_35387_1829	0.481	0.519	0.5	0.5	0.628	0.372	0.527	0.473	0.597	0.403	0.516	0.484	0.513	0.487	0.55	0.45	0.415	0.585	0.531	0.469	0.607	0.393	0.412	0.588	0.416	0.584	0.485	0.515	0.558	0.442	0.388	0.612	0.497	0.503	0.385	0.615	0.56	0.44	0.321	0.679	0.384	0.616	0.38	0.62	0.551	0.449
ESTNV_35394_1479	0.04	0.96	0.034	0.966	0.144	0.856	0.14	0.86	0.108	0.892	0.046	0.954	0.167	0.833	0.32	0.68	0.26	0.74	0.084	0.916	0.065	0.935	0.213	0.787	0.261	0.739	0.169	0.831	0.328	0.672	0.299	0.701	0.255	0.745	0.198	0.802	0.297	0.703	0.641	0.359	0.394	0.606	0.379	0.621	0.11	0.89
ESTNV_35401_522	0.203	0.797	0.231	0.769	0.252	0.748	0.216	0.784	0.347	0.653	0.261	0.739	0.251	0.749	0.32	0.68	0.237	0.763	0.379	0.621	0.299	0.701	0.261	0.739	0.247	0.753	0.285	0.715	0.246	0.754	0.439	0.561	0.234	0.766	0.107	0.893	0	1	0	1	0	1	0	1	0	1
ESTNV_35432_2607	0.693	0.307	0.712	0.288	0.605	0.395	0.566	0.434	0.66	0.34	0.841	0.159	0.537	0.463	0.736	0.264	0.558	0.442	0.59	0.41	0.641	0.359	0.618	0.382	0.67	0.33	0.607	0.393	0.671	0.329	0.617	0.383	0.592	0.408	0.459	0.541	0.255	0.745	0.572	0.428	0.694	0.306	0.795	0.205	0.679	0.321
ESTNV_35440_345	0.995	0.005	0.885	0.115	0.786	0.214	0.912	0.088	0.818	0.182	0.872	0.128	0.807	0.193	0.738	0.262	0.764	0.236	0.743	0.257	0.877	0.123	0.919	0.081	0.739	0.261	0.822	0.178	0.757	0.243	0.733	0.267	0.83	0.17	0.897	0.103	0.927	0.073	0.932	0.068	1	0	1	0	0.999	0.001
ESTNV_35442_128	0.965	0.035	0.767	0.233	0.957	0.043	1	0	0.942	0.058	0.921	0.079	0.932	0.068	0.831	0.169	0.904	0.096	0.931	0.069	1	0	0.989	0.011	1	0	0.969	0.031	1	0	0.957	0.043	1	0	1	0	1	0	1	0	1	0	1	0	0.871	0.129
ESTNV_35456_667	0.261	0.739	0.371	0.629	0.365	0.635	0.279	0.721	0.475	0.525	0.399	0.601	0.375	0.625	0.49	0.51	0.369	0.631	0.4	0.6	0.488	0.512	0.471	0.529	0.304	0.696	0.504	0.496	0.697	0.303	0.498	0.502	0.4	0.6	0.374	0.626	0.465	0.535	0.431	0.569	0.442	0.558	0.402	0.598	0.661	0.339
ESTNV_35456_785	0.347	0.653	0.218	0.782	0.161	0.839	0.244	0.756	0.284	0.716	0.316	0.684	0.224	0.776	0.237	0.763	0.446	0.554	0.242	0.758	0.385	0.615	0.404	0.596	0.441	0.559	0.225	0.775	0.136	0.864	0.336	0.664	0.528	0.472	0.538	0.462	0.346	0.654	0.178	0.822	0.33	0.67	0.303	0.697	0.087	0.913
ESTNV_35466_1270_V2_NullAll	0.351	0.649	0.288	0.712	0.579	0.421	0.533	0.467	0.446	0.554	0.636	0.364	0.406	0.594	0.432	0.568	0.502	0.498	0.347	0.653	0.435	0.565	0.321	0.679	0.333	0.667	0.388	0.612	0.377	0.623	0.507	0.493	0.341	0.659	0.192	0.808	0.198	0.802	0.537	0.463	0.217	0.783	0.15	0.85	0.215	0.785
ESTNV_35466_1485	0.067	0.933	0	1	0	1	0.048	0.952	0.031	0.969	0.045	0.955	0.067	0.933	0.081	0.919	0.021	0.979	0.016	0.984	0	1	0.079	0.921	0.179	0.821	0.184	0.816	0.08	0.92	0.102	0.898	0.027	0.973	0.083	0.917	0.106	0.894	0.073	0.927	0.207	0.793	0.101	0.899	0.174	0.826
ESTNV_35473_1871	0.623	0.377	0.729	0.271	0.601	0.399	0.549	0.451	0.575	0.425	0.637	0.363	0.522	0.478	0.471	0.529	0.443	0.557	0.644	0.356	0.758	0.242	0.614	0.386	0.569	0.431	0.621	0.379	0.564	0.436	0.64	0.36	0.562	0.438	0.588	0.412	0.417	0.583	0.494	0.506	0.637	0.363	0.793	0.207	0.417	0.583
ESTNV_35486_240	0.554	0.446	0.335	0.665	0.222	0.778	0.229	0.771	0.375	0.625	0.472	0.528	0.414	0.586	0.477	0.523	0.39	0.61	0.209	0.791	0.327	0.673	0.396	0.604	0.378	0.622	0.267	0.733	0.187	0.813	0.379	0.621	0.107	0.893	0.093	0.907	0	1	0.2	0.8	0.091	0.909	0.135	0.865	0	1
ESTNV_35487_1438	0.451	0.549	0.586	0.414	0.589	0.411	0.608	0.392	0.597	0.403	0.534	0.466	0.665	0.335	0.625	0.375	0.71	0.29	0.718	0.282	0.713	0.287	0.586	0.414	0.687	0.313	0.564	0.436	0.601	0.399	0.641	0.359	0.609	0.391	0.604	0.396	0.601	0.399	0.432	0.568	0.62	0.38	0.702	0.298	0.866	0.134
ESTNV_35490_178	0.997	0.003	0.851	0.149	0.722	0.278	0.559	0.441	0.84	0.16	0.785	0.215	0.827	0.173	0.906	0.094	0.919	0.081	0.865	0.135	0.875	0.125	0.866	0.134	0.952	0.048	0.987	0.013	0.968	0.032	0.912	0.088	0.69	0.31	0.943	0.057	0.999	0.001	1	0	1	0	1	0	1	0
ESTNV_35495_1382	0.609	0.391	0.501	0.499	0.34	0.66	0.406	0.594	0.465	0.535	0.408	0.592	0.475	0.525	0.55	0.45	0.568	0.432	0.387	0.613	0.433	0.567	0.563	0.437	0.5	0.5	0.559	0.441	0.557	0.443	0.501	0.499	0.594	0.406	0.714	0.286	0.725	0.275	0.78	0.22	0.638	0.362	0.766	0.234	0.698	0.302
ESTNV_35523_1456	0.017	0.983	0.046	0.954	0.074	0.926	0.041	0.959	0.173	0.827	0.174	0.826	0.091	0.909	0.048	0.952	0.156	0.844	0.03	0.97	0.178	0.822	0.196	0.804	0.098	0.902	0.183	0.817	0.254	0.746	0.203	0.797	0.269	0.731	0.219	0.781	0	1	0.149	0.851	0	1	0	1	0	1
ESTNV_35525_1387	0.385	0.615	0.353	0.647	0.335	0.665	0.388	0.612	0.453	0.547	0.501	0.499	0.421	0.579	0.5	0.5	0.411	0.589	0.466	0.534	0.482	0.518	0.507	0.493	0.468	0.532	0.486	0.514	0.429	0.571	0.421	0.579	0.507	0.493	0.409	0.591	0.918	0.082	0.75	0.25	0.278	0.722	0.628	0.372	0.063	0.937
ESTNV_35534_1529	0.315	0.685	0.458	0.542	0.358	0.642	0.444	0.556	0.411	0.589	0.173	0.827	0.295	0.705	0.146	0.854	0.271	0.729	0.269	0.731	0.287	0.713	0.415	0.585	0.228	0.772	0.358	0.642	0.335	0.665	0.439	0.561	0.266	0.734	0.454	0.546	0.907	0.093	0.462	0.538	0.483	0.517	0.568	0.432	0.24	0.76
ESTNV_35543_617	0.181	0.819	0.154	0.846	0.122	0.878	0.115	0.885	0.197	0.803	0.066	0.934	0.186	0.814	0.242	0.758	0.179	0.821	0.103	0.897	0.228	0.772	0.297	0.703	0.159	0.841	0.139	0.861	0.115	0.885	0.104	0.896	0.186	0.814	0.362	0.638	0.052	0.948	0.027	0.973	0.005	0.995	0	1	0.275	0.725
ESTNV_35577_110	0.858	0.142	0.908	0.092	0.819	0.181	0.934	0.066	0.86	0.14	0.933	0.067	0.821	0.179	0.947	0.053	0.827	0.173	0.809	0.191	0.902	0.098	0.898	0.102	0.819	0.181	0.755	0.245	0.595	0.405	0.764	0.236	0.649	0.351	0.603	0.397	0.859	0.141	0.542	0.458	0.439	0.561	0.547	0.453	1	0
ESTNV_35593_1402	0.55	0.45	0.606	0.394	0.71	0.29	0.727	0.273	0.749	0.251	0.705	0.295	0.749	0.251	0.8	0.2	0.778	0.222	0.708	0.292	0.669	0.331	0.722	0.278	0.862	0.138	0.701	0.299	0.808	0.192	0.719	0.281	0.663	0.337	0.507	0.493	0.12	0.88	0.555	0.445	0.572	0.428	0.949	0.051	0.196	0.804
ESTNV_35593_312	0.106	0.894	0.004	0.996	0.1	0.9	0	1	0.045	0.955	0.006	0.994	0	1	0.001	0.999	0.01	0.99	0.097	0.903	0.081	0.919	0.051	0.949	0.093	0.907	0.069	0.931	0.034	0.966	0.008	0.992	0	1	0	1	0	1	0	1	0	1	0	1	0	1
ESTNV_35593_589	0.804	0.196	0.652	0.348	0.797	0.203	0.918	0.082	0.912	0.088	0.95	0.05	0.935	0.065	0.797	0.203	0.845	0.155	0.858	0.142	0.937	0.063	0.764	0.236	0.982	0.018	0.927	0.073	0.781	0.219	0.924	0.076	0.91	0.09	0.907	0.093	1	0	0.914	0.086	0.748	0.252	0.823	0.177	0.933	0.067
ESTNV_35593_768	0.191	0.809	0.177	0.823	0.078	0.922	0.011	0.989	0.006	0.994	0.005	0.995	0.004	0.996	0.088	0.912	0	1	0.002	0.998	0	1	0.076	0.924	0	1	0.027	0.973	0.063	0.937	0.029	0.971	0.025	0.975	0	1	0.001	0.999	0	1	0	1	0	1	0	1
ESTNV_35598_1331	0.503	0.497	0.375	0.625	0.449	0.551	0.261	0.739	0.481	0.519	0.291	0.709	0.426	0.574	0.447	0.553	0.35	0.65	0.385	0.615	0.484	0.516	0.439	0.561	0.487	0.513	0.465	0.535	0.517	0.483	0.429	0.571	0.261	0.739	0.294	0.706	0.063	0.937	0.163	0.837	0.156	0.844	0.525	0.475	0.003	0.997
ESTNV_35603_888	0.069	0.931	0.031	0.969	0.021	0.979	0.038	0.962	0.091	0.909	0.04	0.96	0	1	0.034	0.966	0.211	0.789	0.091	0.909	0.037	0.963	0.04	0.96	0.035	0.965	0.023	0.977	0.092	0.908	0	1	0.054	0.946	0.028	0.972	0	1	0.231	0.769	0.027	0.973	0.068	0.932	0	1
ESTNV_35624_1153	0.938	0.062	0.945	0.055	0.977	0.023	0.719	0.281	0.87	0.13	0.998	0.002	0.828	0.172	0.877	0.123	0.801	0.199	0.882	0.118	0.852	0.148	0.973	0.027	0.99	0.01	0.904	0.096	0.985	0.015	0.918	0.082	0.97	0.03	0.926	0.074	1	0	1	0	0.974	0.026	1	0	0.868	0.132
ESTNV_35628_2851	0.969	0.031	0.958	0.042	0.884	0.116	0.918	0.082	0.969	0.031	0.983	0.017	0.817	0.183	0.874	0.126	0.972	0.028	0.809	0.191	0.888	0.112	0.924	0.076	0.991	0.009	0.979	0.021	0.888	0.112	0.999	0.001	1	0	0.998	0.002	1	0	0.793	0.207	0.998	0.002	0.999	0.001	0.001	0.999
ESTNV_35635_2078	0.664	0.336	0.616	0.384	0.841	0.159	0.693	0.307	0.622	0.378	0.741	0.259	0.761	0.239	0.842	0.158	0.665	0.335	0.682	0.318	0.739	0.261	0.734	0.266	0.682	0.318	0.665	0.335	0.69	0.31	0.69	0.31	0.798	0.202	0.763	0.237	0.46	0.54	0.673	0.327	0.879	0.121	0.948	0.052	0.588	0.412
ESTNV_35637_1799	0.601	0.399	0.507	0.493	0.569	0.431	0.757	0.243	0.656	0.344	0.508	0.492	0.549	0.451	0.755	0.245	0.667	0.333	0.648	0.352	0.654	0.346	0.624	0.376	0.708	0.292	0.654	0.346	0.698	0.302	0.709	0.291	0.747	0.253	0.612	0.388	0.911	0.089	0.284	0.716	0.855	0.145	1	0	0.206	0.794
ESTNV_35650_1900	0.003	0.997	0	1	0	1	0	1	0.003	0.997	0	1	0	1	0.001	0.999	0	1	0	1	0	1	0	1	0.001	0.999	0.004	0.996	0.004	0.996	0.001	0.999	0.018	0.982	0.006	0.994	0	1	0	1	0	1	0	1	0	1
ESTNV_35657_620	0.181	0.819	0.146	0.854	0.122	0.878	0.179	0.821	0.186	0.814	0.137	0.863	0.238	0.762	0.208	0.792	0.236	0.764	0.266	0.734	0.221	0.779	0.128	0.872	0.348	0.652	0.223	0.777	0.205	0.795	0.212	0.788	0.245	0.755	0.106	0.894	0.226	0.774	0.223	0.777	0.284	0.716	0.478	0.522	0	1
ESTNV_35660_1486	0.19	0.81	0.094	0.906	0.205	0.795	0.199	0.801	0.214	0.786	0.262	0.738	0.063	0.937	0.194	0.806	0.411	0.589	0.112	0.888	0.163	0.837	0.28	0.72	0.154	0.846	0.246	0.754	0.188	0.812	0.194	0.806	0.204	0.796	0.285	0.715	0	1	0.085	0.915	0.324	0.676	0.385	0.615	0.159	0.841
ESTNV_35673_1875	0.589	0.411	0.581	0.419	0.38	0.62	0.48	0.52	0.636	0.364	0.612	0.388	0.652	0.348	0.684	0.316	0.644	0.356	0.677	0.323	0.682	0.318	0.62	0.38	0.785	0.215	0.735	0.265	0.76	0.24	0.746	0.254	0.999	0.001	0.957	0.043	1	0	0.943	0.057	0.854	0.146	0.972	0.028	0.913	0.087
ESTNV_35674_638	0.015	0.985	0.001	0.999	0.002	0.998	0	1	0.09	0.91	0.088	0.912	0.075	0.925	0.148	0.852	0.265	0.735	0.122	0.878	0.143	0.857	0.039	0.961	0.157	0.843	0.115	0.885	0.183	0.817	0.125	0.875	0.051	0.949	0.117	0.883	0	1	0.001	0.999	0.023	0.977	0.398	0.602	0.517	0.483
ESTNV_35690_125	0.137	0.863	0.126	0.874	0.034	0.966	0.097	0.903	0.059	0.941	0.094	0.906	0.052	0.948	0.016	0.984	0.141	0.859	0.051	0.949	0.056	0.944	0.123	0.877	0.119	0.881	0.255	0.745	0.207	0.793	0.317	0.683	0.189	0.811	0.066	0.934	0	1	0.038	0.962	0	1	0	1	0.011	0.989
ESTNV_35693_498	0.624	0.376	0.276	0.724	0.196	0.804	0.34	0.66	0.593	0.407	0.392	0.608	0.464	0.536	0.512	0.488	0.584	0.416	0.413	0.587	0.435	0.565	0.595	0.405	0.531	0.469	0.615	0.385	0.582	0.418	0.534	0.466	0.797	0.203	0.887	0.113	0.755	0.245	0.572	0.428	0.484	0.516	0.911	0.089	0.446	0.554
ESTNV_35695_731	0.114	0.886	0.301	0.699	0.349	0.651	0.488	0.512	0.333	0.667	0.204	0.796	0.442	0.558	0.301	0.699	0.141	0.859	0.303	0.697	0.268	0.732	0.285	0.715	0.234	0.766	0.269	0.731	0.311	0.689	0.195	0.805	0.157	0.843	0.223	0.777	0.222	0.778	0.474	0.526	0.14	0.86	0.114	0.886	0.4	0.6
ESTNV_35703_1395	0.416	0.584	0.153	0.847	0.12	0.88	0.289	0.711	0.352	0.648	0.067	0.933	0.181	0.819	0.264	0.736	0.154	0.846	0.234	0.766	0.267	0.733	0.263	0.737	0.178	0.822	0.163	0.837	0.166	0.834	0.144	0.856	0.097	0.903	0.173	0.827	0.139	0.861	0.196	0.804	0.256	0.744	0.355	0.645	0.062	0.938
ESTNV_35703_1700	0.02	0.98	0.021	0.979	0.093	0.907	0.039	0.961	0.018	0.982	0.068	0.932	0.147	0.853	0.105	0.895	0.046	0.954	0.101	0.899	0.188	0.812	0.012	0.988	0.108	0.892	0.023	0.977	0.078	0.922	0.007	0.993	0.003	0.997	0	1	0	1	0.022	0.978	0.01	0.99	0.026	0.974	0	1
ESTNV_35724_1629	0.002	0.998	0.135	0.865	0.133	0.867	0.115	0.885	0.177	0.823	0.017	0.983	0	1	0.053	0.947	0.022	0.978	0.133	0.867	0.131	0.869	0	1	0.006	0.994	0	1	0.027	0.973	0	1	0	1	0	1	0	1	0	1	0	1	0	1	0	1
ESTNV_35743_203	0.366	0.634	0.569	0.431	0.689	0.311	0.717	0.283	0.678	0.322	0.672	0.328	0.573	0.427	0.575	0.425	0.517	0.483	0.453	0.547	0.636	0.364	0.588	0.412	0.505	0.495	0.44	0.56	0.566	0.434	0.562	0.438	0.63	0.37	0.645	0.355	0.629	0.371	0.47	0.53	0.176	0.824	0.369	0.631	0.457	0.543
ESTNV_35753_1749	0.991	0.009	1	0	1	0	1	0	0.983	0.017	0.992	0.008	1	0	1	0	0.914	0.086	1	0	1	0	0.998	0.002	0.998	0.002	0.957	0.043	0.99	0.01	0.963	0.037	0.959	0.041	0.959	0.041	0.991	0.009	0.893	0.107	1	0	1	0	0.739	0.261
ESTNV_35759_1059	0.58	0.42	0.581	0.419	0.7	0.3	0.76	0.24	0.815	0.185	0.736	0.264	0.583	0.417	0.645	0.355	0.742	0.258	0.756	0.244	0.782	0.218	0.754	0.246	0.745	0.255	0.705	0.295	0.707	0.293	0.737	0.263	0.688	0.312	0.815	0.185	0.628	0.372	0.543	0.457	0.649	0.351	0.537	0.463	0.219	0.781
ESTNV_35762_168	0.827	0.173	0.733	0.267	0.709	0.291	0.576	0.424	0.737	0.263	0.751	0.249	0.662	0.338	0.698	0.302	0.708	0.292	0.786	0.214	0.661	0.339	0.735	0.265	0.785	0.215	0.852	0.148	0.894	0.106	0.941	0.059	0.928	0.072	1	0	1	0	0.879	0.121	0.899	0.101	0.917	0.083	0.783	0.217
ESTNV_35766_1019	0.288	0.712	0.147	0.853	0.177	0.823	0.236	0.764	0.342	0.658	0.094	0.906	0.244	0.756	0.285	0.715	0.327	0.673	0.332	0.668	0.231	0.769	0.194	0.806	0.31	0.69	0.251	0.749	0.408	0.592	0.338	0.662	0.412	0.588	0.442	0.558	0.105	0.895	0.278	0.722	0.326	0.674	0.213	0.787	0.041	0.959
ESTNV_35766_1178	0.118	0.882	0.006	0.994	0.043	0.957	0.026	0.974	0.043	0.957	0.003	0.997	0.002	0.998	0.008	0.992	0.131	0.869	0.049	0.951	0	1	0	1	0.048	0.952	0.155	0.845	0.104	0.896	0.005	0.995	0.114	0.886	0.007	0.993	0.063	0.937	0.206	0.794	0.21	0.79	0.07	0.93	0.037	0.963
ESTNV_35772_794	0.207	0.793	0.049	0.951	0	1	0.001	0.999	0.075	0.925	0.082	0.918	0.031	0.969	0.065	0.935	0.059	0.941	0.005	0.995	0.009	0.991	0	1	0.049	0.951	0.09	0.91	0.023	0.977	0.057	0.943	0.07	0.93	0.054	0.946	0	1	0.125	0.875	0.21	0.79	0.071	0.929	0.297	0.703
ESTNV_35783_1291	0.35	0.65	0.409	0.591	0.386	0.614	0.489	0.511	0.431	0.569	0.424	0.576	0.283	0.717	0.306	0.694	0.313	0.687	0.3	0.7	0.239	0.761	0.261	0.739	0.2	0.8	0.281	0.719	0.273	0.727	0.246	0.754	0.318	0.682	0.278	0.722	0.554	0.446	0.135	0.865	0.043	0.957	0.171	0.829	0.065	0.935
ESTNV_35783_626	0.274	0.726	0.316	0.684	0.1	0.9	0.108	0.892	0.216	0.784	0.195	0.805	0.136	0.864	0.273	0.727	0.341	0.659	0.137	0.863	0.329	0.671	0.26	0.74	0.27	0.73	0.303	0.697	0.316	0.684	0.263	0.737	0.264	0.736	0.198	0.802	0	1	0.036	0.964	0.003	0.997	0.19	0.81	0	1
ESTNV_35810_833	0.52	0.48	0.338	0.662	0.438	0.562	0.351	0.649	0.335	0.665	0.293	0.707	0.251	0.749	0.326	0.674	0.471	0.529	0.363	0.637	0.452	0.548	0.408	0.592	0.502	0.498	0.463	0.537	0.551	0.449	0.345	0.655	0.505	0.495	0.533	0.467	0.078	0.922	0.19	0.81	0.419	0.581	0.565	0.435	0.387	0.613
ESTNV_35812_128	0.554	0.446	0.609	0.391	0.453	0.547	0.399	0.601	0.532	0.468	0.536	0.464	0.568	0.432	0.617	0.383	0.661	0.339	0.594	0.406	0.625	0.375	0.451	0.549	0.517	0.483	0.585	0.415	0.663	0.337	0.73	0.27	0.504	0.496	0.521	0.479	0.62	0.38	0.78	0.22	0.763	0.237	0.642	0.358	1	0
ESTNV_35816_1150	0.654	0.346	0.808	0.192	0.586	0.414	0.78	0.22	0.643	0.357	0.684	0.316	0.706	0.294	0.633	0.367	0.565	0.435	0.641	0.359	0.695	0.305	0.69	0.31	0.675	0.325	0.692	0.308	0.713	0.287	0.617	0.383	0.611	0.389	0.804	0.196	0.749	0.251	0.993	0.007	0.945	0.055	0.85	0.15	0.717	0.283
ESTNV_35823_463	0.275	0.725	0.17	0.83	0.121	0.879	0.179	0.821	0.184	0.816	0.403	0.597	0.098	0.902	0.198	0.802	0.226	0.774	0.093	0.907	0.102	0.898	0.158	0.842	0.083	0.917	0.118	0.882	0.027	0.973	0.052	0.948	0.063	0.937	0.028	0.972	0	1	0.004	0.996	0	1	0	1	0.021	0.979
ESTNV_35828_77_V2_NullAll	0.598	0.402	0.374	0.626	0.272	0.728	0.334	0.666	0.443	0.557	0.482	0.518	0.517	0.483	0.426	0.574	0.565	0.435	0.4	0.6	0.377	0.623	0.72	0.28	0.332	0.668	0.432	0.568	0.481	0.519	0.43	0.57	0.396	0.604	0.438	0.562	0.343	0.657	0.631	0.369	0.18	0.82	0.177	0.823	0.325	0.675
ESTNV_35834_835	0.749	0.251	0.756	0.244	0.505	0.495	0.671	0.329	0.809	0.191	0.806	0.194	0.756	0.244	0.757	0.243	0.834	0.166	0.676	0.324	0.724	0.276	0.85	0.15	0.88	0.12	0.871	0.129	0.857	0.143	0.93	0.07	0.971	0.029	0.954	0.046	1	0	1	0	1	0	0.913	0.087	1	0
ESTNV_35838_905	0.641	0.359	0.555	0.445	0.741	0.259	0.65	0.35	0.617	0.383	0.695	0.305	0.588	0.412	0.588	0.412	0.569	0.431	0.537	0.463	0.572	0.428	0.681	0.319	0.562	0.438	0.6	0.4	0.604	0.396	0.698	0.302	0.781	0.219	0.996	0.004	0.999	0.001	0.601	0.399	0.482	0.518	0.576	0.424	0.351	0.649
ESTNV_35846_861	0.862	0.138	0.85	0.15	0.76	0.24	0.832	0.168	0.859	0.141	0.92	0.08	1	0	0.998	0.002	0.992	0.008	0.941	0.059	0.969	0.031	0.907	0.093	0.905	0.095	0.92	0.08	0.94	0.06	0.961	0.039	0.986	0.014	0.998	0.002	0.748	0.252	0.911	0.089	1	0	1	0	1	0
ESTNV_35881_1201	0.851	0.149	0.856	0.144	0.965	0.035	0.951	0.049	0.868	0.132	0.99	0.01	0.884	0.116	0.924	0.076	0.843	0.157	0.96	0.04	0.833	0.167	0.873	0.127	0.956	0.044	0.944	0.056	0.909	0.091	0.948	0.052	1	0	0.995	0.005	0.999	0.001	0.999	0.001	0.866	0.134	0.885	0.115	0.893	0.107
ESTNV_35893_841	0.001	0.999	0.024	0.976	0.044	0.956	0.002	0.998	0.031	0.969	0	1	0.001	0.999	0.042	0.958	0	1	0.006	0.994	0	1	0.051	0.949	0.011	0.989	0.021	0.979	0	1	0.004	0.996	0	1	0.014	0.986	0.009	0.991	0	1	0	1	0	1	0	1
ESTNV_35898_1062	0.576	0.424	0.553	0.447	0.745	0.255	0.85	0.15	0.702	0.298	0.729	0.271	0.61	0.39	0.73	0.27	0.731	0.269	0.776	0.224	0.768	0.232	0.686	0.314	0.838	0.162	0.815	0.185	0.808	0.192	0.74	0.26	0.677	0.323	0.676	0.324	0.687	0.313	0.511	0.489	0.482	0.518	0.541	0.459	0.424	0.576
ESTNV_35899_1577	0.784	0.216	0.823	0.177	0.785	0.215	0.811	0.189	0.854	0.146	0.864	0.136	0.539	0.461	0.871	0.129	0.871	0.129	0.724	0.276	0.772	0.228	0.869	0.131	0.791	0.209	0.715	0.285	0.839	0.161	0.67	0.33	0.805	0.195	0.567	0.433	0.481	0.519	0.749	0.251	0.862	0.138	0.893	0.107	0.897	0.103
ESTNV_35913_743	0.392	0.608	0.194	0.806	0.166	0.834	0.358	0.642	0.257	0.743	0.446	0.554	0.25	0.75	0.264	0.736	0.441	0.559	0.275	0.725	0.448	0.552	0.221	0.779	0.248	0.752	0.353	0.647	0.394	0.606	0.301	0.699	0.383	0.617	0.505	0.495	0.377	0.623	0.304	0.696	0.546	0.454	0.376	0.624	0.313	0.687
ESTNV_35927_502	0.646	0.354	0.521	0.479	0.52	0.48	0.457	0.543	0.547	0.453	0.699	0.301	0.613	0.387	0.553	0.447	0.485	0.515	0.508	0.492	0.596	0.404	0.419	0.581	0.494	0.506	0.572	0.428	0.564	0.436	0.561	0.439	0.644	0.356	0.617	0.383	0.4	0.6	0.589	0.411	0.08	0.92	0.137	0.863	0.714	0.286
ESTNV_35930_109	0.173	0.827	0	1	0	1	0	1	0.081	0.919	0.052	0.948	0	1	0.007	0.993	0.058	0.942	0	1	0.049	0.951	0.036	0.964	0.075	0.925	0.087	0.913	0.068	0.932	0.044	0.956	0.053	0.947	0.078	0.922	0	1	0.004	0.996	0.147	0.853	0.075	0.925	0.081	0.919
ESTNV_35947_1630	0.374	0.626	0.244	0.756	0.093	0.907	0.063	0.937	0.184	0.816	0.32	0.68	0.13	0.87	0.083	0.917	0.275	0.725	0.222	0.778	0.326	0.674	0.279	0.721	0.206	0.794	0.179	0.821	0.074	0.926	0.119	0.881	0.313	0.687	0.148	0.852	0.023	0.977	0.128	0.872	0.002	0.998	0	1	0.001	0.999
ESTNV_35948_629	1	0	1	0	1	0	1	0	1	0	1	0	0.839	0.161	0.978	0.022	1	0	1	0	1	0	0.972	0.028	1	0	1	0	1	0	1	0	1	0	1	0	1	0	0.998	0.002	0.997	0.003	1	0	0.998	0.002
ESTNV_35966_1073	0.296	0.704	0.231	0.769	0.201	0.799	0.211	0.789	0.27	0.73	0.159	0.841	0.234	0.766	0.253	0.747	0.235	0.765	0.203	0.797	0.191	0.809	0.218	0.782	0.184	0.816	0.234	0.766	0.343	0.657	0.185	0.815	0.236	0.764	0.069	0.931	0.192	0.808	0.336	0.664	0.408	0.592	0.295	0.705	0.075	0.925
ESTNV_35966_643	0.357	0.643	0.474	0.526	0.334	0.666	0.429	0.571	0.371	0.629	0.387	0.613	0.467	0.533	0.378	0.622	0.438	0.562	0.39	0.61	0.336	0.664	0.383	0.617	0.265	0.735	0.396	0.604	0.401	0.599	0.314	0.686	0.315	0.685	0.175	0.825	0.223	0.777	0.449	0.551	0.617	0.383	0.539	0.461	0.236	0.764
ESTNV_35984_1609	0.255	0.745	0.1	0.9	0.259	0.741	0.167	0.833	0.167	0.833	0.129	0.871	0.353	0.647	0.403	0.597	0.282	0.718	0.259	0.741	0.343	0.657	0.087	0.913	0.348	0.652	0.388	0.612	0.462	0.538	0.423	0.577	0.492	0.508	0.564	0.436	0.179	0.821	0.737	0.263	0.457	0.543	0.036	0.964	0.876	0.124
ESTNV_35997_2615	1	0	1	0	0.896	0.104	1	0	1	0	1	0	1	0	1	0	0.995	0.005	1	0	0.994	0.006	1	0	1	0	1	0	1	0	1	0	0.96	0.04	0.92	0.08	0.981	0.019	0.967	0.033	0.928	0.072	0.976	0.024	0.998	0.002
ESTNV_36020_79	0.44	0.56	0.455	0.545	0.629	0.371	0.496	0.504	0.477	0.523	0.466	0.534	0.385	0.615	0.483	0.517	0.278	0.722	0.374	0.626	0.45	0.55	0.39	0.61	0.61	0.39	0.492	0.508	0.58	0.42	0.619	0.381	0.698	0.302	0.792	0.208	0.92	0.08	0.81	0.19	0.637	0.363	0.554	0.446	0.258	0.742
ESTNV_36029_386	0.717	0.283	0.581	0.419	0.439	0.561	0.649	0.351	0.706	0.294	0.713	0.287	0.683	0.317	0.88	0.12	0.815	0.185	0.715	0.285	0.677	0.323	0.85	0.15	0.62	0.38	0.703	0.297	0.655	0.345	0.503	0.497	0.459	0.541	0.448	0.552	0.561	0.439	0.582	0.418	0.326	0.674	0.493	0.507	0.86	0.14
ESTNV_36052_1230	0.694	0.306	0.717	0.283	0.806	0.194	0.569	0.431	0.672	0.328	0.688	0.312	0.832	0.168	0.807	0.193	0.834	0.166	0.692	0.308	0.78	0.22	0.619	0.381	0.62	0.38	0.667	0.333	0.722	0.278	0.769	0.231	0.605	0.395	0.575	0.425	0.156	0.844	0.67	0.33	0.502	0.498	0.859	0.141	0.994	0.006
ESTNV_36056_890	0.211	0.789	0.081	0.919	0.093	0.907	0.026	0.974	0.077	0.923	0.043	0.957	0.076	0.924	0.04	0.96	0.204	0.796	0.035	0.965	0.067	0.933	0.041	0.959	0.042	0.958	0.17	0.83	0.134	0.866	0.087	0.913	0.068	0.932	0.015	0.985	0.001	0.999	0	1	0.006	0.994	0	1	0	1
ESTNV_36072_124	0.39	0.61	0.474	0.526	0.208	0.792	0.261	0.739	0.33	0.67	0.263	0.737	0.062	0.938	0.294	0.706	0.236	0.764	0.263	0.737	0.196	0.804	0.244	0.756	0.243	0.757	0.179	0.821	0.202	0.798	0.217	0.783	0.158	0.842	0.143	0.857	0.279	0.721	0.226	0.774	0.31	0.69	0.142	0.858	0.038	0.962
ESTNV_36078_879	0.134	0.866	0.184	0.816	0.13	0.87	0.181	0.819	0.205	0.795	0.242	0.758	0.049	0.951	0.052	0.948	0.027	0.973	0.057	0.943	0.068	0.932	0.294	0.706	0.068	0.932	0.12	0.88	0.03	0.97	0.098	0.902	0.243	0.757	0.062	0.938	0.256	0.744	0.217	0.783	0.148	0.852	0.505	0.495	0.146	0.854
ESTNV_36081_1059	0.367	0.633	0.233	0.767	0.32	0.68	0.324	0.676	0.386	0.614	0.333	0.667	0.394	0.606	0.277	0.723	0.379	0.621	0.369	0.631	0.462	0.538	0.525	0.475	0.462	0.538	0.351	0.649	0.369	0.631	0.369	0.631	0.283	0.717	0.31	0.69	0.202	0.798	0.134	0.866	0.39	0.61	0.146	0.854	0.059	0.941
ESTNV_36087_1185	0.816	0.184	0.641	0.359	0.775	0.225	0.747	0.253	0.736	0.264	0.643	0.357	0.689	0.311	0.66	0.34	0.635	0.365	0.667	0.333	0.64	0.36	0.738	0.262	0.76	0.24	0.735	0.265	0.767	0.233	0.679	0.321	0.862	0.138	0.72	0.28	0.691	0.309	0.46	0.54	0.829	0.171	0.844	0.156	0.529	0.471
ESTNV_36088_117	0.663	0.337	0.557	0.443	0.542	0.458	0.556	0.444	0.474	0.526	0.494	0.506	0.27	0.73	0.273	0.727	0.421	0.579	0.36	0.64	0.49	0.51	0.515	0.485	0.429	0.571	0.491	0.509	0.532	0.468	0.532	0.468	0.738	0.262	0.748	0.252	0.945	0.055	0.812	0.188	0.714	0.286	0.827	0.173	0.921	0.079
ESTNV_36091_279	0.284	0.716	0.284	0.716	0.471	0.529	0.207	0.793	0.312	0.688	0.364	0.636	0.331	0.669	0.569	0.431	0.453	0.547	0.35	0.65	0.508	0.492	0.498	0.502	0.547	0.453	0.423	0.577	0.467	0.533	0.421	0.579	0.219	0.781	0.325	0.675	0.305	0.695	0.266	0.734	0.469	0.531	0.666	0.334	0.141	0.859
ESTNV_36091_66	0.798	0.202	0.719	0.281	0.5	0.5	0.761	0.239	0.749	0.251	0.691	0.309	0.638	0.362	0.587	0.413	0.64	0.36	0.652	0.348	0.633	0.367	0.624	0.376	0.645	0.355	0.743	0.257	0.636	0.364	0.677	0.323	0.831	0.169	0.733	0.267	0.88	0.12	0.935	0.065	0.593	0.407	0.258	0.742	0.753	0.247
ESTNV_36110_173	0.756	0.244	0.627	0.373	0.669	0.331	0.529	0.471	0.679	0.321	0.753	0.247	0.735	0.265	0.806	0.194	0.922	0.078	0.72	0.28	0.803	0.197	0.675	0.325	0.651	0.349	0.58	0.42	0.578	0.422	0.61	0.39	0.846	0.154	0.914	0.086	0.71	0.29	0.446	0.554	0.484	0.516	0.748	0.252	0.484	0.516
ESTNV_36110_278	0.049	0.951	0.272	0.728	0.249	0.751	0.477	0.523	0.284	0.716	0.386	0.614	0.06	0.94	0.001	0.999	0.001	0.999	0.028	0.972	0.034	0.966	0.326	0.674	0.163	0.837	0.127	0.873	0.113	0.887	0.071	0.929	0.103	0.897	0.02	0.98	0.166	0.834	0.515	0.485	0.389	0.611	0.292	0.708	0.115	0.885
ESTNV_36112_1447	0.751	0.249	0.656	0.344	0.577	0.423	0.659	0.341	0.741	0.259	0.686	0.314	0.667	0.333	0.777	0.223	0.664	0.336	0.655	0.345	0.709	0.291	0.731	0.269	0.67	0.33	0.641	0.359	0.648	0.352	0.551	0.449	0.553	0.447	0.305	0.695	0.34	0.66	0.207	0.793	0	1	0.168	0.832	0.943	0.057
ESTNV_36118_106	0.658	0.342	0.578	0.422	0.703	0.297	0.672	0.328	0.626	0.374	0.736	0.264	0.651	0.349	0.706	0.294	0.669	0.331	0.648	0.352	0.676	0.324	0.711	0.289	0.531	0.469	0.533	0.467	0.604	0.396	0.621	0.379	0.374	0.626	0.246	0.754	0.198	0.802	0.225	0.775	0.106	0.894	0.075	0.925	0	1
ESTNV_36118_890	0.351	0.649	0.257	0.743	0.162	0.838	0.247	0.753	0.354	0.646	0.306	0.694	0.309	0.691	0.277	0.723	0.263	0.737	0.21	0.79	0.246	0.754	0.287	0.713	0.516	0.484	0.507	0.493	0.408	0.592	0.439	0.561	0.631	0.369	0.709	0.291	0.738	0.262	0.724	0.276	0.553	0.447	0.243	0.757	1	0
ESTNV_36122_1316	0.908	0.092	0.936	0.064	0.976	0.024	1	0	0.92	0.08	0.97	0.03	0.915	0.085	0.977	0.023	0.967	0.033	0.95	0.05	0.928	0.072	0.939	0.061	0.93	0.07	0.93	0.07	0.874	0.126	0.906	0.094	0.91	0.09	0.839	0.161	0.982	0.018	0.695	0.305	0.774	0.226	0.6	0.4	0.647	0.353
ESTNV_36131_1879	0.783	0.217	0.79	0.21	0.897	0.103	0.857	0.143	0.938	0.062	0.96	0.04	0.781	0.219	0.906	0.094	0.838	0.162	0.802	0.198	0.885	0.115	0.802	0.198	0.826	0.174	0.703	0.297	0.778	0.222	0.771	0.229	0.701	0.299	0.657	0.343	0.431	0.569	0.75	0.25	0.861	0.139	0.826	0.174	0.994	0.006
ESTNV_36134_1190	0.56	0.44	0.493	0.507	0.568	0.432	0.484	0.516	0.592	0.408	0.815	0.185	0.52	0.48	0.742	0.258	0.641	0.359	0.555	0.445	0.663	0.337	0.685	0.315	0.685	0.315	0.579	0.421	0.65	0.35	0.553	0.447	0.757	0.243	0.795	0.205	0.517	0.483	0.5	0.5	0.683	0.317	0.83	0.17	0.391	0.609
ESTNV_36146_287	0.027	0.973	0.031	0.969	0	1	0.001	0.999	0.042	0.958	0	1	0.01	0.99	0.006	0.994	0	1	0.021	0.979	0.045	0.955	0.04	0.96	0	1	0	1	0	1	0.009	0.991	0	1	0	1	0.012	0.988	0.001	0.999	0	1	0.004	0.996	0.001	0.999
ESTNV_36154_1830	0.563	0.437	0.423	0.577	0.407	0.593	0.39	0.61	0.612	0.388	0.703	0.297	0.361	0.639	0.53	0.47	0.445	0.555	0.256	0.744	0.435	0.565	0.472	0.528	0.57	0.43	0.656	0.344	0.571	0.429	0.569	0.431	0.533	0.467	0.832	0.168	0.035	0.965	0.696	0.304	0.411	0.589	0.625	0.375	0.159	0.841
ESTNV_36161_2245	0	1	0.04	0.96	0.015	0.985	0.015	0.985	0	1	0.008	0.992	0.025	0.975	0.005	0.995	0.002	0.998	0.022	0.978	0.015	0.985	0	1	0	1	0	1	0	1	0	1	0	1	0	1	0.037	0.963	0.04	0.96	0.009	0.991	0.019	0.981	0	1
ESTNV_36162_2354	0.562	0.438	0.506	0.494	0.438	0.562	0.652	0.348	0.619	0.381	0.468	0.532	0.583	0.417	0.645	0.355	0.614	0.386	0.593	0.407	0.631	0.369	0.638	0.362	0.546	0.454	0.626	0.374	0.603	0.397	0.545	0.455	0.58	0.42	0.668	0.332	0.628	0.372	0.52	0.48	0.395	0.605	0.073	0.927	0.36	0.64
ESTNV_36163_936	0.14	0.86	0.261	0.739	0.103	0.897	0.14	0.86	0.108	0.892	0.165	0.835	0.08	0.92	0.025	0.975	0.055	0.945	0.136	0.864	0.083	0.917	0.263	0.737	0.144	0.856	0.233	0.767	0.094	0.906	0.186	0.814	0.283	0.717	0.199	0.801	0.419	0.581	0.075	0.925	0.035	0.965	0	1	1	0
ESTNV_36166_1693	0.155	0.845	0.145	0.855	0.177	0.823	0.13	0.87	0.149	0.851	0.134	0.866	0.032	0.968	0.097	0.903	0.031	0.969	0.087	0.913	0.184	0.816	0.127	0.873	0.118	0.882	0.207	0.793	0.042	0.958	0.14	0.86	0.026	0.974	0.047	0.953	0.026	0.974	0	1	0.084	0.916	0.169	0.831	0.099	0.901
ESTNV_36166_316	0.346	0.654	0.296	0.704	0.14	0.86	0.28	0.72	0.296	0.704	0.446	0.554	0.271	0.729	0.299	0.701	0.141	0.859	0.334	0.666	0.259	0.741	0.269	0.731	0.23	0.77	0.344	0.656	0.356	0.644	0.256	0.744	0.54	0.46	0.383	0.617	0.531	0.469	0.324	0.676	0.373	0.627	0.455	0.545	0.027	0.973
ESTNV_36173_1322	0.758	0.242	0.711	0.289	0.884	0.116	0.952	0.048	0.984	0.016	0.856	0.144	0.777	0.223	0.892	0.108	0.971	0.029	0.911	0.089	0.936	0.064	0.937	0.063	0.76	0.24	0.773	0.227	0.682	0.318	0.79	0.21	0.722	0.278	0.739	0.261	0.936	0.064	0.812	0.188	0.861	0.139	0.767	0.233	0.359	0.641
ESTNV_36194_247	0.606	0.394	0.529	0.471	0.405	0.595	0.43	0.57	0.478	0.522	0.402	0.598	0.354	0.646	0.492	0.508	0.296	0.704	0.418	0.582	0.46	0.54	0.557	0.443	0.391	0.609	0.519	0.481	0.353	0.647	0.439	0.561	0.397	0.603	0.322	0.678	0.527	0.473	0.509	0.491	0.329	0.671	0.225	0.775	0	1
ESTNV_36194_896	0.614	0.386	0.487	0.513	0.384	0.616	0.42	0.58	0.523	0.477	0.414	0.586	0.377	0.623	0.517	0.483	0.297	0.703	0.459	0.541	0.55	0.45	0.563	0.437	0.452	0.548	0.559	0.441	0.4	0.6	0.483	0.517	0.489	0.511	0.464	0.536	0.511	0.489	0.559	0.441	0.307	0.693	0.182	0.818	0	1
ESTNV_36208_198	0.761	0.239	0.779	0.221	0.752	0.248	0.667	0.333	0.739	0.261	0.684	0.316	0.653	0.347	0.739	0.261	0.741	0.259	0.792	0.208	0.821	0.179	0.708	0.292	0.716	0.284	0.571	0.429	0.351	0.649	0.522	0.478	0.236	0.764	0.099	0.901	0.419	0.581	0.207	0.793	0.734	0.266	0.837	0.163	0.728	0.272
ESTNV_36209_793	0.376	0.624	0.046	0.954	0.004	0.996	0	1	0.108	0.892	0.011	0.989	0.013	0.987	0.064	0.936	0.059	0.941	0.109	0.891	0.105	0.895	0.117	0.883	0.134	0.866	0.223	0.777	0.058	0.942	0.171	0.829	0.172	0.828	0.05	0.95	0.908	0.092	0.563	0.437	0.317	0.683	0.416	0.584	0.334	0.666
ESTNV_36211_143	0.842	0.158	0.911	0.089	0.991	0.009	1	0	1	0	1	0	1	0	1	0	1	0	1	0	1	0	0.99	0.01	0.988	0.012	0.963	0.037	1	0	0.973	0.027	0.989	0.011	1	0	1	0	1	0	1	0	1	0	1	0
ESTNV_36230_1120	0.656	0.344	0.644	0.356	0.628	0.372	0.73	0.27	0.643	0.357	0.779	0.221	0.456	0.544	0.315	0.685	0.504	0.496	0.376	0.624	0.38	0.62	0.707	0.293	0.44	0.56	0.451	0.549	0.332	0.668	0.335	0.665	0.419	0.581	0.423	0.577	0.426	0.574	0.397	0.603	0.414	0.586	0.61	0.39	0.272	0.728
ESTNV_36232_545	0.553	0.447	0.622	0.378	0.559	0.441	0.697	0.303	0.544	0.456	0.709	0.291	0.6	0.4	0.522	0.478	0.559	0.441	0.511	0.489	0.539	0.461	0.665	0.335	0.651	0.349	0.546	0.454	0.559	0.441	0.535	0.465	0.399	0.601	0.479	0.521	0.401	0.599	0.432	0.568	0.479	0.521	0.527	0.473	0.186	0.814
ESTNV_36244_1158	0.038	0.962	0.017	0.983	0.049	0.951	0	1	0.055	0.945	0.015	0.985	0	1	0.027	0.973	0.13	0.87	0.02	0.98	0.028	0.972	0.02	0.98	0.018	0.982	0.106	0.894	0.066	0.934	0.002	0.998	0.027	0.973	0.043	0.957	0.085	0.915	0	1	0	1	0	1	0.003	0.997
ESTNV_36246_70	0.725	0.275	0.894	0.106	0.882	0.118	0.899	0.101	0.906	0.094	0.932	0.068	0.948	0.052	0.952	0.048	0.962	0.038	0.975	0.025	0.948	0.052	0.935	0.065	0.813	0.187	0.851	0.149	0.889	0.111	0.88	0.12	0.812	0.188	0.901	0.099	1	0	0.996	0.004	0.994	0.006	0.999	0.001	0.974	0.026
ESTNV_36248_934	0.483	0.517	0.487	0.513	0.465	0.535	0.298	0.702	0.317	0.683	0.406	0.594	0.302	0.698	0.354	0.646	0.405	0.595	0.304	0.696	0.435	0.565	0.394	0.606	0.468	0.532	0.518	0.482	0.384	0.616	0.539	0.461	0.444	0.556	0.355	0.645	0.438	0.562	0.211	0.789	0.304	0.696	0.237	0.763	0.019	0.981
ESTNV_36249_105	0.185	0.815	0.256	0.744	0.373	0.627	0.246	0.754	0.398	0.602	0.252	0.748	0.098	0.902	0.225	0.775	0.205	0.795	0.27	0.73	0.338	0.662	0.362	0.638	0.219	0.781	0.334	0.666	0.362	0.638	0.324	0.676	0.418	0.582	0.351	0.649	0.504	0.496	0.717	0.283	0.843	0.157	0.643	0.357	0.541	0.459
ESTNV_36253_512	0.896	0.104	0.847	0.153	0.9	0.1	0.794	0.206	0.786	0.214	0.737	0.263	0.884	0.116	0.965	0.035	0.957	0.043	0.852	0.148	0.86	0.14	0.755	0.245	0.872	0.128	0.857	0.143	0.988	0.012	0.9	0.1	0.849	0.151	1	0	0.915	0.085	1	0	1	0	1	0	0.816	0.184
ESTNV_36261_377	0.986	0.014	0.991	0.009	0.999	0.001	1	0	1	0	0.999	0.001	0.981	0.019	0.988	0.012	0.958	0.042	1	0	0.997	0.003	1	0	0.989	0.011	0.96	0.04	0.97	0.03	0.994	0.006	0.993	0.007	0.976	0.024	1	0	1	0	1	0	1	0	1	0
ESTNV_36268_885	0.477	0.523	0.438	0.562	0.475	0.525	0.425	0.575	0.497	0.503	0.645	0.355	0.648	0.352	0.645	0.355	0.667	0.333	0.686	0.314	0.672	0.328	0.536	0.464	0.562	0.438	0.521	0.479	0.52	0.48	0.442	0.558	0.782	0.218	0.815	0.185	0.447	0.553	0.408	0.592	0.354	0.646	0.238	0.762	0.24	0.76
ESTNV_36272_103	0.391	0.609	0.095	0.905	0.159	0.841	0.248	0.752	0.198	0.802	0.221	0.779	0.26	0.74	0.203	0.797	0.374	0.626	0.153	0.847	0.304	0.696	0.19	0.81	0.328	0.672	0.278	0.722	0.21	0.79	0.222	0.778	0.063	0.937	0.077	0.923	0.282	0.718	0.197	0.803	0.063	0.937	0	1	0.228	0.772
ESTNV_36278_1300	0.673	0.327	0.649	0.351	0.497	0.503	0.539	0.461	0.568	0.432	0.544	0.456	0.717	0.283	0.66	0.34	0.694	0.306	0.675	0.325	0.7	0.3	0.576	0.424	0.699	0.301	0.666	0.334	0.65	0.35	0.685	0.315	0.633	0.367	0.361	0.639	0.054	0.946	0.253	0.747	0.687	0.313	0.781	0.219	0.209	0.791
ESTNV_36281_1295	0.676	0.324	0.714	0.286	0.851	0.149	0.903	0.097	0.823	0.177	0.84	0.16	0.706	0.294	0.746	0.254	0.768	0.232	0.755	0.245	0.807	0.193	0.803	0.197	0.799	0.201	0.684	0.316	0.669	0.331	0.754	0.246	0.872	0.128	0.872	0.128	0.978	0.022	0.827	0.173	0.752	0.248	0.637	0.363	0.886	0.114
ESTNV_36281_1632	0.394	0.606	0.591	0.409	0.479	0.521	0.761	0.239	0.744	0.256	0.701	0.299	0.624	0.376	0.66	0.34	0.663	0.337	0.66	0.34	0.681	0.319	0.63	0.37	0.637	0.363	0.59	0.41	0.625	0.375	0.678	0.322	0.724	0.276	0.817	0.183	0.679	0.321	0.484	0.516	0.735	0.265	0.561	0.439	0.704	0.296
ESTNV_36281_2042	0.02	0.98	0.111	0.889	0.119	0.881	0.163	0.837	0.087	0.913	0.185	0.815	0.077	0.923	0.108	0.892	0.075	0.925	0.056	0.944	0.102	0.898	0.186	0.814	0.181	0.819	0.147	0.853	0.223	0.777	0.232	0.768	0.378	0.622	0.324	0.676	0	1	0.063	0.937	0.083	0.917	0.207	0.793	0.009	0.991
ESTNV_36281_727	0.983	0.017	0.851	0.149	0.774	0.226	0.8	0.2	0.929	0.071	0.858	0.142	0.913	0.087	0.945	0.055	0.95	0.05	0.922	0.078	0.935	0.065	0.848	0.152	0.858	0.142	0.898	0.102	0.849	0.151	0.819	0.181	0.737	0.263	0.754	0.246	1	0	0.926	0.074	0.903	0.097	0.743	0.257	1	0
ESTNV_36290_2196	0.737	0.263	0.67	0.33	0.616	0.384	0.706	0.294	0.68	0.32	0.5	0.5	0.732	0.268	0.93	0.07	0.681	0.319	0.76	0.24	0.739	0.261	0.818	0.182	0.773	0.227	0.761	0.239	0.826	0.174	0.815	0.185	0.635	0.365	0.788	0.212	0.842	0.158	0.722	0.278	0.897	0.103	1	0	1	0
ESTNV_36338_885	0.511	0.489	0.462	0.538	0.471	0.529	0.346	0.654	0.611	0.389	0.38	0.62	0.497	0.503	0.629	0.371	0.456	0.544	0.545	0.455	0.496	0.504	0.488	0.512	0.532	0.468	0.651	0.349	0.656	0.344	0.588	0.412	0.905	0.095	0.877	0.123	0.952	0.048	0.911	0.089	0.595	0.405	0.524	0.476	0.97	0.03
ESTNV_36339_1092	0.038	0.962	0.102	0.898	0.103	0.897	0.227	0.773	0.113	0.887	0.129	0.871	0.01	0.99	0.001	0.999	0.018	0.982	0.038	0.962	0.076	0.924	0.098	0.902	0.005	0.995	0.04	0.96	0.003	0.997	0.047	0.953	0.036	0.964	0.041	0.959	0.001	0.999	0.085	0.915	0.177	0.823	0.371	0.629	0.147	0.853
ESTNV_36341_652	0.234	0.766	0.241	0.759	0.132	0.868	0.045	0.955	0.014	0.986	0.167	0.833	0.209	0.791	0.241	0.759	0.306	0.694	0.09	0.91	0.275	0.725	0.126	0.874	0.273	0.727	0.35	0.65	0.224	0.776	0.154	0.846	0.195	0.805	0.081	0.919	0.008	0.992	0	1	0	1	0	1	0.003	0.997
ESTNV_36345_508	0.495	0.505	0.554	0.446	0.596	0.404	0.677	0.323	0.625	0.375	0.802	0.198	0.425	0.575	0.537	0.463	0.747	0.253	0.771	0.229	0.704	0.296	0.658	0.342	0.625	0.375	0.736	0.264	0.821	0.179	0.835	0.165	0.733	0.267	0.933	0.067	0.595	0.405	0.868	0.132	0.595	0.405	0.943	0.057	0.031	0.969
ESTNV_36348_720	0.464	0.536	0.507	0.493	0.581	0.419	0.522	0.478	0.507	0.493	0.499	0.501	0.431	0.569	0.558	0.442	0.515	0.485	0.538	0.462	0.583	0.417	0.555	0.445	0.521	0.479	0.529	0.471	0.576	0.424	0.55	0.45	0.72	0.28	0.725	0.275	0.52	0.48	0.724	0.276	0.676	0.324	0.592	0.408	0.223	0.777
ESTNV_36371_106	0.331	0.669	0.414	0.586	0.28	0.72	0.516	0.484	0.374	0.626	0.415	0.585	0.311	0.689	0.329	0.671	0.367	0.633	0.4	0.6	0.435	0.565	0.422	0.578	0.346	0.654	0.335	0.665	0.3	0.7	0.388	0.612	0.21	0.79	0.387	0.613	0.417	0.583	0.469	0.531	0.145	0.855	0.301	0.699	0	1
ESTNV_36371_1356	0.154	0.846	0.072	0.928	0.236	0.764	0.226	0.774	0.263	0.737	0.23	0.77	0.044	0.956	0.151	0.849	0.073	0.927	0.142	0.858	0.241	0.759	0.281	0.719	0.133	0.867	0.256	0.744	0.202	0.798	0.232	0.768	0.38	0.62	0.156	0.844	0.387	0.613	0.209	0.791	0.298	0.702	0.308	0.692	0.463	0.537
ESTNV_36378_1299	0.193	0.807	0.173	0.827	0.195	0.805	0.314	0.686	0.381	0.619	0.276	0.724	0.381	0.619	0.426	0.574	0.528	0.472	0.352	0.648	0.403	0.597	0.355	0.645	0.373	0.627	0.352	0.648	0.315	0.685	0.268	0.732	0.243	0.757	0.086	0.914	0.095	0.905	0.075	0.925	0.347	0.653	0.027	0.973	0.313	0.687
ESTNV_36384_1752	0.767	0.233	0.682	0.318	0.574	0.426	0.531	0.469	0.658	0.342	0.732	0.268	0.556	0.444	0.568	0.432	0.634	0.366	0.512	0.488	0.64	0.36	0.685	0.315	0.563	0.437	0.643	0.357	0.655	0.345	0.582	0.418	0.812	0.188	0.803	0.197	0.967	0.033	0.658	0.342	0.876	0.124	0.972	0.028	0.796	0.204
ESTNV_36397_206	0.228	0.772	0.056	0.944	0.261	0.739	0.358	0.642	0.289	0.711	0.406	0.594	0.212	0.788	0.092	0.908	0.139	0.861	0.217	0.783	0.252	0.748	0.256	0.744	0.185	0.815	0.328	0.672	0.228	0.772	0.296	0.704	0.081	0.919	0.032	0.968	0.075	0.925	0.175	0.825	0.268	0.732	0.36	0.64	0.008	0.992
ESTNV_36417_1554	0.854	0.146	0.799	0.201	0.857	0.143	0.848	0.152	0.778	0.222	0.922	0.078	0.784	0.216	0.819	0.181	0.882	0.118	0.83	0.17	0.767	0.233	0.989	0.011	0.87	0.13	0.748	0.252	0.73	0.27	0.671	0.329	0.828	0.172	0.728	0.272	1	0	0.937	0.063	0.959	0.041	0.995	0.005	0.998	0.002
ESTNV_36426_226	0.671	0.329	0.761	0.239	0.615	0.385	0.741	0.259	0.691	0.309	0.701	0.299	0.674	0.326	0.809	0.191	0.625	0.375	0.737	0.263	0.665	0.335	0.741	0.259	0.698	0.302	0.64	0.36	0.601	0.399	0.552	0.448	0.512	0.488	0.476	0.524	0.604	0.396	0.378	0.622	0.309	0.691	0.517	0.483	0.887	0.113
ESTNV_36431_2232	0.392	0.608	0.592	0.408	0.585	0.415	0.685	0.315	0.392	0.608	0.543	0.457	0.713	0.287	0.775	0.225	0.672	0.328	0.526	0.474	0.528	0.472	0.474	0.526	0.657	0.343	0.635	0.365	0.773	0.227	0.674	0.326	0.649	0.351	0.501	0.499	0.701	0.299	0.581	0.419	0.804	0.196	0.977	0.023	0.56	0.44
ESTNV_36433_1555	0.216	0.784	0.159	0.841	0.262	0.738	0.259	0.741	0.243	0.757	0.254	0.746	0.241	0.759	0.279	0.721	0.201	0.799	0.166	0.834	0.177	0.823	0.257	0.743	0.297	0.703	0.222	0.778	0.208	0.792	0.386	0.614	0.316	0.684	0.207	0.793	0.008	0.992	0.097	0.903	0	1	0	1	0.163	0.837
ESTNV_36433_1950	0.513	0.487	0.551	0.449	0.4	0.6	0.36	0.64	0.531	0.469	0.49	0.51	0.487	0.513	0.528	0.472	0.472	0.528	0.541	0.459	0.599	0.401	0.508	0.492	0.644	0.356	0.612	0.388	0.629	0.371	0.459	0.541	0.569	0.431	0.726	0.274	0.636	0.364	0.415	0.585	0.219	0.781	0.457	0.543	0.386	0.614
ESTNV_36437_1794	0.92	0.08	0.879	0.121	0.821	0.179	0.926	0.074	0.797	0.203	0.879	0.121	0.835	0.165	0.746	0.254	0.737	0.263	0.768	0.232	0.879	0.121	0.914	0.086	0.731	0.269	0.71	0.29	0.733	0.267	0.743	0.257	0.752	0.248	0.786	0.214	0.908	0.092	0.936	0.064	0.965	0.035	1	0	1	0
ESTNV_36451_899	0.109	0.891	0.044	0.956	0.041	0.959	0.01	0.99	0.025	0.975	0	1	0.062	0.938	0.081	0.919	0.061	0.939	0.046	0.954	0.071	0.929	0.04	0.96	0.062	0.938	0.125	0.875	0.023	0.977	0.047	0.953	0.068	0.932	0	1	0	1	0	1	0	1	0	1	0.293	0.707
ESTNV_36453_127	0.265	0.735	0.347	0.653	0.239	0.761	0.142	0.858	0.264	0.736	0.275	0.725	0.325	0.675	0.382	0.618	0.396	0.604	0.292	0.708	0.298	0.702	0.374	0.626	0.346	0.654	0.352	0.648	0.418	0.582	0.318	0.682	0.461	0.539	0.379	0.621	0.456	0.544	0.523	0.477	0.312	0.688	0.537	0.463	0.144	0.856
ESTNV_36454_1316	1	0	0.992	0.008	1	0	0.93	0.07	0.92	0.08	0.964	0.036	0.841	0.159	0.979	0.021	0.964	0.036	1	0	1	0	0.975	0.025	0.977	0.023	0.96	0.04	0.939	0.061	0.917	0.083	0.85	0.15	0.868	0.132	0.92	0.08	1	0	1	0	1	0	0.733	0.267
ESTNV_36462_1509	0.338	0.662	0.287	0.713	0.172	0.828	0.209	0.791	0.339	0.661	0.193	0.807	0.286	0.714	0.274	0.726	0.387	0.613	0.351	0.649	0.277	0.723	0.369	0.631	0.233	0.767	0.321	0.679	0.36	0.64	0.238	0.762	0.464	0.536	0.273	0.727	0.781	0.219	0.244	0.756	0.106	0.894	0.1	0.9	0.614	0.386
ESTNV_36486_673	0.645	0.355	0.655	0.345	0.598	0.402	0.629	0.371	0.742	0.258	0.831	0.169	0.744	0.256	0.859	0.141	0.777	0.223	0.701	0.299	0.673	0.327	0.716	0.284	0.659	0.341	0.625	0.375	0.485	0.515	0.477	0.523	0.556	0.444	0.38	0.62	0.753	0.247	0.658	0.342	0.984	0.016	0.698	0.302	0.769	0.231
ESTNV_36490_690	0.422	0.578	0.379	0.621	0.204	0.796	0.362	0.638	0.371	0.629	0.648	0.352	0.373	0.627	0.245	0.755	0.244	0.756	0.291	0.709	0.468	0.532	0.497	0.503	0.486	0.514	0.498	0.502	0.543	0.457	0.401	0.599	0.503	0.497	0.521	0.479	0.8	0.2	0.442	0.558	0.411	0.589	0.122	0.878	0.184	0.816
ESTNV_36494_153	0.021	0.979	0.098	0.902	0.015	0.985	0.048	0.952	0.211	0.789	0.03	0.97	0.019	0.981	0.001	0.999	0.23	0.77	0.046	0.954	0.034	0.966	0.019	0.981	0.041	0.959	0.117	0.883	0.202	0.798	0.025	0.975	0.262	0.738	0.178	0.822	0.327	0.673	0	1	0.273	0.727	0.216	0.784	0.008	0.992
ESTNV_36511_141	0	1	0	1	0.006	0.994	0	1	0.024	0.976	0.049	0.951	0	1	0.005	0.995	0.091	0.909	0.022	0.978	0.017	0.983	0.001	0.999	0.038	0.962	0.04	0.96	0	1	0	1	0.094	0.906	0.061	0.939	0	1	0.075	0.925	0.043	0.957	0	1	0.036	0.964
ESTNV_36535_1575	0.78	0.22	0.899	0.101	0.997	0.003	0.975	0.025	0.953	0.047	0.98	0.02	0.938	0.062	0.956	0.044	0.784	0.216	0.876	0.124	0.908	0.092	0.868	0.132	0.888	0.112	0.847	0.153	0.847	0.153	0.88	0.12	0.947	0.053	0.961	0.039	0.974	0.026	0.935	0.065	0.945	0.055	0.842	0.158	1	0
ESTNV_36546_226	0.521	0.479	0.366	0.634	0.325	0.675	0.37	0.63	0.452	0.548	0.448	0.552	0.254	0.746	0.386	0.614	0.368	0.632	0.429	0.571	0.42	0.58	0.471	0.529	0.507	0.493	0.482	0.518	0.512	0.488	0.518	0.482	0.493	0.507	0.435	0.565	0.434	0.566	0.428	0.572	0.059	0.941	0.062	0.938	0.476	0.524
ESTNV_36548_1026	0.939	0.061	0.744	0.256	0.76	0.24	0.767	0.233	0.932	0.068	0.7	0.3	0.821	0.179	0.897	0.103	0.814	0.186	0.8	0.2	0.872	0.128	0.952	0.048	0.846	0.154	0.846	0.154	0.754	0.246	0.758	0.242	0.728	0.272	0.86	0.14	0.613	0.387	0.942	0.058	0.999	0.001	0.998	0.002	0.995	0.005
ESTNV_36566_1392	0.77	0.23	0.852	0.148	0.858	0.142	0.949	0.051	0.811	0.189	0.803	0.197	0.87	0.13	0.833	0.167	0.845	0.155	0.855	0.145	0.876	0.124	0.841	0.159	0.923	0.077	0.832	0.168	0.897	0.103	0.847	0.153	0.901	0.099	0.811	0.189	0.982	0.018	0.612	0.388	0.607	0.393	0.86	0.14	0.789	0.211
ESTNV_36576_1908	0.759	0.241	0.725	0.275	0.579	0.421	0.573	0.427	0.583	0.417	0.608	0.392	0.723	0.277	0.628	0.372	0.693	0.307	0.621	0.379	0.569	0.431	0.642	0.358	0.686	0.314	0.678	0.322	0.72	0.28	0.635	0.365	0.601	0.399	0.68	0.32	0.662	0.338	0.925	0.075	0.902	0.098	0.836	0.164	0.996	0.004
ESTNV_36582_634	0.012	0.988	0.027	0.973	0.03	0.97	0.025	0.975	0.065	0.935	0.07	0.93	0.088	0.912	0.161	0.839	0.009	0.991	0.007	0.993	0.057	0.943	0.123	0.877	0.053	0.947	0.048	0.952	0.057	0.943	0.076	0.924	0.244	0.756	0.21	0.79	0.01	0.99	0.131	0.869	0.048	0.952	0.043	0.957	0	1
ESTNV_36590_1760	0.572	0.428	0.493	0.507	0.217	0.783	0.444	0.556	0.492	0.508	0.534	0.466	0.402	0.598	0.393	0.607	0.353	0.647	0.377	0.623	0.401	0.599	0.481	0.519	0.345	0.655	0.441	0.559	0.387	0.613	0.392	0.608	0.262	0.738	0.201	0.799	0.304	0.696	0.533	0.467	0.272	0.728	0.193	0.807	0.75	0.25
ESTNV_36642_418	0.81	0.19	0.694	0.306	0.663	0.337	0.639	0.361	0.756	0.244	0.738	0.262	0.787	0.213	0.734	0.266	0.927	0.073	0.744	0.256	0.802	0.198	0.767	0.233	0.783	0.217	0.824	0.176	0.794	0.206	0.738	0.262	0.922	0.078	0.787	0.213	0.577	0.423	0.518	0.482	0.62	0.38	0.579	0.421	0.253	0.747
ESTNV_36651_1364	0.541	0.459	0.375	0.625	0.253	0.747	0.337	0.663	0.371	0.629	0.406	0.594	0.375	0.625	0.649	0.351	0.615	0.385	0.555	0.445	0.542	0.458	0.532	0.468	0.473	0.527	0.513	0.487	0.543	0.457	0.481	0.519	0.646	0.354	0.555	0.445	0.394	0.606	0.506	0.494	0.483	0.517	0.643	0.357	0.921	0.079
ESTNV_36652_1699	0.392	0.608	0.17	0.83	0.075	0.925	0.026	0.974	0.294	0.706	0.245	0.755	0.094	0.906	0.179	0.821	0.338	0.662	0.094	0.906	0.503	0.497	0.396	0.604	0.362	0.638	0.32	0.68	0.33	0.67	0.316	0.684	0.347	0.653	0.396	0.604	0.33	0.67	0.529	0.471	0.322	0.678	0.485	0.515	0.242	0.758
ESTNV_36658_877	0.12	0.88	0.162	0.838	0.059	0.941	0.149	0.851	0.099	0.901	0.204	0.796	0.177	0.823	0.194	0.806	0.303	0.697	0.302	0.698	0.24	0.76	0.125	0.875	0.154	0.846	0.206	0.794	0.159	0.841	0.308	0.692	0.341	0.659	0.253	0.747	0.512	0.488	0.275	0.725	0.028	0.972	0.004	0.996	0.006	0.994
ESTNV_36677_1536	0.566	0.434	0.452	0.548	0.51	0.49	0.46	0.54	0.509	0.491	0.576	0.424	0.45	0.55	0.412	0.588	0.626	0.374	0.571	0.429	0.524	0.476	0.51	0.49	0.375	0.625	0.5	0.5	0.484	0.516	0.496	0.504	0.331	0.669	0.241	0.759	0.165	0.835	0.214	0.786	0.132	0.868	0.162	0.838	0.771	0.229
ESTNV_36677_1922	0.556	0.444	0.471	0.529	0.471	0.529	0.457	0.543	0.484	0.516	0.57	0.43	0.474	0.526	0.41	0.59	0.631	0.369	0.58	0.42	0.485	0.515	0.514	0.486	0.385	0.615	0.473	0.527	0.476	0.524	0.488	0.512	0.312	0.688	0.21	0.79	0.169	0.831	0.237	0.763	0.133	0.867	0.161	0.839	0.793	0.207
ESTNV_36684_1178	0.24	0.76	0.127	0.873	0.22	0.78	0.454	0.546	0.333	0.667	0.33	0.67	0.179	0.821	0.271	0.729	0.407	0.593	0.253	0.747	0.342	0.658	0.311	0.689	0.547	0.453	0.431	0.569	0.436	0.564	0.421	0.579	0.413	0.587	0.527	0.473	0.524	0.476	0.203	0.797	0.415	0.585	0.496	0.504	0.017	0.983
ESTNV_36684_826	0.496	0.504	0.297	0.703	0.332	0.668	0.576	0.424	0.497	0.503	0.414	0.586	0.425	0.575	0.507	0.493	0.487	0.513	0.347	0.653	0.415	0.585	0.428	0.572	0.691	0.309	0.587	0.413	0.62	0.38	0.545	0.455	0.581	0.419	0.581	0.419	0.971	0.029	0.69	0.31	0.662	0.338	0.607	0.393	0.606	0.394
ESTNV_36692_1354	0.603	0.397	0.485	0.515	0.612	0.388	0.596	0.404	0.661	0.339	0.616	0.384	0.619	0.381	0.543	0.457	0.726	0.274	0.527	0.473	0.598	0.402	0.601	0.399	0.569	0.431	0.618	0.382	0.545	0.455	0.623	0.377	0.507	0.493	0.436	0.564	0	1	0.301	0.699	0.404	0.596	0.691	0.309	0.807	0.193
ESTNV_36697_1478	0.423	0.577	0.463	0.537	0.422	0.578	0.433	0.567	0.375	0.625	0.388	0.612	0.507	0.493	0.483	0.517	0.328	0.672	0.368	0.632	0.471	0.529	0.407	0.593	0.367	0.633	0.357	0.643	0.356	0.644	0.372	0.628	0.339	0.661	0.413	0.587	0.323	0.677	0.522	0.478	0.41	0.59	0.287	0.713	0.32	0.68
ESTNV_36704_1199	0.366	0.634	0.477	0.523	0.519	0.481	0.563	0.437	0.468	0.532	0.363	0.637	0.635	0.365	0.561	0.439	0.524	0.476	0.509	0.491	0.494	0.506	0.554	0.446	0.484	0.516	0.537	0.463	0.468	0.532	0.538	0.462	0.6	0.4	0.582	0.418	0.638	0.362	0.703	0.297	0.873	0.127	0.769	0.231	0.996	0.004
ESTNV_36712_2445	0.158	0.842	0.137	0.863	0.191	0.809	0.293	0.707	0.123	0.877	0.109	0.891	0	1	0.001	0.999	0.034	0.966	0.029	0.971	0.132	0.868	0.219	0.781	0.016	0.984	0.047	0.953	0.021	0.979	0.004	0.996	0.014	0.986	0.008	0.992	0.075	0.925	0	1	0	1	0	1	0	1
ESTNV_36716_1022	0.136	0.864	0.023	0.977	0.029	0.971	0.084	0.916	0.103	0.897	0.025	0.975	0.017	0.983	0.122	0.878	0.096	0.904	0.033	0.967	0.071	0.929	0.094	0.906	0.16	0.84	0.066	0.934	0.067	0.933	0.046	0.954	0.126	0.874	0.07	0.93	0.236	0.764	0.003	0.997	0.105	0.895	0.008	0.992	0.093	0.907
ESTNV_36724_118	0.107	0.893	0.144	0.856	0.037	0.963	0.199	0.801	0.21	0.79	0.145	0.855	0.142	0.858	0.297	0.703	0.151	0.849	0.075	0.925	0.102	0.898	0.174	0.826	0.035	0.965	0.09	0.91	0.146	0.854	0.051	0.949	0.175	0.825	0.198	0.802	0.175	0.825	0.19	0.81	0.042	0.958	0.012	0.988	0.025	0.975
ESTNV_36744_1266	0.582	0.418	0.669	0.331	0.775	0.225	0.744	0.256	0.689	0.311	0.842	0.158	0.662	0.338	0.594	0.406	0.727	0.273	0.628	0.372	0.719	0.281	0.805	0.195	0.756	0.244	0.681	0.319	0.672	0.328	0.744	0.256	0.765	0.235	0.892	0.108	0.767	0.233	0.663	0.337	0.735	0.265	0.61	0.39	0.341	0.659
ESTNV_36745_1460	0.645	0.355	0.621	0.379	0.705	0.295	0.677	0.323	0.67	0.33	0.632	0.368	0.462	0.538	0.554	0.446	0.53	0.47	0.597	0.403	0.418	0.582	0.627	0.373	0.509	0.491	0.541	0.459	0.541	0.459	0.574	0.426	0.728	0.272	0.58	0.42	0.811	0.189	0.711	0.289	0.777	0.223	0.658	0.342	0.43	0.57
ESTNV_36751_1595	0.554	0.446	0.602	0.398	0.399	0.601	0.509	0.491	0.541	0.459	0.494	0.506	0.34	0.66	0.53	0.47	0.476	0.524	0.477	0.523	0.396	0.604	0.662	0.338	0.666	0.334	0.606	0.394	0.69	0.31	0.708	0.292	0.654	0.346	0.539	0.461	0.416	0.584	0.719	0.281	0.824	0.176	0.618	0.382	0.062	0.938
ESTNV_36789_93	0.909	0.091	0.898	0.102	0.914	0.086	0.93	0.07	0.949	0.051	0.865	0.135	1	0	0.926	0.074	0.942	0.058	0.863	0.137	0.993	0.007	0.954	0.046	0.987	0.013	0.97	0.03	0.97	0.03	0.971	0.029	0.891	0.109	0.951	0.049	0.833	0.167	0.902	0.098	0.854	0.146	0.971	0.029	0.775	0.225
ESTNV_36807_1487	0.085	0.915	0	1	0	1	0	1	0	1	0	1	0	1	0.014	0.986	0	1	0	1	0	1	0	1	0	1	0	1	0	1	0.09	0.91	0	1	0	1	0	1	0	1	0.147	0.853	0.188	0.812	0.063	0.937
ESTNV_36810_65	0.826	0.174	0.578	0.422	0.353	0.647	0.424	0.576	0.551	0.449	0.315	0.685	0.579	0.421	0.556	0.444	0.526	0.474	0.536	0.464	0.733	0.267	0.504	0.496	0.381	0.619	0.586	0.414	0.525	0.475	0.541	0.459	0.633	0.367	0.685	0.315	0.671	0.329	0.388	0.612	0.667	0.333	0.587	0.413	0.279	0.721
ESTNV_36815_1051	0	1	0	1	0	1	0	1	0	1	0	1	0	1	0	1	0	1	0	1	0	1	0	1	0.013	0.987	0	1	0	1	0	1	0	1	0	1	0	1	0	1	0	1	0	1	0	1
ESTNV_36823_515	0.109	0.891	0.088	0.912	0.028	0.972	0.065	0.935	0.044	0.956	0.028	0.972	0.011	0.989	0.089	0.911	0.103	0.897	0.043	0.957	0.08	0.92	0.111	0.889	0	1	0.052	0.948	0	1	0.017	0.983	0.001	0.999	0.002	0.998	0.007	0.993	0.153	0.847	0.034	0.966	0.035	0.965	0	1
ESTNV_36830_1365	0.271	0.729	0.225	0.775	0.348	0.652	0.447	0.553	0.36	0.64	0.306	0.694	0.422	0.578	0.218	0.782	0.342	0.658	0.21	0.79	0.252	0.748	0.343	0.657	0.312	0.688	0.316	0.684	0.239	0.761	0.327	0.673	0.413	0.587	0.311	0.689	0.47	0.53	0.326	0.674	0.583	0.417	0.52	0.48	0.272	0.728
ESTNV_36844_1704	0.309	0.691	0.224	0.776	0.235	0.765	0.229	0.771	0.265	0.735	0.235	0.765	0.357	0.643	0.457	0.543	0.307	0.693	0.27	0.73	0.353	0.647	0.263	0.737	0.396	0.604	0.318	0.682	0.378	0.622	0.384	0.616	0.301	0.699	0.381	0.619	0.309	0.691	0.116	0.884	0.02	0.98	0	1	0.095	0.905
ESTNV_36856_820	0.651	0.349	0.385	0.615	0.34	0.66	0.472	0.528	0.464	0.536	0.454	0.546	0.486	0.514	0.5	0.5	0.493	0.507	0.461	0.539	0.453	0.547	0.481	0.519	0.47	0.53	0.505	0.495	0.593	0.407	0.47	0.53	0.308	0.692	0.341	0.659	0.584	0.416	0.281	0.719	0.135	0.865	0	1	0.593	0.407
ESTNV_36871_194	0.311	0.689	0.357	0.643	0.331	0.669	0.401	0.599	0.412	0.588	0.369	0.631	0.45	0.55	0.28	0.72	0.326	0.674	0.175	0.825	0.395	0.605	0.356	0.644	0.225	0.775	0.238	0.762	0.25	0.75	0.254	0.746	0.351	0.649	0.343	0.657	0.824	0.176	0.613	0.387	0.494	0.506	0.417	0.583	0.473	0.527
ESTNV_36871_453	0.555	0.445	0.681	0.319	0.659	0.341	0.685	0.315	0.734	0.266	0.716	0.284	0.767	0.233	0.691	0.309	0.735	0.265	0.422	0.578	0.634	0.366	0.75	0.25	0.773	0.227	0.594	0.406	0.64	0.36	0.753	0.247	0.585	0.415	0.451	0.549	0.975	0.025	0.748	0.252	0.722	0.278	0.999	0.001	0.851	0.149
ESTNV_36871_663	0.555	0.445	0.673	0.327	0.65	0.35	0.679	0.321	0.695	0.305	0.671	0.329	0.813	0.187	0.663	0.337	0.706	0.294	0.467	0.533	0.64	0.36	0.698	0.302	0.709	0.291	0.597	0.403	0.619	0.381	0.708	0.292	0.577	0.423	0.493	0.507	0.962	0.038	0.732	0.268	0.714	0.286	1	0	0.816	0.184
ESTNV_36875_1435	0.105	0.895	0.23	0.77	0.037	0.963	0.106	0.894	0.076	0.924	0.08	0.92	0.003	0.997	0.037	0.963	0.016	0.984	0.002	0.998	0.054	0.946	0.14	0.86	0.02	0.98	0.059	0.941	0.043	0.957	0	1	0.005	0.995	0.006	0.994	0.501	0.499	0.002	0.998	0	1	0	1	0.005	0.995
ESTNV_36884_1050	0.418	0.582	0.475	0.525	0.405	0.595	0.503	0.497	0.42	0.58	0.61	0.39	0.413	0.587	0.545	0.455	0.465	0.535	0.581	0.419	0.611	0.389	0.469	0.531	0.431	0.569	0.409	0.591	0.458	0.542	0.295	0.705	0.252	0.748	0.084	0.916	0.238	0.762	0.11	0.89	0.357	0.643	0.167	0.833	0.482	0.518
ESTNV_36893_386	0.66	0.34	0.64	0.36	0.432	0.568	0.565	0.435	0.718	0.282	0.888	0.112	0.534	0.466	0.691	0.309	0.774	0.226	0.576	0.424	0.645	0.355	0.703	0.297	0.751	0.249	0.623	0.377	0.618	0.382	0.732	0.268	0.648	0.352	0.585	0.415	0.783	0.217	0.537	0.463	0.574	0.426	0.151	0.849	0.894	0.106
ESTNV_36918_790	0.826	0.174	0.861	0.139	0.663	0.337	0.827	0.173	0.776	0.224	0.907	0.093	0.839	0.161	0.786	0.214	0.755	0.245	0.716	0.284	0.804	0.196	0.887	0.113	0.848	0.152	0.899	0.101	1	0	0.913	0.087	0.979	0.021	0.981	0.019	0.802	0.198	0.766	0.234	0.969	0.031	0.901	0.099	0.495	0.505
ESTNV_36924_232	0.234	0.766	0.196	0.804	0.057	0.943	0.116	0.884	0.323	0.677	0.135	0.865	0.226	0.774	0.237	0.763	0.079	0.921	0.244	0.756	0.206	0.794	0.22	0.78	0.293	0.707	0.421	0.579	0.309	0.691	0.374	0.626	0.619	0.381	0.687	0.313	0.813	0.187	0.49	0.51	0.468	0.532	0.159	0.841	0.174	0.826
ESTNV_36949_1027	0.813	0.187	0.849	0.151	0.954	0.046	0.84	0.16	0.761	0.239	0.836	0.164	0.958	0.042	0.933	0.067	0.817	0.183	0.82	0.18	0.854	0.146	0.975	0.025	0.959	0.041	0.809	0.191	0.854	0.146	0.919	0.081	0.904	0.096	0.879	0.121	0.992	0.008	0.994	0.006	0.682	0.318	0.713	0.287	0.995	0.005
ESTNV_36961_536	0.294	0.706	0.268	0.732	0.265	0.735	0.252	0.748	0.255	0.745	0.416	0.584	0.381	0.619	0.412	0.588	0.199	0.801	0.134	0.866	0.293	0.707	0.449	0.551	0.227	0.773	0.409	0.591	0.249	0.751	0.368	0.632	0.437	0.563	0.566	0.434	0.836	0.164	0.794	0.206	0.822	0.178	0.603	0.397	0.07	0.93
ESTNV_36963_1468	0.583	0.417	0.398	0.602	0.546	0.454	0.315	0.685	0.415	0.585	0.384	0.616	0.354	0.646	0.375	0.625	0.492	0.508	0.372	0.628	0.418	0.582	0.4	0.6	0.454	0.546	0.452	0.548	0.372	0.628	0.331	0.669	0.25	0.75	0.303	0.697	0.038	0.962	0.003	0.997	0.051	0.949	0.073	0.927	0.181	0.819
ESTNV_36965_418	0.176	0.824	0.133	0.867	0.268	0.732	0.334	0.666	0.522	0.478	0.494	0.506	0.531	0.469	0.61	0.39	0.692	0.308	0.454	0.546	0.582	0.418	0.39	0.61	0.543	0.457	0.326	0.674	0.408	0.592	0.531	0.469	0.649	0.351	0.542	0.458	0.054	0.946	0.083	0.917	0.178	0.822	0.677	0.323	0.006	0.994
ESTNV_36965_600	0.232	0.768	0.167	0.833	0.334	0.666	0.375	0.625	0.518	0.482	0.502	0.498	0.563	0.437	0.597	0.403	0.667	0.333	0.464	0.536	0.57	0.43	0.421	0.579	0.557	0.443	0.395	0.605	0.433	0.567	0.543	0.457	0.647	0.353	0.539	0.462	0.062	0.938	0.099	0.901	0.205	0.795	0.663	0.337	0	1
ESTNV_36968_1274	0.812	0.188	0.863	0.137	0.752	0.248	0.92	0.08	0.948	0.052	0.799	0.201	0.822	0.178	0.948	0.052	0.983	0.017	0.992	0.008	1	0	0.956	0.044	0.948	0.052	0.856	0.144	0.88	0.12	0.93	0.07	0.834	0.166	0.839	0.161	0.699	0.301	0.304	0.696	0.123	0.877	0.143	0.857	0.672	0.328
ESTNV_36968_743	0.254	0.746	0.125	0.875	0.114	0.886	0.04	0.96	0.1	0.9	0.13	0.87	0.062	0.938	0.122	0.878	0.114	0.886	0.004	0.996	0	1	0.049	0.951	0.025	0.975	0.152	0.848	0.012	0.988	0.062	0.938	0.224	0.776	0.124	0.876	0.206	0.794	0.21	0.79	0.041	0.959	0	1	0	1
ESTNV_36986_597	0.298	0.702	0.37	0.63	0.329	0.671	0.261	0.739	0.358	0.642	0.508	0.492	0.163	0.837	0.038	0.962	0.198	0.802	0.153	0.847	0.172	0.828	0.375	0.625	0.17	0.83	0.242	0.758	0.242	0.758	0.259	0.741	0.298	0.702	0.355	0.645	0.121	0.879	0.027	0.973	0.008	0.992	0.131	0.869	0.18	0.82
ESTNV_36989_339	0.253	0.747	0.377	0.623	0.477	0.523	0.479	0.521	0.322	0.678	0.281	0.719	0.305	0.695	0.454	0.546	0.41	0.59	0.303	0.697	0.57	0.43	0.295	0.705	0.476	0.524	0.538	0.462	0.585	0.415	0.395	0.605	0.64	0.36	0.78	0.22	0.533	0.467	0.38	0.62	0.457	0.543	0.434	0.566	0.064	0.936
ESTNV_37015_1682	0.942	0.058	0.947	0.053	0.965	0.035	0.995	0.005	0.945	0.055	0.983	0.017	0.95	0.05	0.937	0.063	0.918	0.082	0.922	0.078	0.959	0.041	0.97	0.03	0.98	0.02	0.98	0.02	0.965	0.035	0.984	0.016	0.991	0.009	0.996	0.004	1	0	0.959	0.041	0.975	0.025	1	0	0.994	0.006
ESTNV_37021_1083	0.201	0.799	0.201	0.799	0.388	0.612	0.183	0.817	0.348	0.652	0.242	0.758	0.32	0.68	0.372	0.628	0.346	0.654	0.227	0.773	0.342	0.658	0.252	0.748	0.279	0.721	0.295	0.705	0.279	0.721	0.213	0.787	0.296	0.704	0.245	0.755	0.271	0.729	0.194	0.806	0.492	0.508	0.411	0.589	0.16	0.84
ESTNV_37021_1223	0.466	0.534	0.422	0.578	0.27	0.73	0.408	0.592	0.406	0.594	0.331	0.669	0.367	0.633	0.32	0.68	0.459	0.541	0.447	0.553	0.364	0.636	0.386	0.614	0.297	0.703	0.337	0.663	0.374	0.626	0.347	0.653	0.229	0.771	0.233	0.767	0.438	0.562	0.516	0.484	0.266	0.734	0.473	0.527	0.29	0.71
ESTNV_37023_1931	0.19	0.81	0.088	0.912	0.02	0.98	0.09	0.91	0.152	0.848	0	1	0.012	0.988	0	1	0	1	0	1	0	1	0.063	0.937	0	1	0.01	0.99	0	1	0	1	0	1	0	1	0	1	0.149	0.851	0.068	0.932	0	1	0	1
ESTNV_37023_271	0.193	0.807	0.059	0.941	0.011	0.989	0.063	0.937	0.124	0.876	0	1	0.001	0.999	0	1	0	1	0	1	0	1	0.052	0.948	0	1	0.04	0.96	0	1	0	1	0	1	0	1	0	1	0.137	0.863	0.08	0.92	0.009	0.991	0.011	0.989
ESTNV_37028_1817	0.691	0.309	0.704	0.296	0.776	0.224	0.705	0.295	0.773	0.227	0.862	0.138	0.664	0.336	0.775	0.225	0.804	0.196	0.638	0.362	0.907	0.093	0.724	0.276	0.888	0.112	0.802	0.198	0.923	0.077	0.873	0.127	0.775	0.225	0.863	0.137	0.648	0.352	0.755	0.245	0.812	0.188	0.587	0.413	0.416	0.584
ESTNV_37038_101	0.891	0.109	0.977	0.023	1	0	0.973	0.027	0.821	0.179	0.997	0.003	1	0	0.869	0.131	0.758	0.242	0.933	0.067	0.939	0.061	0.923	0.077	0.871	0.129	0.792	0.208	0.789	0.211	0.827	0.173	0.685	0.315	0.7	0.3	0.676	0.324	0.752	0.248	0.917	0.083	0.871	0.129	0.795	0.205
ESTNV_37039_99	0.904	0.096	0.909	0.091	0.987	0.013	0.98	0.02	0.882	0.118	0.933	0.067	0.984	0.016	0.996	0.004	0.893	0.107	0.939	0.061	0.953	0.047	0.999	0.001	0.973	0.027	0.956	0.044	0.992	0.008	0.962	0.038	0.917	0.083	0.906	0.094	0.979	0.021	0.981	0.019	1	0	1	0	0.798	0.202
ESTNV_37042_2463	0	1	0.01	0.99	0.076	0.924	0.01	0.99	0.036	0.964	0	1	0.04	0.96	0.031	0.969	0	1	0.012	0.988	0.034	0.966	0.04	0.96	0.121	0.879	0.034	0.966	0.009	0.991	0.099	0.901	0.297	0.703	0.266	0.734	0.526	0.474	0.319	0.681	0.407	0.593	0.24	0.76	0	1
ESTNV_37049_1001	0.711	0.289	0.65	0.35	0.575	0.425	0.663	0.337	0.712	0.288	0.579	0.421	0.708	0.292	0.807	0.193	0.668	0.332	0.765	0.235	0.852	0.148	0.678	0.322	0.847	0.153	0.757	0.243	0.808	0.192	0.911	0.089	0.924	0.076	0.87	0.13	0.948	0.052	0.699	0.301	0.977	0.023	0.879	0.121	0.873	0.127
ESTNV_37052_1616	0.673	0.327	0.728	0.272	0.627	0.373	0.585	0.415	0.611	0.389	0.597	0.403	0.638	0.362	0.671	0.329	0.629	0.371	0.639	0.361	0.656	0.344	0.555	0.445	0.639	0.361	0.636	0.364	0.645	0.355	0.615	0.385	0.661	0.339	0.704	0.296	0.692	0.308	0.475	0.525	0.487	0.513	0.528	0.472	0.488	0.512
ESTNV_37066_1553	0.781	0.219	0.79	0.21	0.724	0.276	0.676	0.324	0.756	0.244	0.711	0.289	0.888	0.112	0.95	0.05	0.921	0.079	0.892	0.108	0.773	0.227	0.771	0.229	0.89	0.11	0.899	0.101	0.87	0.13	0.957	0.043	0.89	0.11	0.815	0.185	0.985	0.015	0.927	0.073	0.874	0.126	1	0	0.998	0.002
ESTNV_37093_508	0.066	0.934	0.073	0.927	0.094	0.906	0	1	0.202	0.798	0.003	0.997	0	1	0.013	0.987	0.071	0.929	0	1	0.113	0.887	0.109	0.891	0.032	0.968	0.09	0.91	0.128	0.872	0.084	0.916	0.079	0.921	0.097	0.903	0	1	0	1	0	1	0.338	0.662	0.033	0.967
ESTNV_37128_1416	0.904	0.096	0.968	0.032	0.918	0.082	0.899	0.101	0.911	0.089	0.961	0.039	0.933	0.067	0.997	0.003	0.882	0.118	0.914	0.086	0.909	0.091	0.932	0.068	1	0	0.935	0.065	0.942	0.058	0.994	0.006	1	0	1	0	0.85	0.15	0.711	0.289	0.927	0.073	0.943	0.057	0.996	0.004
ESTNV_37136_732	0.132	0.868	0.203	0.797	0.513	0.487	0.421	0.579	0.395	0.605	0.322	0.678	0.415	0.585	0.475	0.525	0.684	0.316	0.435	0.565	0.635	0.365	0.401	0.599	0.402	0.598	0.373	0.627	0.507	0.493	0.277	0.723	0.188	0.812	0.145	0.855	0.074	0.926	0.062	0.938	0	1	0	1	0.114	0.886
ESTNV_37141_123	0.26	0.74	0.399	0.601	0.484	0.516	0.507	0.493	0.45	0.55	0.331	0.669	0.435	0.565	0.467	0.533	0.395	0.605	0.505	0.495	0.441	0.559	0.52	0.48	0.509	0.491	0.461	0.539	0.556	0.444	0.392	0.608	0.362	0.638	0.461	0.539	0.57	0.43	0.1	0.9	0.627	0.373	0.245	0.755	0.642	0.358
ESTNV_37143_1231	0.821	0.179	0.736	0.264	0.989	0.011	0.97	0.03	0.836	0.164	1	0	0.982	0.018	0.965	0.035	0.846	0.154	0.951	0.049	0.879	0.121	0.998	0.002	1	0	0.978	0.022	0.967	0.033	0.991	0.009	1	0	0.961	0.039	1	0	0.957	0.043	1	0	1	0	1	0
ESTNV_37153_794	0.409	0.591	0.372	0.628	0.148	0.852	0.306	0.694	0.217	0.783	0.211	0.789	0.476	0.524	0.213	0.787	0.373	0.627	0.417	0.583	0.149	0.851	0.418	0.582	0.266	0.734	0.412	0.588	0.289	0.711	0.543	0.457	0.459	0.541	0.625	0.375	0.195	0.805	0.551	0.449	0.458	0.542	0.761	0.239	0.848	0.152
ESTNV_37177_498	0.769	0.231	0.599	0.401	0.562	0.438	0.669	0.331	0.74	0.26	0.733	0.267	0.681	0.319	0.618	0.382	0.624	0.376	0.619	0.381	0.816	0.184	0.747	0.253	0.563	0.437	0.6	0.4	0.709	0.291	0.707	0.293	0.688	0.312	0.685	0.315	0.761	0.239	0.668	0.332	0.576	0.424	0.275	0.725	0.309	0.691
ESTNV_37180_1983	0.387	0.613	0.132	0.868	0.07	0.93	0.007	0.993	0.106	0.894	0.049	0.951	0.145	0.855	0.183	0.817	0.183	0.817	0.132	0.868	0.146	0.854	0.175	0.825	0.154	0.846	0.271	0.729	0.084	0.916	0.306	0.694	0.048	0.952	0.032	0.968	0.016	0.984	0.123	0.877	0.096	0.904	0.186	0.814	0.275	0.725
ESTNV_37186_1092	0.375	0.625	0.316	0.684	0.21	0.79	0.363	0.637	0.396	0.604	0.399	0.601	0.462	0.538	0.367	0.633	0.455	0.545	0.239	0.761	0.345	0.655	0.41	0.59	0.368	0.632	0.431	0.569	0.519	0.481	0.296	0.704	0.343	0.657	0.343	0.657	0.46	0.54	0.013	0.987	0.087	0.913	0	1	0.066	0.934
ESTNV_37190_1300	0.565	0.435	0.57	0.43	0.594	0.406	0.751	0.249	0.586	0.414	0.857	0.143	0.734	0.266	0.866	0.134	0.734	0.266	0.745	0.255	0.765	0.235	0.817	0.183	0.812	0.188	0.696	0.304	0.774	0.226	0.795	0.205	0.818	0.182	0.807	0.193	0.469	0.531	0.615	0.385	0.661	0.339	0.635	0.365	0.19	0.81
ESTNV_37208_1240	0.395	0.605	0.289	0.711	0.252	0.748	0.318	0.682	0.305	0.695	0.228	0.772	0.386	0.614	0.159	0.841	0.197	0.803	0.309	0.691	0.405	0.595	0.302	0.698	0.42	0.58	0.417	0.583	0.574	0.426	0.396	0.604	0.421	0.579	0.265	0.735	0.45	0.55	0.35	0.65	0.334	0.666	0.364	0.636	0.125	0.875
ESTNV_37209_1357	0.354	0.646	0.277	0.723	0.146	0.854	0.248	0.752	0.269	0.731	0.19	0.81	0.475	0.525	0.293	0.707	0.288	0.712	0.217	0.783	0.291	0.709	0.151	0.849	0.391	0.609	0.301	0.699	0.391	0.609	0.355	0.645	0.268	0.732	0.228	0.772	0.193	0.807	0.094	0.906	0.189	0.811	0.197	0.803	0	1
ESTNV_37211_1512	1	0	1	0	1	0	1	0	1	0	1	0	1	0	1	0	1	0	1	0	1	0	1	0	1	0	1	0	0.998	0.002	1	0	0.986	0.014	0.974	0.026	1	0	1	0	1	0	1	0	1	0
ESTNV_37217_1216	0.916	0.084	0.758	0.242	0.786	0.214	0.871	0.129	0.83	0.17	0.923	0.077	0.829	0.171	0.907	0.093	0.883	0.117	0.788	0.212	0.802	0.198	0.812	0.188	0.833	0.167	0.738	0.262	0.757	0.243	0.815	0.185	0.848	0.152	0.932	0.068	1	0	0.879	0.121	0.997	0.003	0.997	0.003	0.905	0.095
ESTNV_37217_2095	0	1	0	1	0	1	0	1	0.001	0.999	0	1	0	1	0	1	0	1	0	1	0	1	0.001	0.999	0	1	0.004	0.996	0.005	0.995	0.001	0.999	0.001	0.999	0.004	0.996	0	1	0	1	0	1	0	1	0	1
ESTNV_37221_2328	0.148	0.852	0.27	0.73	0.417	0.583	0.215	0.785	0.375	0.625	0.312	0.688	0.424	0.576	0.233	0.767	0.293	0.707	0.274	0.726	0.247	0.753	0.328	0.672	0.245	0.755	0.296	0.704	0.309	0.691	0.187	0.813	0.347	0.653	0.187	0.813	0.038	0.962	0.113	0.887	0.045	0.955	0.248	0.752	0.08	0.92
ESTNV_37223_1507	0.673	0.327	0.624	0.376	0.624	0.376	0.674	0.326	0.57	0.43	0.608	0.392	0.6	0.4	0.714	0.286	0.654	0.346	0.673	0.327	0.766	0.234	0.677	0.323	0.651	0.349	0.526	0.474	0.549	0.451	0.51	0.49	0.552	0.448	0.603	0.397	0.432	0.568	0.583	0.417	0.537	0.463	0.664	0.336	0.582	0.418
ESTNV_37225_2006	0	1	0.072	0.928	0.071	0.929	0.149	0.851	0.052	0.948	0.21	0.79	0.099	0.901	0.051	0.949	0.055	0.945	0.073	0.927	0.132	0.868	0.04	0.96	0.072	0.928	0.051	0.949	0.068	0.932	0.069	0.931	0.129	0.871	0.022	0.978	0.169	0.831	0.041	0.959	0	1	0	1	0.001	0.999
ESTNV_37225_69	0	1	0.074	0.926	0.072	0.928	0.147	0.853	0.066	0.934	0.258	0.742	0.089	0.911	0.061	0.939	0.07	0.93	0.067	0.933	0.159	0.841	0.04	0.96	0.084	0.916	0.06	0.94	0.077	0.923	0.082	0.918	0.16	0.84	0.019	0.981	0.178	0.822	0.041	0.959	0	1	0	1	0	1
ESTNV_37294_86	0.89	0.11	0.877	0.123	0.896	0.104	0.918	0.082	0.797	0.203	0.924	0.076	0.738	0.262	0.622	0.378	0.808	0.192	0.696	0.304	0.756	0.244	0.855	0.145	0.738	0.262	0.791	0.209	0.826	0.174	0.797	0.203	0.802	0.198	0.853	0.147	0.868	0.132	1	0	1	0	1	0	1	0
ESTNV_37353_635	0.13	0.87	0.068	0.932	0.035	0.965	0.053	0.947	0.047	0.953	0.012	0.988	0.095	0.905	0.069	0.931	0.096	0.904	0.006	0.994	0.034	0.966	0.07	0.93	0.077	0.923	0.01	0.99	0.024	0.976	0	1	0.02	0.98	0	1	0	1	0	1	0	1	0	1	0.002	0.998
ESTNV_37371_921	0.415	0.585	0.257	0.743	0.156	0.844	0.227	0.773	0.382	0.618	0.39	0.61	0.374	0.626	0.402	0.598	0.44	0.56	0.252	0.748	0.429	0.571	0.4	0.6	0.45	0.55	0.556	0.444	0.419	0.581	0.503	0.497	0.841	0.159	0.621	0.379	0.279	0.721	0.134	0.866	0.586	0.414	0.864	0.136	0.461	0.539
ESTNV_37373_1395	0.421	0.579	0.286	0.714	0.398	0.602	0.494	0.506	0.418	0.582	0.62	0.38	0.402	0.598	0.435	0.565	0.264	0.736	0.414	0.586	0.504	0.496	0.478	0.522	0.449	0.551	0.533	0.467	0.397	0.603	0.549	0.451	0.486	0.514	0.775	0.225	0.414	0.586	0.577	0.423	0.486	0.514	0.817	0.183	0.147	0.853
ESTNV_37407_341	0.225	0.775	0.235	0.765	0.087	0.913	0.038	0.962	0.349	0.651	0.031	0.969	0.109	0.891	0.145	0.855	0.193	0.807	0.093	0.907	0.105	0.895	0.155	0.845	0.219	0.781	0.212	0.788	0.197	0.803	0.216	0.784	0.164	0.836	0.202	0.798	0.301	0.699	0.185	0.815	0.018	0.982	0	1	0.116	0.884
ESTNV_37420_1515	0.494	0.506	0.457	0.543	0.66	0.34	0.576	0.424	0.603	0.397	0.515	0.485	0.43	0.57	0.5	0.5	0.609	0.391	0.53	0.47	0.552	0.448	0.534	0.466	0.647	0.353	0.609	0.391	0.54	0.46	0.511	0.489	0.632	0.368	0.37	0.63	0.439	0.561	0.499	0.501	0.432	0.568	0.742	0.258	0.895	0.105
ESTNV_37477_1100	0.529	0.471	0.458	0.542	0.334	0.666	0.391	0.609	0.441	0.559	0.539	0.461	0.326	0.674	0.568	0.432	0.507	0.493	0.46	0.54	0.505	0.495	0.555	0.445	0.619	0.381	0.551	0.449	0.657	0.343	0.554	0.446	0.64	0.36	0.59	0.41	0.97	0.03	0.65	0.35	0.554	0.446	0.746	0.254	0.322	0.678
ESTNV_37525_1456	0.704	0.296	0.489	0.511	0.405	0.595	0.673	0.327	0.53	0.47	0.463	0.537	0.509	0.491	0.649	0.351	0.706	0.294	0.427	0.573	0.444	0.556	0.516	0.484	0.738	0.262	0.672	0.328	0.619	0.381	0.663	0.337	0.515	0.485	0.88	0.12	0.578	0.422	0.618	0.382	0.623	0.377	0.331	0.669	0.422	0.578
ESTNV_37526_950	0.53	0.47	0.551	0.449	0.533	0.467	0.578	0.422	0.633	0.367	0.564	0.436	0.659	0.341	0.637	0.363	0.682	0.318	0.596	0.404	0.497	0.503	0.527	0.473	0.636	0.364	0.69	0.31	0.556	0.444	0.547	0.453	0.498	0.502	0.567	0.433	0.555	0.445	0.791	0.209	0.616	0.384	0.568	0.432	0.606	0.394
ESTNV_37543_73	0.078	0.922	0.201	0.799	0.16	0.84	0.226	0.774	0.191	0.809	0.113	0.887	0.097	0.903	0.109	0.891	0.11	0.89	0.151	0.849	0.278	0.722	0.195	0.805	0.139	0.861	0.082	0.918	0.086	0.914	0.14	0.86	0.024	0.976	0.015	0.985	0.151	0.849	0.304	0.696	0.036	0.964	0.005	0.995	0.122	0.878
ESTNV_37577_2265	0.959	0.041	0.787	0.213	0.577	0.423	0.683	0.317	0.728	0.272	0.721	0.279	0.722	0.278	0.723	0.277	0.767	0.233	0.677	0.323	0.728	0.272	0.882	0.118	0.831	0.169	0.727	0.273	0.812	0.188	0.881	0.119	0.908	0.092	0.918	0.082	1	0	0.966	0.034	1	0	1	0	0.966	0.034
ESTNV_37606_918	0.906	0.094	0.781	0.219	0.802	0.198	0.856	0.144	0.797	0.203	0.922	0.078	0.813	0.187	0.864	0.136	0.852	0.148	0.842	0.158	0.875	0.125	0.888	0.112	0.839	0.161	0.887	0.113	0.912	0.088	0.74	0.26	0.966	0.034	0.945	0.055	1	0	0.896	0.104	0.623	0.377	0.801	0.199	0.772	0.228
ESTNV_37614_1802	0.186	0.814	0.193	0.807	0.389	0.611	0.243	0.757	0.23	0.77	0.456	0.544	0.283	0.717	0.339	0.661	0.187	0.813	0.199	0.801	0.145	0.855	0.37	0.63	0.24	0.76	0.337	0.663	0.302	0.698	0.299	0.701	0.27	0.73	0.256	0.744	0.058	0.942	0	1	0.342	0.658	0.167	0.833	0.085	0.915
ESTNV_37616_3894	0.116	0.884	0.153	0.847	0.173	0.827	0.237	0.763	0.301	0.699	0.122	0.878	0.401	0.599	0.336	0.664	0.292	0.708	0.344	0.656	0.511	0.489	0.221	0.779	0.411	0.589	0.425	0.575	0.338	0.662	0.282	0.718	0.488	0.512	0.458	0.542	0.211	0.789	0.03	0.97	0.011	0.989	0.096	0.904	0	1
ESTNV_37628_1144	0.536	0.464	0.407	0.593	0.101	0.899	0.118	0.882	0.261	0.739	0.175	0.825	0.25	0.75	0.394	0.606	0.312	0.688	0.265	0.735	0.324	0.676	0.317	0.683	0.27	0.73	0.355	0.645	0.274	0.726	0.199	0.801	0.176	0.824	0.259	0.741	0.228	0.772	0.123	0.877	0.735	0.265	0.9	0.1	0.02	0.98
ESTNV_37675_1953	0.779	0.221	0.715	0.285	0.737	0.263	0.781	0.219	0.934	0.066	0.813	0.187	0.799	0.201	0.884	0.116	0.813	0.187	0.842	0.158	0.823	0.177	0.848	0.152	0.883	0.117	0.76	0.24	0.782	0.218	0.784	0.216	0.744	0.256	0.604	0.396	0.452	0.548	0.774	0.226	0.389	0.611	0.338	0.662	0.823	0.177
ESTNV_37684_323	0.108	0.892	0.137	0.863	0.166	0.834	0.275	0.725	0.363	0.637	0.381	0.619	0.164	0.836	0.514	0.486	0.471	0.529	0.333	0.667	0.235	0.765	0.243	0.757	0.301	0.699	0.351	0.649	0.347	0.653	0.241	0.759	0.404	0.596	0.256	0.744	0.043	0.957	0.207	0.793	0.249	0.751	0.248	0.752	0.075	0.925
ESTNV_37705_202	0.949	0.051	0.976	0.024	0.99	0.01	0.994	0.006	1	0	0.977	0.023	0.947	0.053	0.955	0.045	0.938	0.062	0.986	0.014	0.991	0.009	0.99	0.01	0.968	0.032	0.931	0.069	0.972	0.028	0.994	0.006	0.974	0.026	0.953	0.047	0.998	0.002	0.995	0.005	0.996	0.004	0.996	0.004	0.999	0.001
ESTNV_37714_614	0.787	0.213	0.678	0.322	0.759	0.241	0.843	0.157	0.82	0.18	0.735	0.265	0.662	0.338	0.737	0.263	0.81	0.19	0.713	0.287	0.834	0.166	0.805	0.195	0.751	0.249	0.784	0.216	0.824	0.176	0.791	0.209	0.683	0.317	0.681	0.319	0.795	0.205	0.552	0.448	0.684	0.316	0.519	0.481	0.912	0.088
ESTV_10747_366	0.55	0.45	0.51	0.49	0.539	0.461	0.464	0.536	0.616	0.384	0.368	0.632	0.467	0.533	0.519	0.481	0.546	0.454	0.534	0.466	0.517	0.483	0.636	0.364	0.575	0.425	0.546	0.454	0.499	0.501	0.631	0.369	0.505	0.495	0.386	0.614	0.486	0.514	0.202	0.798	0.331	0.669	0.501	0.499	0.327	0.673
ESTV_10850_97	0.408	0.592	0.421	0.579	0.223	0.777	0.217	0.783	0.373	0.627	0.196	0.804	0.216	0.784	0.286	0.714	0.516	0.484	0.287	0.713	0.321	0.679	0.255	0.745	0.193	0.807	0.345	0.655	0.274	0.726	0.152	0.848	0.233	0.767	0.262	0.738	0.08	0.92	0.099	0.901	0.075	0.925	0.194	0.806	0.357	0.643
ESTV_11581_149	0.034	0.966	0.109	0.891	0.148	0.852	0.074	0.926	0.134	0.866	0.03	0.97	0.178	0.822	0.196	0.804	0.338	0.662	0.237	0.763	0.222	0.778	0.026	0.974	0.094	0.906	0.17	0.83	0.199	0.801	0.123	0.877	0.172	0.828	0.108	0.892	0	1	0.004	0.996	0	1	0	1	0	1
ESTV_11898_340	0.394	0.606	0.265	0.735	0.345	0.655	0.279	0.721	0.266	0.734	0.349	0.651	0.258	0.742	0.346	0.654	0.48	0.52	0.254	0.746	0.362	0.638	0.258	0.742	0.368	0.632	0.295	0.705	0.346	0.654	0.297	0.703	0.172	0.828	0.086	0.914	0.034	0.966	0.279	0.721	0.022	0.978	0.003	0.997	0	1
ESTV_11918_460	0.013	0.987	0.031	0.969	0.069	0.931	0.077	0.923	0.049	0.951	0.046	0.954	0	1	0.004	0.996	0.007	0.993	0	1	0.033	0.967	0.002	0.998	0.039	0.961	0.079	0.921	0.101	0.899	0.156	0.844	0.142	0.858	0.066	0.934	0	1	0	1	0	1	0	1	0	1
ESTV_11981_402	0.471	0.529	0.293	0.707	0.192	0.808	0.218	0.782	0.428	0.572	0.456	0.544	0.39	0.61	0.335	0.665	0.366	0.634	0.388	0.612	0.39	0.61	0.454	0.546	0.524	0.476	0.467	0.533	0.36	0.64	0.516	0.484	0.496	0.504	0.437	0.563	0.611	0.389	0.483	0.517	0.391	0.609	0.267	0.733	0.746	0.254
ESTV_12035_440	0.21	0.79	0.056	0.944	0.073	0.927	0.184	0.816	0.077	0.923	0.23	0.77	0.053	0.947	0.098	0.902	0.075	0.925	0.121	0.879	0.133	0.867	0.102	0.898	0.181	0.819	0.083	0.917	0.157	0.843	0.139	0.861	0.025	0.975	0.133	0.867	0	1	0.134	0.866	0.086	0.914	0.009	0.991	0	1
ESTV_12158_428	0.598	0.402	0.434	0.566	0.379	0.621	0.562	0.438	0.594	0.406	0.573	0.427	0.788	0.212	0.693	0.307	0.774	0.226	0.605	0.395	0.761	0.239	0.621	0.379	0.746	0.254	0.667	0.333	0.816	0.184	0.685	0.315	0.734	0.266	0.824	0.176	0.727	0.273	0.592	0.408	0.323	0.677	0.45	0.55	0.902	0.098
ESTV_12221_170	0.407	0.593	0.388	0.612	0.334	0.666	0.312	0.688	0.36	0.64	0.382	0.618	0.359	0.641	0.291	0.709	0.388	0.612	0.418	0.582	0.521	0.479	0.395	0.605	0.466	0.534	0.543	0.457	0.67	0.33	0.593	0.407	0.686	0.314	0.859	0.141	1	0	0.835	0.165	0.825	0.175	0.821	0.179	0.217	0.783
ESTV_12271_391	0.109	0.891	0.008	0.992	0	1	0.01	0.99	0.056	0.944	0.041	0.959	0.045	0.955	0.042	0.958	0.147	0.853	0.038	0.962	0.019	0.981	0.042	0.958	0.049	0.951	0.084	0.916	0.096	0.904	0.174	0.826	0.088	0.912	0.023	0.977	0.087	0.913	0	1	0	1	0	1	0	1
ESTV_12320_396	0.571	0.429	0.613	0.387	0.311	0.689	0.371	0.629	0.591	0.409	0.537	0.463	0.526	0.474	0.643	0.357	0.612	0.388	0.568	0.432	0.587	0.413	0.722	0.278	0.523	0.477	0.598	0.402	0.555	0.445	0.751	0.249	0.677	0.323	0.709	0.291	0.978	0.022	0.902	0.098	0.595	0.405	0.947	0.053	0.826	0.174
ESTV_12386_512	0.391	0.609	0.198	0.802	0.01	0.99	0.053	0.947	0.137	0.863	0.077	0.923	0.039	0.961	0.06	0.94	0.055	0.945	0.031	0.969	0.073	0.927	0.123	0.877	0.042	0.958	0.073	0.927	0.042	0.958	0.024	0.976	0.016	0.984	0.007	0.993	0.079	0.921	0	1	0.53	0.47	0.81	0.19	0.008	0.992
ESTV_12468_326	0.095	0.905	0.001	0.999	0	1	0	1	0	1	0.011	0.989	0	1	0	1	0	1	0	1	0.035	0.965	0	1	0.004	0.996	0	1	0	1	0	1	0	1	0	1	0.156	0.844	0.026	0.974	0.039	0.961	0	1	0.036	0.964
ESTV_12533_256	0.898	0.102	0.859	0.141	0.751	0.249	0.742	0.258	0.841	0.159	0.667	0.333	0.872	0.128	0.843	0.157	0.819	0.181	0.826	0.174	0.911	0.089	0.967	0.033	0.883	0.117	0.902	0.098	0.864	0.136	0.849	0.151	0.707	0.293	0.801	0.199	0.704	0.296	0.818	0.182	0.748	0.252	0.62	0.38	0.977	0.023
ESTV_12578_95	0.532	0.468	0.196	0.804	0.203	0.797	0.381	0.619	0.446	0.554	0.658	0.342	0.126	0.874	0.181	0.819	0.316	0.684	0.265	0.735	0.284	0.716	0.397	0.603	0.151	0.849	0.301	0.699	0.163	0.837	0.278	0.722	0.301	0.699	0.183	0.817	0.023	0.977	0.3	0.7	0.015	0.985	0.12	0.88	0.286	0.714
ESTV_12714_396	0.15	0.85	0.229	0.771	0.117	0.883	0.178	0.822	0.253	0.747	0.066	0.934	0.247	0.753	0.479	0.521	0.375	0.625	0.263	0.737	0.381	0.619	0.331	0.669	0.2	0.8	0.365	0.635	0.164	0.836	0.43	0.57	0.283	0.717	0.332	0.668	0.145	0.855	0.054	0.946	0.011	0.989	0	1	0	1
ESTV_12726_105	0.831	0.169	0.977	0.023	0.966	0.034	0.763	0.237	0.815	0.185	0.893	0.107	0.687	0.313	0.629	0.371	0.721	0.279	0.764	0.236	0.873	0.127	0.759	0.241	0.898	0.102	0.771	0.229	0.768	0.232	0.717	0.283	0.525	0.475	0.642	0.358	0.591	0.409	0.463	0.537	0.72	0.28	0.693	0.307	0.477	0.523
ESTV_12810_361	0.086	0.914	0.084	0.916	0.001	0.999	0	1	0	1	0.006	0.994	0	1	0	1	0.022	0.978	0	1	0	1	0	1	0.035	0.965	0.064	0.936	0.018	0.982	0.053	0.947	0.175	0.825	0.216	0.784	0.279	0.721	0.148	0.852	0.086	0.914	0.157	0.843	0.217	0.783
ESTV_12974_407	0.837	0.163	0.718	0.282	0.823	0.177	0.902	0.098	0.839	0.161	0.85	0.15	0.811	0.189	0.954	0.046	0.841	0.159	0.89	0.11	0.959	0.041	0.78	0.22	0.951	0.049	0.829	0.171	0.863	0.137	0.686	0.314	0.684	0.316	0.589	0.411	0.644	0.356	0.758	0.242	0.905	0.095	0.883	0.117	0.85	0.15
ESTV_12987_182	0.903	0.097	0.984	0.016	0.999	0.001	1	0	0.967	0.033	0.999	0.001	0.967	0.033	0.915	0.085	0.999	0.001	0.937	0.063	0.981	0.019	0.972	0.028	0.938	0.062	0.89	0.11	0.876	0.124	0.921	0.079	0.894	0.106	0.775	0.225	0.999	0.001	0.966	0.034	0.997	0.003	0.998	0.002	0.972	0.028
ESTV_12987_409	0.056	0.944	0	1	0	1	0	1	0.062	0.938	0.015	0.985	0	1	0.11	0.89	0.006	0.994	0.021	0.979	0.041	0.959	0.035	0.965	0.086	0.914	0.092	0.908	0.153	0.847	0.083	0.917	0.141	0.859	0.263	0.737	0	1	0	1	0	1	0	1	0	1
ESTV_13158_145	0.115	0.885	0.048	0.952	0.011	0.989	0.018	0.982	0.055	0.945	0.138	0.862	0	1	0	1	0.003	0.997	0	1	0.005	0.995	0.065	0.935	0.01	0.99	0.047	0.953	0.025	0.975	0.035	0.965	0.077	0.923	0.065	0.935	0.049	0.951	0.057	0.943	0.003	0.997	0	1	0	1
ESTV_13197_590	0.584	0.416	0.662	0.338	0.624	0.376	0.544	0.456	0.615	0.385	0.584	0.416	0.58	0.42	0.655	0.345	0.792	0.208	0.625	0.375	0.592	0.408	0.588	0.412	0.678	0.322	0.66	0.34	0.67	0.33	0.723	0.277	0.728	0.272	0.823	0.177	0.879	0.121	0.55	0.45	0.691	0.309	0.864	0.136	0.601	0.399
ESTV_13218_324	0.394	0.606	0.161	0.839	0.294	0.706	0.504	0.496	0.32	0.68	0.39	0.61	0.524	0.476	0.539	0.461	0.496	0.504	0.611	0.389	0.562	0.438	0.538	0.462	0.527	0.473	0.484	0.516	0.597	0.403	0.555	0.445	0.446	0.554	0.45	0.55	0.732	0.268	0.414	0.586	0.195	0.805	0.126	0.874	0.809	0.191
ESTV_13265_391	0.878	0.122	0.892	0.108	0.951	0.049	0.868	0.132	0.784	0.216	0.907	0.093	0.817	0.183	0.72	0.28	0.946	0.054	0.805	0.195	0.908	0.092	0.937	0.063	0.93	0.07	0.889	0.111	0.901	0.099	0.898	0.102	0.889	0.111	0.919	0.081	0.823	0.177	0.799	0.201	0.79	0.21	0.992	0.008	0.993	0.007
ESTV_13371_209	0.592	0.408	0.656	0.344	0.411	0.589	0.398	0.602	0.519	0.481	0.571	0.429	0.554	0.446	0.59	0.41	0.614	0.386	0.464	0.536	0.471	0.529	0.526	0.474	0.531	0.469	0.609	0.391	0.599	0.401	0.578	0.422	0.54	0.46	0.461	0.539	0.66	0.34	0.864	0.136	0.899	0.101	0.908	0.092	0	1
ESTV_13373_385	0.353	0.647	0.309	0.691	0.161	0.839	0.281	0.719	0.447	0.553	0.287	0.713	0.216	0.784	0.223	0.777	0.322	0.678	0.264	0.736	0.279	0.721	0.438	0.562	0.359	0.641	0.265	0.735	0.271	0.729	0.187	0.813	0.069	0.931	0.088	0.912	0.398	0.602	0.332	0.668	0.263	0.737	0.697	0.303	0.243	0.757
ESTV_13454_78	0.809	0.191	0.774	0.226	0.693	0.307	0.811	0.189	0.791	0.209	0.809	0.191	0.7	0.3	0.781	0.219	0.788	0.212	0.67	0.33	0.634	0.366	0.757	0.243	0.648	0.352	0.698	0.302	0.66	0.34	0.655	0.345	0.676	0.324	0.801	0.199	0.952	0.048	0.895	0.105	0.84	0.16	0.683	0.317	0.852	0.148
ESTV_13507_393	0.5	0.5	0.566	0.434	0.601	0.399	0.553	0.447	0.68	0.32	0.616	0.384	0.568	0.432	0.563	0.437	0.683	0.317	0.584	0.416	0.543	0.457	0.64	0.36	0.563	0.437	0.57	0.43	0.711	0.289	0.544	0.456	0.638	0.362	0.622	0.378	0.588	0.412	0.682	0.318	0.613	0.387	0.768	0.232	0.743	0.257
ESTV_13513_493	0.841	0.159	0.888	0.112	0.931	0.069	0.985	0.015	0.955	0.045	1	0	0.845	0.155	0.916	0.084	0.862	0.138	0.827	0.173	0.897	0.103	0.782	0.218	0.821	0.179	0.754	0.246	0.717	0.283	0.703	0.297	0.433	0.567	0.416	0.584	0.821	0.179	0.804	0.196	0.632	0.368	0.501	0.499	0.824	0.176
ESTV_13538_886	0.243	0.757	0.239	0.761	0.369	0.631	0.227	0.773	0.426	0.574	0.271	0.729	0.201	0.799	0.213	0.787	0.293	0.707	0.288	0.712	0.406	0.594	0.22	0.78	0.324	0.676	0.388	0.612	0.408	0.592	0.3	0.7	0.514	0.486	0.511	0.489	0.076	0.924	0.133	0.867	0.091	0.909	0.01	0.99	0.212	0.788
ESTV_13599_374	0.937	0.063	0.915	0.085	0.944	0.056	0.963	0.037	0.869	0.131	0.968	0.032	0.999	0.001	1	0	0.965	0.035	0.971	0.029	0.926	0.074	0.998	0.002	0.997	0.003	0.876	0.124	0.895	0.105	0.963	0.037	0.819	0.181	0.834	0.166	1	0	0.838	0.162	0.608	0.392	0.653	0.347	1	0
ESTV_13691_455	0.547	0.453	0.427	0.573	0.398	0.602	0.564	0.436	0.399	0.601	0.46	0.54	0.38	0.62	0.579	0.421	0.41	0.59	0.468	0.532	0.44	0.56	0.553	0.447	0.687	0.313	0.529	0.471	0.633	0.367	0.29	0.71	0.406	0.594	0.372	0.628	0.145	0.855	0.427	0.573	0.138	0.862	0.141	0.859	0.439	0.561
ESTV_13699_319	0.123	0.877	0.308	0.692	0.083	0.917	0.009	0.991	0.133	0.867	0.029	0.971	0.258	0.742	0.27	0.73	0.44	0.56	0.264	0.736	0.255	0.745	0.133	0.867	0.214	0.786	0.165	0.835	0.333	0.667	0.126	0.874	0.14	0.86	0.078	0.922	0.042	0.958	0.472	0.528	0.337	0.663	0.445	0.555	0.289	0.711
ESTV_13800_155	0.784	0.216	0.593	0.407	0.678	0.322	0.913	0.087	0.878	0.122	0.939	0.061	0.901	0.099	0.903	0.097	0.914	0.086	0.923	0.077	0.932	0.068	0.891	0.109	0.921	0.079	0.927	0.073	0.915	0.085	0.845	0.155	0.899	0.101	0.876	0.124	0.857	0.143	0.929	0.071	0.982	0.018	0.997	0.003	0.695	0.305
ESTV_13831_59	0.279	0.721	0.27	0.73	0.14	0.86	0.212	0.788	0.361	0.639	0.351	0.649	0.278	0.722	0.32	0.68	0.282	0.718	0.224	0.776	0.333	0.667	0.307	0.693	0.225	0.775	0.182	0.818	0.177	0.823	0.277	0.723	0.174	0.826	0.093	0.907	0.01	0.99	0.09	0.91	0.11	0.89	0.242	0.758	0.196	0.804
ESTV_13852_582	0.719	0.281	0.754	0.246	0.787	0.213	0.805	0.195	0.771	0.229	0.635	0.365	0.55	0.45	0.659	0.341	0.591	0.409	0.771	0.229	0.711	0.289	0.67	0.33	0.636	0.364	0.581	0.419	0.673	0.327	0.646	0.354	0.717	0.283	0.861	0.139	0.884	0.116	0.55	0.45	0.41	0.59	0.378	0.622	1	0
ESTV_13852_626	0.751	0.249	0.813	0.187	0.912	0.088	0.902	0.098	0.9	0.1	0.957	0.043	0.963	0.037	1	0	0.997	0.003	0.944	0.056	0.967	0.033	0.892	0.108	0.996	0.004	0.947	0.053	0.986	0.014	0.999	0.001	0.958	0.042	0.999	0.001	0.991	0.009	0.988	0.012	0.988	0.012	0.991	0.009	0.998	0.002
ESTV_13878_964	0.915	0.085	0.997	0.003	0.976	0.024	0.999	0.001	0.901	0.099	0.983	0.017	0.995	0.005	0.961	0.039	0.957	0.043	0.964	0.036	0.961	0.039	0.991	0.009	0.916	0.084	0.892	0.108	0.977	0.023	0.959	0.041	0.891	0.109	0.93	0.07	0.649	0.351	0.671	0.329	0.666	0.334	0.9	0.1	0.902	0.098
ESTV_13981_311	1	0	1	0	1	0	1	0	1	0	1	0	1	0	1	0	1	0	1	0	1	0	1	0	1	0	1	0	1	0	1	0	1	0	1	0	1	0	1	0	1	0	1	0	1	0
ESTV_13981_575	0.62	0.38	0.765	0.235	0.63	0.37	0.733	0.267	0.715	0.285	0.83	0.17	0.291	0.709	0.471	0.529	0.496	0.504	0.56	0.44	0.735	0.265	0.709	0.291	0.519	0.481	0.691	0.309	0.551	0.449	0.653	0.347	0.829	0.171	0.916	0.084	0.973	0.027	0.998	0.002	0.982	0.018	0.916	0.084	0.673	0.327
ESTV_14001_483	1	0	0.932	0.068	1	0	0.925	0.075	1	0	0.952	0.048	1	0	1	0	1	0	0.988	0.012	0.958	0.042	0.999	0.001	0.98	0.02	0.996	0.004	1	0	1	0	1	0	1	0	1	0	1	0	1	0	0.904	0.096	1	0
ESTV_14031_166	0.8	0.2	0.933	0.067	0.892	0.108	0.997	0.003	0.917	0.083	0.848	0.152	0.934	0.066	0.952	0.048	0.958	0.042	0.971	0.029	0.987	0.013	0.906	0.094	0.824	0.176	0.826	0.174	0.849	0.151	0.948	0.052	0.865	0.135	0.961	0.039	1	0	0.977	0.023	0.975	0.025	1	0	0.999	0.001
ESTV_14031_406	0.819	0.181	0.955	0.045	0.915	0.085	1	0	0.958	0.042	0.894	0.106	0.949	0.051	0.996	0.004	0.981	0.019	0.968	0.032	1	0	0.95	0.05	0.851	0.149	0.854	0.146	0.881	0.119	0.98	0.02	0.916	0.084	0.989	0.011	0.995	0.005	0.967	0.033	1	0	1	0	0.994	0.006
ESTV_14035_356	0.782	0.218	0.823	0.177	0.915	0.085	0.851	0.149	0.851	0.149	0.861	0.139	0.944	0.056	0.957	0.043	0.98	0.02	0.957	0.043	0.953	0.047	0.893	0.107	0.905	0.095	0.908	0.092	0.881	0.119	0.876	0.124	0.965	0.035	0.952	0.048	0.999	0.001	0.985	0.015	0.997	0.003	0.997	0.003	0.879	0.121
ESTV_14053_820	0.353	0.647	0.346	0.654	0.371	0.629	0.28	0.72	0.397	0.603	0.632	0.368	0.286	0.714	0.1	0.9	0.401	0.599	0.245	0.755	0.332	0.668	0.252	0.748	0.356	0.644	0.366	0.634	0.156	0.844	0.279	0.721	0.446	0.554	0.213	0.787	0.327	0.673	0.272	0.728	0.327	0.673	0.13	0.87	0.08	0.92
ESTV_14058_333	0.333	0.667	0.154	0.846	0.083	0.917	0.313	0.687	0.522	0.478	0.352	0.648	0.43	0.57	0.638	0.362	0.579	0.421	0.485	0.515	0.615	0.385	0.359	0.641	0.431	0.569	0.517	0.483	0.541	0.459	0.623	0.377	0.722	0.278	0.819	0.181	0.135	0.865	0.151	0.849	0.241	0.759	0.482	0.518	0	1
ESTV_14066_161	0.614	0.386	0.649	0.351	0.946	0.054	0.832	0.168	0.739	0.261	0.796	0.204	0.803	0.197	0.87	0.13	0.664	0.336	0.792	0.208	0.75	0.25	0.702	0.298	0.765	0.235	0.729	0.271	0.772	0.228	0.744	0.256	0.747	0.253	0.886	0.114	0.538	0.462	0.702	0.298	0.796	0.204	0.801	0.199	0.354	0.646
ESTV_14071_338	0.251	0.749	0.199	0.801	0.101	0.899	0.229	0.771	0.173	0.827	0.067	0.933	0.183	0.817	0.214	0.786	0.191	0.809	0.197	0.803	0.201	0.799	0.341	0.659	0.389	0.611	0.257	0.743	0.257	0.743	0.184	0.816	0.048	0.952	0.004	0.996	0.041	0.959	0.054	0.946	0.048	0.952	0.048	0.952	0.038	0.962
ESTV_14071_82	0.252	0.748	0.198	0.802	0.094	0.906	0.242	0.758	0.219	0.781	0.091	0.909	0.185	0.815	0.243	0.757	0.221	0.779	0.198	0.802	0.232	0.768	0.372	0.628	0.416	0.584	0.285	0.715	0.298	0.702	0.202	0.798	0.085	0.915	0.054	0.946	0.037	0.963	0.051	0.949	0.027	0.973	0.019	0.981	0.036	0.964
ESTV_14073_165	0.641	0.359	0.593	0.407	0.34	0.66	0.239	0.761	0.427	0.573	0.346	0.654	0.337	0.663	0.47	0.53	0.447	0.553	0.446	0.554	0.516	0.484	0.493	0.507	0.403	0.597	0.422	0.578	0.459	0.541	0.435	0.565	0.619	0.381	0.688	0.312	0.292	0.708	0.585	0.415	0.352	0.648	0.544	0.456	0.118	0.882
ESTV_14174_74	0.422	0.578	0.394	0.606	0.309	0.691	0.248	0.752	0.442	0.558	0.431	0.569	0.334	0.666	0.403	0.597	0.248	0.752	0.28	0.72	0.377	0.623	0.494	0.506	0.219	0.781	0.355	0.645	0.412	0.588	0.238	0.762	0.15	0.85	0.11	0.89	0.027	0.973	0.053	0.947	0	1	0	1	0.104	0.896
ESTV_14194_507	0.053	0.947	0.015	0.985	0.042	0.958	0.175	0.825	0.081	0.919	0.121	0.879	0.036	0.964	0.033	0.967	0.087	0.913	0.015	0.985	0.01	0.99	0.057	0.943	0.09	0.91	0.12	0.88	0.092	0.908	0.034	0.966	0.213	0.787	0.267	0.733	0.109	0.891	0.001	0.999	0	1	0.005	0.995	0	1
ESTV_14230_80	0.515	0.485	0.29	0.71	0.21	0.79	0.239	0.761	0.467	0.533	0.319	0.681	0.212	0.788	0.46	0.54	0.273	0.727	0.365	0.635	0.496	0.504	0.417	0.583	0.435	0.565	0.395	0.605	0.382	0.618	0.412	0.588	0.491	0.509	0.648	0.352	0.408	0.592	0.262	0.738	0.339	0.661	0.13	0.87	0.042	0.958
ESTV_14258_72	0.723	0.277	0.568	0.432	0.707	0.293	0.619	0.381	0.722	0.278	0.619	0.381	0.691	0.309	0.739	0.261	0.77	0.23	0.648	0.352	0.752	0.248	0.825	0.175	0.844	0.156	0.737	0.263	0.77	0.23	0.84	0.16	0.859	0.141	0.912	0.088	0.984	0.016	0.867	0.133	0.317	0.683	0.319	0.681	0.345	0.655
ESTV_14333_465	0.255	0.745	0.063	0.937	0	1	0	1	0.07	0.93	0.006	0.994	0.002	0.998	0.002	0.998	0.056	0.944	0.052	0.948	0.062	0.938	0.078	0.922	0.178	0.822	0.146	0.854	0.159	0.841	0.03	0.97	0.011	0.989	0	1	0	1	0	1	0	1	0	1	0	1
ESTV_14342_489	0.291	0.709	0.12	0.88	0.075	0.925	0.027	0.973	0.206	0.794	0.169	0.831	0.186	0.814	0.525	0.475	0.37	0.63	0.148	0.852	0.201	0.799	0.246	0.754	0.242	0.758	0.245	0.755	0.188	0.812	0.191	0.809	0.284	0.716	0.103	0.897	0.02	0.98	0.045	0.955	0	1	0.001	0.999	0.077	0.923
ESTV_14342_96	0.343	0.657	0.17	0.83	0	1	0.048	0.952	0.127	0.873	0.128	0.872	0.071	0.929	0.111	0.889	0.124	0.876	0.113	0.887	0.163	0.837	0.15	0.85	0.074	0.926	0.241	0.759	0.179	0.821	0.11	0.89	0.071	0.929	0.162	0.838	0	1	0	1	0.014	0.986	0.171	0.829	0.054	0.946
ESTV_14349_383	0.164	0.836	0.155	0.845	0.227	0.773	0.094	0.906	0.124	0.876	0.1	0.9	0.091	0.909	0.039	0.961	0	1	0.035	0.965	0.108	0.892	0.082	0.918	0.037	0.963	0.198	0.802	0.172	0.828	0.076	0.924	0.236	0.764	0.217	0.783	0	1	0	1	0	1	0	1	0	1
ESTV_14358_233	1	0	0.999	0.001	0.932	0.068	0.975	0.025	0.897	0.103	0.987	0.013	0.92	0.08	0.973	0.027	0.979	0.021	0.901	0.099	0.813	0.187	0.985	0.015	0.941	0.059	0.911	0.089	0.934	0.066	0.976	0.024	0.974	0.026	0.977	0.023	0.998	0.002	1	0	1	0	1	0	1	0
ESTV_14392_403	0.284	0.716	0.084	0.916	0.11	0.89	0.159	0.841	0.186	0.814	0.315	0.685	0.073	0.927	0.128	0.872	0.064	0.936	0.069	0.931	0.257	0.743	0.165	0.835	0.255	0.745	0.22	0.78	0.255	0.745	0.264	0.736	0.35	0.65	0.376	0.624	0.621	0.379	0.271	0.729	0.214	0.786	0.35	0.65	0.639	0.361
ESTV_14463_297	0.479	0.521	0.491	0.509	0.66	0.34	0.764	0.236	0.558	0.442	0.427	0.573	0.483	0.517	0.583	0.417	0.578	0.422	0.687	0.313	0.663	0.337	0.49	0.51	0.443	0.557	0.453	0.547	0.496	0.504	0.532	0.468	0.464	0.536	0.395	0.605	0.7	0.3	0.497	0.503	0.769	0.231	0.879	0.121	0.622	0.378
ESTV_14468_119	0.468	0.532	0.539	0.461	0.414	0.586	0.434	0.566	0.449	0.551	0.551	0.449	0.454	0.546	0.502	0.498	0.412	0.588	0.443	0.557	0.473	0.527	0.398	0.602	0.409	0.591	0.477	0.523	0.468	0.532	0.408	0.592	0.66	0.34	0.783	0.217	0.813	0.187	0.649	0.351	0.522	0.478	0.544	0.456	0.067	0.933
ESTV_14490_591	0.748	0.252	0.702	0.298	0.711	0.289	0.612	0.388	0.699	0.301	0.793	0.207	0.658	0.342	0.839	0.161	0.635	0.365	0.736	0.264	0.698	0.302	0.685	0.315	0.765	0.235	0.771	0.229	0.784	0.216	0.824	0.176	0.776	0.224	0.81	0.19	0.871	0.129	0.625	0.375	0.615	0.385	0.53	0.47	0.943	0.057
ESTV_14501_498	0.585	0.415	0.646	0.354	0.617	0.383	0.647	0.353	0.653	0.347	0.581	0.419	0.663	0.337	0.661	0.339	0.698	0.302	0.695	0.305	0.69	0.31	0.767	0.233	0.699	0.301	0.733	0.267	0.742	0.258	0.765	0.235	0.743	0.257	0.786	0.214	0.24	0.76	0.68	0.32	0.497	0.503	0.55	0.45	0.494	0.506
ESTV_14535_450	0.119	0.881	0.105	0.895	0.019	0.981	0	1	0.07	0.93	0.11	0.89	0.093	0.907	0	1	0.002	0.998	0.004	0.996	0.09	0.91	0.023	0.977	0.15	0.85	0.21	0.79	0.109	0.891	0.295	0.705	0.346	0.654	0.363	0.637	0.062	0.938	0.384	0.616	0.557	0.443	0.415	0.585	0.34	0.66
ESTV_14579_490	0.402	0.598	0.466	0.534	0.412	0.588	0.354	0.646	0.395	0.605	0.156	0.844	0.301	0.699	0.507	0.493	0.378	0.622	0.443	0.557	0.461	0.539	0.511	0.489	0.47	0.53	0.441	0.559	0.307	0.693	0.47	0.53	0.321	0.679	0.268	0.732	0.181	0.819	0.297	0.703	0.244	0.756	0.393	0.607	0.483	0.517
ESTV_14612_496	0.002	0.998	0.042	0.958	0.043	0.957	0.003	0.997	0.022	0.978	0.063	0.937	0	1	0.006	0.994	0.002	0.998	0	1	0.004	0.996	0.006	0.994	0.001	0.999	0.001	0.999	0.016	0.984	0.001	0.999	0.063	0.937	0.003	0.997	0.006	0.994	0.013	0.987	0.009	0.991	0.009	0.991	0	1
ESTV_14637_734	0.152	0.848	0.356	0.644	0.375	0.625	0.471	0.529	0.344	0.656	0.462	0.538	0.162	0.838	0.378	0.622	0.265	0.735	0.219	0.781	0.349	0.651	0.191	0.809	0.144	0.856	0.16	0.84	0.265	0.735	0.288	0.712	0.317	0.683	0.221	0.779	0	1	0.037	0.963	0.477	0.523	0.507	0.493	0	1
ESTV_14638_674	0.171	0.829	0.098	0.902	0.005	0.995	0.122	0.878	0.136	0.864	0.224	0.776	0.198	0.802	0.208	0.792	0.277	0.723	0.144	0.856	0.357	0.643	0.173	0.827	0.156	0.844	0.238	0.762	0.128	0.872	0.193	0.807	0.38	0.62	0.464	0.536	0.114	0.886	0.192	0.808	0.005	0.995	0.076	0.924	0.005	0.995
ESTV_14645_221	0.36	0.64	0.217	0.783	0.104	0.896	0.118	0.882	0.206	0.794	0.106	0.894	0.098	0.902	0.107	0.893	0.315	0.685	0.144	0.856	0.163	0.837	0.215	0.785	0.086	0.914	0.237	0.763	0.215	0.785	0.106	0.894	0.252	0.748	0.213	0.787	0.571	0.429	0.098	0.902	0.138	0.862	0.001	0.999	0	1
ESTV_14649_80	0.489	0.511	0.628	0.372	0.542	0.458	0.797	0.203	0.654	0.346	0.707	0.293	0.637	0.363	0.585	0.415	0.671	0.329	0.622	0.378	0.608	0.392	0.729	0.271	0.579	0.421	0.67	0.33	0.497	0.503	0.631	0.369	0.686	0.314	0.548	0.452	0.641	0.359	0.519	0.481	0.317	0.683	0.504	0.496	0.188	0.812
ESTV_14683_273	0.057	0.943	0.04	0.96	0.038	0.962	0.019	0.981	0.195	0.805	0.183	0.817	0.188	0.812	0.12	0.88	0.214	0.786	0.065	0.935	0.187	0.813	0.092	0.908	0.161	0.839	0.169	0.831	0.108	0.892	0.047	0.953	0.089	0.911	0.093	0.907	0.03	0.97	0.098	0.902	0.007	0.993	0	1	0.403	0.597
ESTV_14685_526	0.402	0.598	0.515	0.485	0.337	0.663	0.157	0.843	0.447	0.553	0.559	0.441	0.315	0.685	0.394	0.606	0.412	0.588	0.226	0.774	0.318	0.682	0.314	0.686	0.331	0.669	0.567	0.433	0.6	0.4	0.405	0.595	0.617	0.383	0.788	0.212	0.201	0.799	0.056	0.944	0	1	0	1	0.133	0.867
ESTV_14686_263	0.659	0.341	0.432	0.568	0.454	0.546	0.426	0.574	0.562	0.438	0.551	0.449	0.452	0.548	0.444	0.556	0.638	0.362	0.408	0.592	0.57	0.43	0.445	0.555	0.567	0.433	0.613	0.387	0.6	0.4	0.473	0.527	0.635	0.365	0.604	0.396	0.48	0.52	0.445	0.555	0.624	0.376	0.819	0.181	0.016	0.984
ESTV_14686_659	0.626	0.374	0.749	0.251	0.841	0.159	0.706	0.294	0.735	0.265	0.827	0.173	0.752	0.248	0.839	0.161	0.579	0.421	0.587	0.413	0.759	0.241	0.802	0.198	0.796	0.204	0.687	0.313	0.762	0.238	0.808	0.192	0.582	0.418	0.598	0.402	0.72	0.28	0.908	0.092	0.94	0.06	0.964	0.036	0.976	0.024
ESTV_14711_157	0.389	0.611	0.425	0.575	0.269	0.731	0.446	0.554	0.396	0.604	0.365	0.635	0.339	0.661	0.503	0.497	0.432	0.568	0.374	0.626	0.38	0.62	0.474	0.526	0.44	0.56	0.449	0.551	0.431	0.569	0.501	0.499	0.571	0.429	0.576	0.424	0.16	0.84	0.452	0.548	0.339	0.661	0.365	0.635	0.063	0.937
ESTV_14717_198	0.626	0.374	0.443	0.557	0.557	0.443	0.737	0.263	0.747	0.253	0.776	0.224	0.685	0.315	0.719	0.281	0.649	0.351	0.627	0.373	0.633	0.367	0.666	0.334	0.727	0.273	0.538	0.462	0.666	0.334	0.612	0.388	0.512	0.488	0.312	0.688	0.112	0.888	0.113	0.887	0.417	0.583	0.603	0.397	0.557	0.443
ESTV_14782_767	0.631	0.369	0.652	0.348	0.687	0.313	0.469	0.531	0.732	0.268	0.508	0.492	0.717	0.283	0.818	0.182	0.865	0.135	0.662	0.338	0.743	0.257	0.663	0.337	0.74	0.26	0.744	0.256	0.833	0.167	0.749	0.251	0.822	0.178	0.853	0.147	0.729	0.271	0.911	0.089	0.995	0.005	0.869	0.131	0.494	0.506
ESTV_14800_360	0.418	0.582	0.419	0.581	0.77	0.23	0.635	0.365	0.784	0.216	0.448	0.552	0.628	0.372	0.829	0.171	0.863	0.137	0.72	0.28	0.764	0.236	0.786	0.214	0.813	0.187	0.762	0.238	0.816	0.184	0.886	0.114	0.897	0.103	0.796	0.204	1	0	0.823	0.177	0.704	0.296	0.469	0.531	0.273	0.727
ESTV_14825_661	0.768	0.232	0.701	0.299	0.536	0.464	0.487	0.513	0.525	0.475	0.469	0.531	0.629	0.371	0.71	0.29	0.511	0.489	0.6	0.4	0.676	0.324	0.687	0.313	0.748	0.252	0.616	0.384	0.67	0.33	0.583	0.417	0.595	0.405	0.596	0.404	0.904	0.096	0.85	0.15	0.646	0.354	0.593	0.407	1	0
ESTV_14825_93	0.254	0.746	0.129	0.871	0.086	0.914	0.101	0.899	0.222	0.778	0.049	0.951	0.221	0.779	0.274	0.726	0.329	0.671	0.161	0.839	0.3	0.7	0.221	0.779	0.287	0.713	0.324	0.676	0.246	0.754	0.274	0.726	0.267	0.733	0.334	0.666	0	1	0.223	0.777	0.411	0.589	0.176	0.824	0	1
ESTV_14834_524	0.411	0.589	0.525	0.475	0.508	0.492	0.46	0.54	0.586	0.414	0.447	0.553	0.525	0.475	0.707	0.293	0.48	0.52	0.571	0.429	0.529	0.471	0.554	0.446	0.612	0.388	0.536	0.464	0.436	0.564	0.508	0.492	0.445	0.555	0.462	0.538	0.664	0.336	0.425	0.575	0.088	0.912	0.203	0.797	0	1
ESTV_14835_237	0.193	0.807	0.247	0.753	0.383	0.617	0.24	0.76	0.35	0.65	0.166	0.834	0.165	0.835	0.256	0.744	0.119	0.881	0.265	0.735	0.454	0.546	0.157	0.843	0.179	0.821	0.247	0.753	0.221	0.779	0.235	0.765	0.155	0.845	0.181	0.819	0.003	0.997	0.035	0.965	0	1	0	1	0.29	0.71
ESTV_14892_586	0.443	0.557	0.381	0.619	0.447	0.553	0.333	0.667	0.301	0.699	0.436	0.564	0.301	0.699	0.215	0.785	0.298	0.702	0.24	0.76	0.29	0.71	0.297	0.703	0.303	0.697	0.27	0.73	0.324	0.676	0.288	0.712	0.257	0.743	0.285	0.715	0.149	0.851	0.298	0.702	0.206	0.794	0.1	0.9	0.471	0.529
ESTV_14962_456	0.722	0.278	0.47	0.53	0.441	0.559	0.446	0.554	0.508	0.492	0.458	0.542	0.485	0.515	0.506	0.494	0.418	0.582	0.426	0.574	0.483	0.517	0.513	0.487	0.527	0.473	0.499	0.501	0.406	0.594	0.531	0.469	0.622	0.378	0.648	0.352	0.969	0.031	0.616	0.384	0.446	0.554	0.703	0.297	0.824	0.176
ESTV_15004_676	0.786	0.214	0.854	0.146	0.986	0.014	0.872	0.128	0.865	0.135	0.945	0.055	0.919	0.081	0.894	0.106	0.961	0.039	0.858	0.142	0.934	0.066	0.837	0.163	0.832	0.168	0.817	0.183	0.757	0.243	0.775	0.225	0.7	0.3	0.684	0.316	0.851	0.149	0.831	0.169	0.769	0.231	0.553	0.447	1	0
ESTV_15035_588	0.887	0.113	0.997	0.003	0.984	0.016	0.987	0.013	0.992	0.008	0.999	0.001	1	0	0.984	0.016	1	0	1	0	1	0	0.959	0.041	1	0	0.962	0.038	0.962	0.038	0.989	0.011	0.966	0.034	1	0	1	0	0.843	0.157	1	0	1	0	1	0
ESTV_15042_307	0.362	0.638	0.594	0.406	0.372	0.628	0.504	0.496	0.564	0.436	0.548	0.452	0.467	0.533	0.512	0.488	0.402	0.598	0.479	0.521	0.471	0.529	0.475	0.525	0.634	0.366	0.522	0.478	0.591	0.409	0.726	0.274	0.689	0.311	0.688	0.312	0.163	0.837	0.562	0.438	0.329	0.671	0.62	0.38	0.845	0.155
ESTV_15043_1033	0.238	0.762	0.277	0.723	0.235	0.765	0.304	0.696	0.244	0.756	0.301	0.699	0.371	0.629	0.312	0.688	0.115	0.885	0.297	0.703	0.271	0.729	0.24	0.76	0.247	0.753	0.309	0.691	0.254	0.746	0.234	0.766	0.299	0.701	0.1	0.9	0.468	0.532	0.559	0.441	0.352	0.648	0.397	0.603	0.46	0.54
ESTV_15074_164	0.182	0.818	0.363	0.637	0.299	0.701	0.122	0.878	0.303	0.697	0.446	0.554	0.158	0.842	0.145	0.855	0.268	0.732	0.295	0.705	0.413	0.587	0.258	0.742	0.099	0.901	0.133	0.867	0.074	0.926	0.119	0.881	0.07	0.93	0.136	0.864	0	1	0.364	0.636	0.177	0.823	0.186	0.814	0.11	0.89
ESTV_15097_126	0.148	0.852	0.15	0.85	0.198	0.802	0.149	0.851	0.155	0.845	0.107	0.893	0.014	0.986	0.019	0.981	0.03	0.97	0.056	0.944	0.054	0.946	0.093	0.907	0.079	0.921	0.03	0.97	0.046	0.954	0.007	0.993	0.012	0.988	0	1	0	1	0	1	0	1	0	1	0	1
ESTV_15107_389	0.539	0.461	0.599	0.401	0.73	0.27	0.738	0.262	0.623	0.377	0.641	0.359	0.593	0.407	0.615	0.385	0.609	0.391	0.578	0.422	0.622	0.378	0.609	0.391	0.586	0.414	0.538	0.462	0.467	0.533	0.512	0.488	0.513	0.487	0.511	0.489	0.476	0.524	0.437	0.563	0.54	0.46	0.559	0.441	0.74	0.26
ESTV_15118_153	0.388	0.612	0.484	0.516	0.306	0.694	0.573	0.427	0.406	0.594	0.41	0.59	0.193	0.807	0.184	0.816	0.303	0.697	0.223	0.777	0.486	0.514	0.27	0.73	0.411	0.589	0.397	0.603	0.408	0.592	0.224	0.776	0.547	0.453	0.486	0.514	0.453	0.547	0.197	0.803	0.247	0.753	0.075	0.925	0.057	0.943
ESTV_15119_669	0.34	0.66	0.364	0.636	0.392	0.608	0.463	0.537	0.438	0.562	0.528	0.472	0.273	0.727	0.36	0.64	0.49	0.51	0.431	0.569	0.54	0.46	0.481	0.519	0.469	0.531	0.554	0.446	0.442	0.558	0.45	0.55	0.449	0.551	0.513	0.487	0.176	0.824	0.031	0.969	0.09	0.91	0.146	0.854	0	1
ESTV_15139_351	0.128	0.872	0.146	0.854	0.123	0.877	0.231	0.769	0.177	0.823	0.204	0.796	0.128	0.872	0.056	0.944	0.21	0.79	0.204	0.796	0.154	0.846	0.177	0.823	0.105	0.895	0.164	0.836	0.267	0.733	0.247	0.753	0.107	0.893	0.083	0.917	0.021	0.979	0	1	0.314	0.686	0.316	0.684	0.561	0.439
ESTV_15153_346	0.919	0.081	0.968	0.032	1	0	0.957	0.043	0.905	0.095	1	0	0.856	0.144	0.806	0.194	0.92	0.08	0.958	0.042	0.96	0.04	1	0	0.998	0.002	1	0	1	0	0.946	0.054	0.808	0.192	0.86	0.14	1	0	1	0	0.987	0.013	1	0	0.981	0.019
ESTV_15187_371	0.111	0.889	0.123	0.877	0.017	0.983	0.024	0.976	0.179	0.821	0.057	0.943	0.107	0.893	0.16	0.84	0.146	0.854	0.087	0.913	0.169	0.831	0.114	0.886	0.103	0.897	0.237	0.763	0.179	0.821	0.062	0.938	0.221	0.779	0.242	0.758	0	1	0.098	0.902	0.35	0.65	0.099	0.901	0	1
ESTV_15190_1379	0.508	0.492	0.262	0.738	0.177	0.823	0.206	0.794	0.257	0.743	0.148	0.852	0.009	0.991	0.097	0.903	0.039	0.961	0.17	0.83	0.262	0.738	0.449	0.551	0.142	0.858	0.322	0.678	0.288	0.712	0.151	0.849	0.348	0.652	0.276	0.724	0.007	0.993	0.246	0.754	0.075	0.925	0.068	0.932	0	1
ESTV_15190_872	0.137	0.863	0.213	0.787	0.114	0.886	0.084	0.916	0.219	0.781	0.329	0.671	0.077	0.923	0.323	0.677	0.215	0.785	0.12	0.88	0.122	0.878	0.097	0.903	0.199	0.801	0.217	0.783	0.022	0.978	0.13	0.87	0.01	0.99	0.008	0.992	0.002	0.998	0.005	0.995	0.005	0.995	0.002	0.998	0.004	0.996
ESTV_15302_402	0.726	0.274	0.481	0.519	0.265	0.735	0.438	0.562	0.487	0.513	0.585	0.415	0.753	0.247	0.713	0.287	0.614	0.386	0.739	0.261	0.723	0.277	0.658	0.342	0.655	0.345	0.578	0.422	0.713	0.287	0.722	0.278	0.69	0.31	0.732	0.268	0.974	0.026	0.625	0.375	0.515	0.485	0.747	0.253	0.331	0.669
ESTV_15335_109	0.85	0.15	0.92	0.08	1	0	1	0	1	0	1	0	1	0	1	0	1	0	1	0	1	0	0.988	0.012	0.986	0.014	0.961	0.039	0.999	0.001	0.98	0.02	0.99	0.01	0.999	0.001	1	0	1	0	1	0	1	0	1	0
ESTV_15360_138	0.818	0.182	0.717	0.283	0.396	0.604	0.476	0.524	0.661	0.339	0.503	0.497	0.574	0.426	0.608	0.392	0.599	0.401	0.548	0.452	0.557	0.443	0.697	0.303	0.588	0.412	0.606	0.394	0.63	0.37	0.404	0.596	0.236	0.764	0.144	0.856	0.377	0.623	0.065	0.935	0.15	0.85	0.203	0.797	0.96	0.04
ESTV_15360_434	0.453	0.547	0.549	0.451	0.303	0.697	0.402	0.598	0.582	0.418	0.378	0.622	0.475	0.525	0.503	0.497	0.424	0.576	0.46	0.54	0.492	0.508	0.57	0.43	0.47	0.53	0.518	0.482	0.54	0.46	0.345	0.655	0.229	0.771	0.152	0.848	0.208	0.792	0.05	0.95	0.254	0.746	0.233	0.767	0.702	0.298
ESTV_15365_462	0.96	0.04	0.923	0.077	0.945	0.055	0.999	0.001	0.919	0.081	0.981	0.019	0.972	0.028	0.997	0.003	0.966	0.034	0.998	0.002	0.997	0.003	0.909	0.091	0.983	0.017	0.889	0.111	1	0	0.978	0.022	0.938	0.062	0.949	0.051	0.69	0.31	0.979	0.021	1	0	1	0	0.995	0.005
ESTV_15468_87	0.912	0.088	0.928	0.072	0.95	0.05	0.847	0.153	0.84	0.16	0.971	0.029	0.826	0.174	0.798	0.202	0.688	0.312	0.783	0.217	0.775	0.225	0.889	0.111	0.844	0.156	0.863	0.137	0.831	0.169	0.911	0.089	1	0	0.885	0.115	1	0	0.847	0.153	0.982	0.018	0.958	0.042	0.918	0.082
ESTV_15472_446	0.241	0.759	0.231	0.769	0.277	0.723	0.27	0.73	0.438	0.562	0.152	0.848	0.379	0.621	0.367	0.633	0.438	0.562	0.389	0.611	0.519	0.481	0.305	0.695	0.464	0.536	0.404	0.596	0.439	0.561	0.476	0.524	0.466	0.534	0.374	0.626	0.426	0.574	0.223	0.777	0.247	0.753	0.153	0.847	0.206	0.794
ESTV_15479_277	0.008	0.992	0.03	0.97	0.008	0.992	0.036	0.964	0.045	0.955	0.003	0.997	0.027	0.973	0.005	0.995	0.018	0.982	0.093	0.907	0.082	0.918	0.019	0.981	0	1	0.013	0.987	0	1	0.049	0.951	0	1	0.014	0.986	0	1	0	1	0	1	0	1	0	1
ESTV_15482_813	0.012	0.988	0	1	0	1	0	1	0	1	0.02	0.98	0	1	0	1	0	1	0	1	0	1	0	1	0.029	0.971	0.022	0.978	0	1	0	1	0	1	0	1	0	1	0	1	0	1	0	1	0	1
ESTV_15496_116	0.107	0.893	0.039	0.961	0.042	0.958	0.102	0.898	0.194	0.806	0.038	0.962	0.028	0.972	0	1	0.07	0.93	0.071	0.929	0.091	0.909	0.018	0.982	0.048	0.952	0.118	0.882	0.008	0.992	0.054	0.946	0.128	0.872	0.366	0.634	0.203	0.797	0.184	0.816	0.025	0.975	0	1	0	1
ESTV_15528_560	0.371	0.629	0.357	0.643	0.232	0.768	0.18	0.82	0.392	0.608	0.25	0.75	0.328	0.672	0.474	0.526	0.363	0.637	0.302	0.698	0.327	0.673	0.348	0.652	0.313	0.687	0.342	0.658	0.395	0.605	0.288	0.712	0.371	0.629	0.189	0.811	0.066	0.934	0.103	0.897	0.421	0.579	0.466	0.534	0.068	0.932
ESTV_15603_406	0.405	0.595	0.197	0.803	0.287	0.713	0.341	0.659	0.373	0.627	0.44	0.56	0.449	0.551	0.383	0.617	0.38	0.62	0.394	0.606	0.408	0.592	0.331	0.669	0.277	0.723	0.387	0.613	0.329	0.671	0.252	0.748	0.411	0.589	0.568	0.432	0.544	0.456	0.512	0.488	0.575	0.425	0.465	0.535	0.551	0.449
ESTV_15610_550	0.371	0.629	0.283	0.717	0.017	0.983	0.068	0.932	0.18	0.82	0.074	0.926	0.093	0.907	0.163	0.837	0.034	0.966	0.059	0.941	0.034	0.966	0.168	0.832	0.085	0.915	0.122	0.878	0.172	0.828	0.077	0.923	0.42	0.58	0.373	0.627	0.619	0.381	0.229	0.771	0.371	0.629	0.585	0.415	0.583	0.417
ESTV_15622_362	0.898	0.102	0.969	0.031	0.982	0.018	0.985	0.015	0.97	0.03	0.969	0.031	0.991	0.009	1	0	0.954	0.046	0.891	0.109	0.999	0.001	0.935	0.065	0.785	0.215	0.933	0.067	0.973	0.027	0.959	0.041	0.968	0.032	0.961	0.039	0.976	0.024	1	0	0.846	0.154	0.724	0.276	0.529	0.471
ESTV_15660_357	0.41	0.59	0.408	0.592	0.374	0.626	0.318	0.682	0.436	0.564	0.488	0.512	0.263	0.737	0.379	0.621	0.31	0.69	0.409	0.591	0.553	0.447	0.496	0.504	0.466	0.534	0.398	0.602	0.389	0.611	0.435	0.565	0.44	0.56	0.293	0.707	0.357	0.643	0.482	0.518	0.247	0.753	0	1	0.32	0.68
ESTV_15671_338	0.353	0.647	0.416	0.584	0.387	0.613	0.499	0.501	0.504	0.496	0.734	0.266	0.393	0.607	0.663	0.337	0.556	0.444	0.538	0.462	0.584	0.416	0.517	0.483	0.518	0.482	0.628	0.372	0.489	0.511	0.514	0.486	0.638	0.362	0.618	0.382	0.68	0.32	0.375	0.625	0.618	0.382	0.227	0.773	0	1
ESTV_15686_402	0.781	0.219	0.723	0.277	0.714	0.286	0.823	0.177	0.694	0.306	0.707	0.293	0.699	0.301	0.696	0.304	0.753	0.247	0.777	0.223	0.697	0.303	0.741	0.259	0.601	0.399	0.572	0.428	0.513	0.487	0.529	0.471	0.626	0.374	0.456	0.544	0.634	0.366	0.743	0.257	0.632	0.368	0.605	0.395	0.468	0.532
ESTV_15748_628	0.323	0.677	0.23	0.77	0.225	0.775	0.111	0.889	0.281	0.719	0.383	0.617	0.178	0.822	0.274	0.726	0.461	0.539	0.153	0.847	0.223	0.777	0.232	0.768	0.203	0.797	0.29	0.71	0.319	0.681	0.274	0.726	0.425	0.575	0.324	0.676	0.051	0.949	0.101	0.899	0.396	0.604	0.6	0.4	0.184	0.816
ESTV_15758_1002	0.86	0.14	0.919	0.081	0.929	0.071	0.882	0.118	0.912	0.088	0.85	0.15	0.942	0.058	1	0	0.971	0.029	0.922	0.078	0.949	0.051	0.958	0.042	0.986	0.014	0.987	0.013	0.958	0.042	0.958	0.042	0.831	0.169	0.925	0.075	0.892	0.108	0.985	0.015	1	0	0.98	0.02	1	0
ESTV_15768_329	0.667	0.333	0.731	0.269	0.736	0.264	0.704	0.296	0.847	0.153	0.656	0.344	0.712	0.288	0.729	0.271	0.784	0.216	0.707	0.293	0.76	0.24	0.852	0.148	0.704	0.296	0.682	0.318	0.859	0.141	0.647	0.353	0.499	0.501	0.417	0.583	0.629	0.371	0.658	0.342	0.406	0.594	0.693	0.307	0.404	0.596
ESTV_15768_574	0.137	0.863	0.073	0.927	0.067	0.933	0.133	0.867	0.082	0.918	0.074	0.926	0.094	0.906	0.163	0.837	0.056	0.944	0.087	0.913	0.111	0.889	0.051	0.949	0.156	0.844	0.192	0.808	0.123	0.877	0.321	0.679	0.538	0.462	0.554	0.446	0.387	0.613	0.146	0.854	0.572	0.428	0.32	0.68	0.258	0.742
ESTV_15784_1161	0.493	0.507	0.657	0.343	0.537	0.463	0.468	0.532	0.517	0.483	0.554	0.446	0.645	0.355	0.63	0.37	0.699	0.301	0.766	0.234	0.642	0.358	0.628	0.372	0.67	0.33	0.628	0.372	0.626	0.374	0.695	0.305	0.772	0.228	0.865	0.135	0.676	0.324	0.627	0.373	0.547	0.453	0.624	0.376	0.757	0.243
ESTV_15804_172	0.274	0.726	0.189	0.811	0.252	0.748	0.24	0.76	0.172	0.828	0.281	0.719	0.121	0.879	0.143	0.857	0.268	0.732	0.082	0.918	0.106	0.894	0.347	0.653	0.345	0.655	0.259	0.741	0.305	0.695	0.242	0.758	0.331	0.669	0.401	0.599	0.518	0.482	0.239	0.761	0.416	0.584	0.442	0.558	0.423	0.577
ESTV_15835_504	0.22	0.78	0.282	0.718	0.243	0.757	0.372	0.628	0.222	0.778	0.282	0.718	0.092	0.908	0.17	0.83	0.174	0.826	0.075	0.925	0.202	0.798	0.415	0.585	0.205	0.795	0.214	0.786	0.066	0.934	0.196	0.804	0.105	0.895	0	1	0.016	0.984	0.203	0.797	0.12	0.88	0.269	0.731	0.573	0.427
ESTV_15881_468	0.617	0.383	0.289	0.711	0.22	0.78	0.372	0.628	0.595	0.405	0.4	0.6	0.475	0.525	0.526	0.474	0.581	0.419	0.433	0.567	0.446	0.554	0.588	0.412	0.531	0.469	0.621	0.379	0.578	0.422	0.529	0.471	0.784	0.216	0.876	0.124	0.746	0.254	0.572	0.428	0.507	0.493	0.906	0.094	0.48	0.52
ESTV_15903_384	0.443	0.557	0.286	0.714	0.317	0.683	0.36	0.64	0.398	0.602	0.475	0.525	0.446	0.554	0.634	0.366	0.641	0.359	0.585	0.415	0.548	0.452	0.421	0.579	0.454	0.546	0.364	0.636	0.309	0.691	0.341	0.659	0.133	0.867	0.156	0.844	0.213	0.787	0.086	0.914	0.194	0.806	0	1	0.001	0.999
ESTV_15912_572	0.54	0.46	0.41	0.59	0.342	0.658	0.408	0.592	0.609	0.391	0.328	0.672	0.434	0.566	0.528	0.472	0.522	0.478	0.456	0.544	0.626	0.374	0.585	0.415	0.646	0.354	0.612	0.388	0.577	0.423	0.647	0.353	0.741	0.259	0.694	0.306	0.71	0.29	0.596	0.404	0.408	0.592	0.443	0.557	0.796	0.204
ESTV_15918_614	0.724	0.276	0.634	0.366	0.693	0.307	0.807	0.193	0.765	0.235	0.952	0.048	0.52	0.48	0.762	0.238	0.724	0.276	0.679	0.321	0.694	0.306	0.854	0.146	0.716	0.284	0.757	0.243	0.753	0.247	0.544	0.456	0.781	0.219	0.885	0.115	0.622	0.378	0.742	0.258	0.512	0.488	0.641	0.359	0.918	0.082
ESTV_15919_533	0.681	0.319	0.678	0.322	0.605	0.395	0.652	0.348	0.569	0.431	0.668	0.332	0.589	0.411	0.592	0.408	0.538	0.462	0.681	0.319	0.73	0.27	0.68	0.32	0.737	0.263	0.608	0.392	0.68	0.32	0.698	0.302	0.605	0.395	0.626	0.374	0.772	0.228	0.606	0.394	0.72	0.28	0.508	0.492	0.693	0.307
ESTV_15927_421	0.608	0.392	0.621	0.379	0.532	0.468	0.717	0.283	0.611	0.389	0.656	0.344	0.613	0.387	0.49	0.51	0.455	0.545	0.512	0.488	0.504	0.496	0.569	0.431	0.515	0.485	0.494	0.506	0.427	0.573	0.551	0.449	0.568	0.432	0.698	0.302	0.374	0.626	0.454	0.546	0.704	0.296	0.915	0.085	0.676	0.324
ESTV_16023_542	0.528	0.472	0.316	0.684	0.241	0.759	0.417	0.583	0.417	0.583	0.517	0.483	0.489	0.511	0.501	0.499	0.566	0.434	0.605	0.395	0.599	0.401	0.536	0.464	0.566	0.434	0.555	0.445	0.592	0.408	0.578	0.422	0.569	0.431	0.635	0.365	0.78	0.22	0.545	0.455	0.653	0.347	0.937	0.063	0.717	0.283
ESTV_16034_989	0.149	0.851	0.106	0.894	0	1	0.007	0.993	0.028	0.972	0.019	0.981	0.086	0.914	0.125	0.875	0.092	0.908	0.175	0.825	0.092	0.908	0.049	0.951	0.026	0.974	0.175	0.825	0.21	0.79	0.243	0.757	0.359	0.641	0.575	0.425	0.388	0.612	0.027	0.973	0	1	0	1	0.498	0.502
ESTV_16055_561	0.898	0.102	0.752	0.248	0.725	0.275	0.64	0.36	0.816	0.184	0.765	0.235	0.529	0.471	0.806	0.194	0.542	0.458	0.742	0.258	0.732	0.268	0.88	0.12	0.675	0.325	0.732	0.268	0.709	0.291	0.646	0.354	0.563	0.437	0.505	0.495	0.57	0.43	0.747	0.253	0.992	0.008	0.682	0.318	0.886	0.114
ESTV_16079_1371	0.995	0.005	0.997	0.003	0.915	0.085	0.994	0.006	0.992	0.008	0.994	0.006	0.825	0.175	0.903	0.097	0.898	0.102	0.9	0.1	0.807	0.193	0.939	0.061	0.848	0.152	0.785	0.215	0.892	0.108	0.909	0.091	0.887	0.113	0.912	0.088	0.989	0.011	0.991	0.009	0.994	0.006	0.989	0.011	0.993	0.007
ESTV_16100_162	0.779	0.221	0.766	0.234	0.878	0.122	0.74	0.26	0.845	0.155	0.765	0.235	0.735	0.265	0.869	0.131	0.949	0.051	0.898	0.102	0.853	0.147	0.763	0.237	0.894	0.106	0.737	0.263	0.755	0.245	0.804	0.196	0.742	0.258	0.725	0.275	0.864	0.136	0.741	0.259	0.871	0.129	0.957	0.043	0.66	0.34
ESTV_16103_649	0.575	0.425	0.417	0.583	0.339	0.661	0.239	0.761	0.497	0.503	0.629	0.371	0.342	0.658	0.567	0.433	0.51	0.49	0.352	0.648	0.532	0.468	0.449	0.551	0.281	0.719	0.564	0.436	0.557	0.443	0.347	0.653	0.514	0.486	0.452	0.548	0.266	0.734	0.352	0.648	0.793	0.207	0.89	0.11	0.97	0.03
ESTV_16109_535	0.904	0.096	0.934	0.066	0.776	0.224	0.905	0.095	0.935	0.065	0.913	0.087	0.862	0.138	0.886	0.114	0.862	0.138	0.801	0.199	0.857	0.143	0.871	0.129	0.779	0.221	0.886	0.114	0.849	0.151	0.811	0.189	0.794	0.206	0.715	0.285	0.684	0.316	0.878	0.122	0.801	0.199	0.952	0.048	0.996	0.004
ESTV_16112_244	0.433	0.567	0.532	0.468	0.594	0.406	0.523	0.477	0.517	0.483	0.557	0.443	0.442	0.558	0.502	0.498	0.44	0.56	0.35	0.65	0.477	0.523	0.468	0.532	0.483	0.517	0.455	0.545	0.492	0.508	0.618	0.382	0.541	0.459	0.478	0.522	0.529	0.471	0.758	0.242	0.385	0.615	0.413	0.587	0.075	0.925
ESTV_16115_361	0.519	0.481	0.382	0.618	0.513	0.487	0.643	0.357	0.721	0.279	0.597	0.403	0.618	0.382	0.552	0.448	0.446	0.554	0.436	0.564	0.518	0.482	0.66	0.34	0.608	0.392	0.547	0.453	0.663	0.337	0.603	0.397	0.56	0.44	0.562	0.438	0.339	0.661	0.533	0.467	0.815	0.185	0.575	0.425	0.461	0.539
ESTV_16138_625	0.923	0.077	1	0	0.987	0.013	0.982	0.018	0.994	0.006	0.942	0.058	0.976	0.024	0.891	0.109	0.969	0.031	0.992	0.008	1	0	0.95	0.05	1	0	0.94	0.06	0.981	0.019	1	0	1	0	1	0	0.962	0.038	0.993	0.007	0.79	0.21	0.823	0.177	0.965	0.035
ESTV_16153_90	0.054	0.946	0.004	0.996	0.049	0.951	0.019	0.981	0.048	0.952	0.004	0.996	0.017	0.983	0.028	0.972	0.029	0.971	0	1	0.008	0.992	0	1	0.071	0.929	0.059	0.941	0.023	0.977	0.02	0.98	0.223	0.777	0.143	0.857	0.018	0.982	0	1	0	1	0	1	0	1
ESTV_16180_121	0.613	0.387	0.6	0.4	0.366	0.634	0.397	0.603	0.584	0.416	0.568	0.432	0.538	0.462	0.532	0.468	0.507	0.493	0.547	0.453	0.63	0.37	0.601	0.399	0.535	0.465	0.589	0.411	0.523	0.477	0.495	0.505	0.507	0.493	0.353	0.647	0.553	0.447	0.209	0.791	0.069	0.931	0.083	0.917	0.688	0.312
ESTV_16207_498	0.898	0.102	0.857	0.143	0.567	0.433	0.816	0.184	0.712	0.288	0.892	0.108	0.586	0.414	0.66	0.34	0.768	0.232	0.655	0.345	0.713	0.287	0.855	0.145	0.742	0.258	0.657	0.343	0.73	0.27	0.734	0.266	0.433	0.567	0.519	0.481	0.834	0.166	0.904	0.096	0.647	0.353	0.656	0.344	0.99	0.01
ESTV_16209_1226	0.252	0.748	0.272	0.728	0.208	0.792	0.344	0.656	0.342	0.658	0.262	0.738	0.164	0.836	0.296	0.704	0.344	0.656	0.192	0.808	0.238	0.762	0.213	0.787	0.16	0.84	0.262	0.738	0.202	0.798	0.213	0.787	0.255	0.745	0.494	0.506	0	1	0.209	0.791	0.401	0.599	0.67	0.33	0	1
ESTV_16209_1298	0.178	0.822	0.234	0.766	0.113	0.887	0.239	0.761	0.191	0.809	0.164	0.836	0.129	0.871	0.292	0.708	0.331	0.669	0.138	0.862	0.211	0.789	0.135	0.865	0.128	0.872	0.205	0.795	0.124	0.876	0.134	0.866	0.067	0.933	0.195	0.805	0	1	0	1	0	1	0	1	0	1
ESTV_16214_389	0	1	0	1	0	1	0	1	0	1	0.001	0.999	0	1	0	1	0	1	0	1	0	1	0	1	0	1	0	1	0	1	0	1	0	1	0	1	0	1	0	1	0	1	0	1	0	1
ESTV_16215_274	0.619	0.381	0.585	0.415	0.675	0.325	0.767	0.233	0.788	0.212	0.914	0.086	0.701	0.299	0.716	0.284	0.773	0.227	0.724	0.276	0.649	0.351	0.666	0.334	0.668	0.332	0.635	0.365	0.704	0.296	0.585	0.415	0.621	0.379	0.627	0.373	0.44	0.56	0.191	0.809	0.448	0.552	0.314	0.686	0.123	0.877
ESTV_16215_414	0.646	0.354	0.633	0.367	0.744	0.256	0.83	0.17	0.809	0.191	0.931	0.069	0.767	0.233	0.744	0.256	0.807	0.193	0.785	0.215	0.688	0.312	0.686	0.314	0.674	0.326	0.65	0.35	0.709	0.291	0.605	0.395	0.638	0.362	0.635	0.365	0.499	0.501	0.276	0.724	0.491	0.509	0.387	0.613	0.192	0.808
ESTV_16225_551	0.776	0.224	0.789	0.211	0.85	0.15	0.76	0.24	0.679	0.321	0.727	0.273	0.554	0.446	0.818	0.182	0.648	0.352	0.659	0.341	0.702	0.298	0.736	0.264	0.787	0.213	0.699	0.301	0.664	0.336	0.67	0.33	0.703	0.297	0.802	0.198	0.601	0.399	0.418	0.582	0.656	0.344	0.579	0.421	0.321	0.679
ESTV_16226_67	0.624	0.376	0.585	0.415	0.576	0.424	0.747	0.253	0.616	0.384	0.889	0.111	0.689	0.311	0.774	0.226	0.688	0.312	0.617	0.383	0.703	0.297	0.843	0.157	0.781	0.219	0.618	0.382	0.635	0.365	0.586	0.414	0.642	0.358	0.684	0.316	0.792	0.208	0.622	0.378	0.609	0.391	0.792	0.208	0.987	0.013
ESTV_16260_757	0.533	0.467	0.614	0.386	0.519	0.481	0.529	0.471	0.571	0.429	0.591	0.409	0.597	0.403	0.718	0.282	0.552	0.448	0.644	0.356	0.619	0.381	0.537	0.463	0.743	0.257	0.566	0.434	0.581	0.419	0.494	0.506	0.56	0.44	0.508	0.492	0.55	0.45	0.628	0.372	0.525	0.475	0.52	0.48	0.327	0.673
ESTV_16294_244	0.841	0.159	0.865	0.135	0.919	0.081	0.756	0.244	0.833	0.167	0.867	0.133	0.678	0.322	0.607	0.393	0.67	0.33	0.707	0.293	0.66	0.34	0.775	0.225	0.683	0.317	0.726	0.274	0.694	0.306	0.71	0.29	0.834	0.166	0.806	0.194	0.874	0.126	0.71	0.29	0.402	0.598	0.115	0.885	0.428	0.572
ESTV_16308_425	0.414	0.586	0.383	0.617	0.482	0.518	0.478	0.522	0.44	0.56	0.552	0.448	0.438	0.562	0.571	0.429	0.529	0.471	0.472	0.528	0.555	0.445	0.449	0.551	0.438	0.562	0.445	0.555	0.497	0.503	0.318	0.682	0.339	0.661	0.274	0.726	0.094	0.906	0.042	0.958	0	1	0	1	0.707	0.293
ESTV_16353_101	0.948	0.052	0.914	0.086	0.996	0.004	0.997	0.003	0.985	0.015	0.998	0.002	0.993	0.007	1	0	0.987	0.013	0.9	0.1	0.992	0.008	0.955	0.045	1	0	1	0	0.935	0.065	0.997	0.003	1	0	1	0	1	0	0.96	0.04	0.993	0.007	0.996	0.004	0.709	0.291
ESTV_16361_1266	0.766	0.234	0.718	0.282	0.699	0.301	0.762	0.238	0.924	0.076	0.942	0.058	0.992	0.008	0.999	0.001	1	0	0.906	0.094	0.978	0.022	0.794	0.206	0.999	0.001	0.999	0.001	1	0	0.983	0.017	0.997	0.003	0.988	0.012	0.961	0.039	0.956	0.044	0.907	0.093	0.895	0.105	1	0
ESTV_16361_472	0.716	0.284	0.642	0.358	0.743	0.257	0.729	0.271	0.658	0.342	0.791	0.209	0.566	0.434	0.71	0.29	0.772	0.228	0.637	0.363	0.496	0.504	0.763	0.237	0.515	0.485	0.558	0.442	0.567	0.433	0.56	0.44	0.547	0.453	0.49	0.51	0.453	0.547	0.702	0.298	0.39	0.61	0.297	0.703	0.948	0.052
ESTV_16363_747	0.952	0.048	1	0	0.977	0.023	0.992	0.008	0.97	0.03	0.997	0.003	0.959	0.041	0.99	0.01	0.99	0.01	0.965	0.035	0.941	0.059	1	0	0.973	0.027	0.936	0.064	0.974	0.026	0.948	0.052	0.92	0.08	0.839	0.161	0.891	0.109	0.709	0.291	0.82	0.18	0.838	0.162	0.998	0.002
ESTV_16371_552	0.139	0.861	0.074	0.926	0.179	0.821	0.072	0.928	0.036	0.964	0.146	0.854	0.167	0.833	0.103	0.897	0.174	0.826	0.142	0.858	0.179	0.821	0.138	0.862	0.154	0.846	0.15	0.85	0.115	0.885	0.102	0.898	0.135	0.865	0.143	0.857	0.027	0.973	0.014	0.986	0.122	0.878	0.088	0.912	0.109	0.891
ESTV_16378_529	0.281	0.719	0.257	0.743	0.42	0.58	0.286	0.714	0.202	0.798	0.258	0.742	0.294	0.706	0.152	0.848	0.401	0.599	0.221	0.779	0.333	0.667	0.227	0.773	0.247	0.753	0.221	0.779	0.265	0.735	0.266	0.734	0.119	0.881	0.088	0.912	0	1	0.008	0.992	0	1	0	1	0.288	0.712
ESTV_16387_486	0.833	0.167	0.709	0.291	0.788	0.212	0.877	0.123	0.836	0.164	0.812	0.188	0.921	0.079	1	0	0.941	0.059	0.905	0.095	0.879	0.121	0.886	0.114	0.923	0.077	0.927	0.073	0.955	0.045	0.959	0.041	1	0	1	0	1	0	1	0	1	0	0.998	0.002	0.952	0.048
ESTV_16416_594	0.366	0.634	0.329	0.671	0.462	0.538	0.118	0.882	0.186	0.814	0.189	0.811	0.053	0.947	0.344	0.656	0.291	0.709	0.177	0.823	0.327	0.673	0.174	0.826	0.212	0.788	0.334	0.666	0.18	0.82	0.175	0.825	0.071	0.929	0.21	0.79	0.014	0.986	0.08	0.92	0.069	0.931	0.069	0.931	0.349	0.651
ESTV_16452_1030	0.167	0.833	0.322	0.678	0.318	0.682	0.149	0.851	0.247	0.753	0.354	0.646	0.141	0.859	0.104	0.896	0.315	0.685	0.283	0.717	0.279	0.721	0.239	0.761	0.161	0.839	0.274	0.726	0.315	0.685	0.331	0.669	0.411	0.589	0.378	0.622	0.283	0.717	0.385	0.615	0.301	0.699	0.232	0.768	0.438	0.562
ESTV_16466_1044	0.428	0.572	0.467	0.533	0.399	0.601	0.406	0.594	0.5	0.5	0.47	0.53	0.606	0.394	0.499	0.501	0.43	0.57	0.679	0.321	0.613	0.387	0.469	0.531	0.645	0.355	0.551	0.449	0.571	0.429	0.633	0.367	0.571	0.429	0.734	0.266	0.323	0.677	0.339	0.661	0.312	0.688	0	1	0.781	0.219
ESTV_16475_1011	0.022	0.978	0.006	0.994	0	1	0.006	0.994	0.011	0.989	0.059	0.941	0.052	0.948	0.152	0.848	0.157	0.843	0.071	0.929	0.08	0.92	0	1	0.04	0.96	0	1	0.014	0.986	0.001	0.999	0.006	0.994	0.018	0.982	0.148	0.852	0	1	0	1	0	1	0	1
ESTV_16532_248	0.941	0.059	0.916	0.084	0.907	0.093	0.897	0.103	0.875	0.125	0.884	0.116	0.934	0.066	0.946	0.054	0.72	0.28	0.857	0.143	0.857	0.143	0.756	0.244	0.842	0.158	0.856	0.144	0.727	0.273	0.891	0.109	0.9	0.1	0.838	0.162	0.972	0.028	0.997	0.003	1	0	1	0	0.994	0.006
ESTV_16559_546	0.937	0.063	0.911	0.089	0.945	0.055	1	0	0.975	0.025	0.868	0.132	0.974	0.026	0.894	0.106	0.935	0.065	0.963	0.037	1	0	0.975	0.025	0.996	0.004	1	0	0.998	0.002	0.989	0.011	0.966	0.034	0.955	0.045	1	0	0.809	0.191	1	0	1	0	0.775	0.225
ESTV_16581_357	0.001	0.999	0.003	0.997	0.016	0.984	0.011	0.989	0.004	0.996	0	1	0.016	0.984	0.043	0.957	0.002	0.998	0.013	0.987	0.016	0.984	0	1	0.055	0.945	0.042	0.958	0.07	0.93	0.042	0.958	0.01	0.99	0.002	0.998	0	1	0	1	0	1	0	1	0.001	0.999
ESTV_16585_88	0.707	0.293	0.454	0.546	0.609	0.391	0.538	0.462	0.6	0.4	0.546	0.454	0.515	0.485	0.554	0.446	0.646	0.354	0.442	0.558	0.529	0.471	0.605	0.395	0.566	0.434	0.666	0.334	0.583	0.417	0.722	0.278	0.79	0.21	0.796	0.204	0.684	0.316	0.572	0.428	0.738	0.262	0.548	0.452	1	0
ESTV_16586_812	0.957	0.043	0.973	0.027	0.933	0.067	0.969	0.031	0.919	0.081	0.982	0.018	0.968	0.032	0.992	0.008	0.949	0.051	0.971	0.029	0.88	0.12	0.952	0.048	0.929	0.071	0.921	0.079	0.907	0.093	0.94	0.06	0.855	0.145	0.891	0.109	0.914	0.086	0.98	0.02	1	0	0.959	0.041	0.99	0.01
ESTV_16596_392	0.593	0.407	0.582	0.418	0.612	0.388	0.64	0.36	0.707	0.293	0.679	0.321	0.802	0.198	0.749	0.251	0.622	0.378	0.674	0.326	0.739	0.261	0.712	0.288	0.8	0.2	0.737	0.263	0.672	0.328	0.676	0.324	0.616	0.384	0.562	0.438	0.474	0.526	0.469	0.531	0.634	0.366	0.768	0.232	0.644	0.356
ESTV_16609_285	0.427	0.573	0.348	0.652	0.345	0.655	0.398	0.602	0.563	0.437	0.47	0.53	0.552	0.448	0.496	0.504	0.57	0.43	0.437	0.563	0.407	0.593	0.353	0.647	0.688	0.312	0.59	0.41	0.702	0.298	0.569	0.431	0.746	0.254	0.685	0.315	0.544	0.456	0.525	0.475	0.674	0.326	0.778	0.222	0.162	0.838
ESTV_16611_475	0.085	0.915	0.221	0.779	0.186	0.814	0.262	0.738	0.068	0.932	0.116	0.884	0.044	0.956	0.144	0.856	0.02	0.98	0.057	0.943	0.05	0.95	0.11	0.89	0.097	0.903	0.101	0.899	0.222	0.778	0.073	0.927	0.059	0.941	0.044	0.956	0.008	0.992	0.09	0.91	0.047	0.953	0.078	0.922	0.022	0.978
ESTV_16628_1277	0.844	0.156	0.75	0.25	0.612	0.388	0.68	0.32	0.748	0.252	0.618	0.382	0.586	0.414	0.821	0.179	0.812	0.188	0.705	0.295	0.614	0.386	0.658	0.342	0.662	0.338	0.698	0.302	0.751	0.249	0.659	0.341	0.74	0.26	0.786	0.214	0.993	0.007	0.723	0.277	0.515	0.485	0.64	0.36	0.636	0.364
ESTV_16643_373	0.686	0.314	0.57	0.43	0.7	0.3	0.473	0.527	0.534	0.466	0.614	0.386	0.496	0.504	0.633	0.367	0.501	0.499	0.544	0.456	0.389	0.611	0.57	0.43	0.58	0.42	0.486	0.514	0.55	0.45	0.472	0.528	0.402	0.598	0.348	0.652	0	1	0.461	0.539	0.139	0.861	0.44	0.56	0.475	0.525
ESTV_16661_422	0.558	0.442	0.61	0.39	0.51	0.49	0.579	0.421	0.566	0.434	0.676	0.324	0.512	0.488	0.677	0.323	0.633	0.367	0.468	0.532	0.701	0.299	0.506	0.494	0.484	0.516	0.48	0.52	0.487	0.513	0.628	0.372	0.511	0.489	0.535	0.465	0.749	0.251	0.452	0.548	0.17	0.83	0.004	0.996	0.645	0.355
ESTV_16673_1555	0.059	0.941	0.018	0.982	0.038	0.962	0.098	0.902	0.098	0.902	0.108	0.892	0.12	0.88	0.158	0.842	0.12	0.88	0.055	0.945	0.226	0.774	0.122	0.878	0.25	0.75	0.017	0.983	0.23	0.77	0.023	0.977	0	1	0	1	0	1	0	1	0	1	0	1	0	1
ESTV_16673_1575	0.083	0.917	0.081	0.919	0.056	0.944	0.032	0.968	0.209	0.791	0.191	0.809	0.136	0.864	0.212	0.788	0.315	0.685	0.161	0.839	0.24	0.76	0.084	0.916	0.103	0.897	0.203	0.797	0.136	0.864	0.485	0.515	0.46	0.54	0.423	0.577	0.57	0.43	0.365	0.635	0.593	0.407	0.533	0.467	0.154	0.846
ESTV_16677_620	0.909	0.091	0.903	0.097	0.951	0.049	0.977	0.023	0.825	0.175	0.955	0.045	0.879	0.121	0.852	0.148	0.877	0.123	0.879	0.121	0.887	0.113	0.89	0.11	0.951	0.049	0.761	0.239	0.904	0.096	0.935	0.065	0.816	0.184	0.852	0.148	0.863	0.137	0.928	0.072	0.948	0.052	1	0	0.329	0.671
ESTV_16683_1040	0.894	0.106	0.836	0.164	0.8	0.2	0.795	0.205	0.907	0.093	0.851	0.149	0.816	0.184	0.902	0.098	0.923	0.077	0.838	0.162	0.858	0.142	0.934	0.066	0.924	0.076	0.855	0.145	0.972	0.028	0.802	0.198	0.778	0.222	0.713	0.287	0.986	0.014	0.646	0.354	0.674	0.326	0.756	0.244	0.547	0.453
ESTV_16688_128	0.386	0.614	0.486	0.514	0.564	0.436	0.62	0.38	0.756	0.244	0.721	0.279	0.673	0.327	0.765	0.235	0.76	0.24	0.599	0.401	0.793	0.207	0.628	0.372	0.686	0.314	0.602	0.398	0.419	0.581	0.629	0.371	0.512	0.488	0.329	0.671	0.69	0.31	0.715	0.285	0.332	0.668	0.307	0.693	0.495	0.505
ESTV_16688_280	0.37	0.63	0.494	0.506	0.561	0.439	0.612	0.388	0.744	0.256	0.695	0.305	0.661	0.339	0.745	0.255	0.74	0.26	0.594	0.406	0.779	0.221	0.615	0.385	0.671	0.329	0.582	0.418	0.428	0.572	0.615	0.385	0.52	0.48	0.329	0.671	0.662	0.338	0.69	0.31	0.316	0.684	0.278	0.722	0.452	0.548
ESTV_16691_375	0.473	0.527	0.477	0.523	0.614	0.386	0.488	0.512	0.524	0.476	0.569	0.431	0.59	0.41	0.598	0.402	0.45	0.55	0.353	0.647	0.584	0.416	0.443	0.557	0.547	0.453	0.586	0.414	0.556	0.444	0.511	0.489	0.518	0.482	0.347	0.653	0.684	0.316	0.78	0.22	0.138	0.862	0.092	0.908	0.574	0.426
ESTV_16692_1970	0.672	0.328	0.67	0.33	0.618	0.382	0.633	0.367	0.713	0.287	0.573	0.427	0.698	0.302	0.809	0.191	0.714	0.286	0.849	0.151	0.658	0.342	0.771	0.229	0.699	0.301	0.668	0.332	0.537	0.463	0.534	0.466	0.519	0.481	0.533	0.467	0.614	0.386	0.306	0.694	0.543	0.457	0.366	0.634	0.703	0.297
ESTV_16731_596	0.259	0.741	0.239	0.761	0.183	0.817	0.315	0.685	0.216	0.784	0.427	0.573	0.055	0.945	0.08	0.92	0.057	0.943	0.099	0.901	0.186	0.814	0.18	0.82	0.273	0.727	0.15	0.85	0.27	0.73	0.107	0.893	0.077	0.923	0.054	0.946	0.001	0.999	0.052	0.948	0	1	0.022	0.978	0.057	0.943
ESTV_16738_78	0.871	0.129	0.913	0.087	0.854	0.146	0.959	0.041	0.873	0.127	0.945	0.055	0.819	0.181	0.951	0.049	0.877	0.123	0.932	0.068	0.905	0.095	0.949	0.051	0.882	0.118	0.913	0.087	0.881	0.119	0.886	0.114	0.853	0.147	0.89	0.11	0.802	0.198	0.672	0.328	0.22	0.78	0.16	0.84	0.902	0.098
ESTV_16747_527	0.181	0.819	0.232	0.768	0.201	0.799	0.192	0.808	0.202	0.798	0.074	0.926	0.261	0.739	0.239	0.761	0.339	0.661	0.279	0.721	0.126	0.874	0.144	0.856	0.18	0.82	0.153	0.847	0.23	0.77	0.243	0.757	0.311	0.689	0.14	0.86	0.066	0.934	0.042	0.958	0.264	0.736	0.288	0.712	0.005	0.995
ESTV_16749_1195	0.758	0.242	0.545	0.455	0.572	0.428	0.606	0.394	0.68	0.32	0.772	0.228	0.594	0.406	0.705	0.295	0.605	0.395	0.694	0.306	0.79	0.21	0.56	0.44	0.629	0.371	0.621	0.379	0.698	0.302	0.707	0.293	0.78	0.22	0.812	0.188	0.847	0.153	0.882	0.118	0.995	0.005	1	0	1	0
ESTV_16783_60	0.463	0.537	0.566	0.434	0.651	0.349	0.57	0.43	0.683	0.317	0.703	0.297	0.609	0.391	0.775	0.225	0.741	0.259	0.769	0.231	0.74	0.26	0.572	0.428	0.669	0.331	0.666	0.334	0.602	0.398	0.591	0.409	0.47	0.53	0.53	0.47	0.299	0.701	0.423	0.577	0.907	0.093	0.88	0.12	0.434	0.566
ESTV_16787_1616	0.955	0.045	0.87	0.13	0.923	0.077	0.82	0.18	0.894	0.106	0.963	0.037	0.702	0.298	0.809	0.191	0.763	0.237	0.776	0.224	0.808	0.192	0.981	0.019	0.855	0.145	0.825	0.175	0.788	0.212	0.869	0.131	0.918	0.082	0.867	0.133	0.997	0.003	0.96	0.04	0.989	0.011	0.991	0.009	0.983	0.017
ESTV_16787_1639	0.942	0.058	0.893	0.107	0.793	0.207	0.864	0.136	0.844	0.156	0.951	0.049	0.987	0.013	0.922	0.078	0.953	0.047	0.971	0.029	0.9	0.1	0.915	0.085	0.821	0.179	0.888	0.112	0.834	0.166	0.91	0.09	0.958	0.042	1	0	0.997	0.003	0.999	0.001	0.998	0.002	1	0	0.999	0.001
ESTV_16811_56	0.303	0.697	0.152	0.848	0.127	0.873	0.343	0.657	0.44	0.56	0.255	0.745	0.206	0.794	0.266	0.734	0.373	0.627	0.211	0.789	0.24	0.76	0.358	0.642	0.263	0.737	0.238	0.762	0.238	0.762	0.059	0.941	0.278	0.722	0.101	0.899	0.075	0.925	0.006	0.994	0.174	0.826	0.208	0.792	0.137	0.863
ESTV_16847_1193	0.043	0.957	0.045	0.955	0.017	0.983	0.01	0.99	0.037	0.963	0	1	0.056	0.944	0.033	0.967	0.033	0.967	0.015	0.985	0.068	0.932	0.06	0.94	0.028	0.972	0.056	0.944	0.137	0.863	0.06	0.94	0.032	0.968	0	1	0.046	0.954	0.097	0.903	0.127	0.873	0.028	0.972	0	1
ESTV_16856_321	0.532	0.468	0.585	0.415	0.693	0.307	0.743	0.257	0.674	0.326	0.628	0.372	0.606	0.394	0.822	0.178	0.656	0.344	0.673	0.327	0.609	0.391	0.647	0.353	0.844	0.156	0.672	0.328	0.713	0.287	0.773	0.227	0.724	0.276	0.867	0.133	0.715	0.285	0.431	0.569	0.554	0.446	0.706	0.294	0.824	0.176
ESTV_16890_1072	0.661	0.339	0.556	0.444	0.536	0.464	0.524	0.476	0.611	0.389	0.765	0.235	0.527	0.473	0.62	0.38	0.6	0.4	0.644	0.356	0.547	0.453	0.562	0.438	0.745	0.255	0.68	0.32	0.73	0.27	0.808	0.192	0.846	0.154	0.795	0.205	0.986	0.014	0.771	0.229	0.998	0.002	0.592	0.408	0.84	0.16
ESTV_16892_1114	0.343	0.657	0.243	0.757	0.411	0.589	0.551	0.449	0.29	0.71	0.643	0.357	0.295	0.705	0.209	0.791	0.251	0.749	0.196	0.804	0.261	0.739	0.228	0.772	0.242	0.758	0.193	0.807	0.08	0.92	0.197	0.803	0.003	0.997	0.004	0.996	0	1	0	1	0	1	0	1	0	1
ESTV_16902_235	0.608	0.392	0.501	0.499	0.382	0.618	0.352	0.648	0.55	0.45	0.474	0.526	0.468	0.532	0.638	0.362	0.796	0.204	0.475	0.525	0.566	0.434	0.486	0.514	0.512	0.488	0.58	0.42	0.425	0.575	0.704	0.296	0.592	0.408	0.8	0.2	0.387	0.613	0.476	0.524	0.414	0.586	0.313	0.687	0.596	0.404
ESTV_16903_451	0.509	0.491	0.504	0.496	0.375	0.625	0.355	0.645	0.645	0.355	0.481	0.519	0.51	0.49	0.77	0.23	0.712	0.288	0.669	0.331	0.558	0.442	0.523	0.477	0.7	0.3	0.623	0.377	0.687	0.313	0.62	0.38	0.808	0.192	0.838	0.162	0.554	0.446	0.73	0.27	0.609	0.391	0.579	0.421	0.818	0.182
ESTV_16905_208	0.119	0.881	0.138	0.862	0.105	0.895	0.048	0.952	0.24	0.76	0.114	0.886	0.119	0.881	0.228	0.772	0.181	0.819	0.119	0.881	0.114	0.886	0.214	0.786	0.139	0.861	0.199	0.801	0.128	0.872	0.092	0.908	0.261	0.739	0.08	0.92	0.039	0.961	0.01	0.99	0.054	0.946	0.106	0.894	0	1
ESTV_16907_342	0.293	0.707	0.225	0.775	0.269	0.731	0.31	0.69	0.344	0.656	0.345	0.655	0.133	0.867	0.246	0.754	0.234	0.766	0.272	0.728	0.58	0.42	0.422	0.578	0.452	0.548	0.377	0.623	0.348	0.652	0.304	0.696	0.501	0.499	0.517	0.483	0.912	0.088	0.243	0.757	0.03	0.97	0.022	0.978	0.377	0.623
ESTV_16910_318	0.262	0.738	0.307	0.693	0.304	0.696	0.327	0.673	0.438	0.562	0.363	0.637	0.085	0.915	0.299	0.701	0.193	0.807	0.197	0.803	0.219	0.781	0.206	0.794	0.194	0.806	0.136	0.864	0.227	0.773	0.113	0.887	0.101	0.899	0.018	0.982	0	1	0.001	0.999	0	1	0.002	0.998	0.231	0.769
ESTV_16910_387	0.269	0.731	0.257	0.743	0.249	0.751	0.287	0.713	0.404	0.596	0.337	0.663	0.068	0.932	0.279	0.721	0.159	0.841	0.17	0.83	0.188	0.812	0.176	0.824	0.161	0.839	0.157	0.843	0.201	0.799	0.086	0.914	0.08	0.92	0.016	0.984	0	1	0.001	0.999	0	1	0.001	0.999	0.182	0.818
ESTV_16913_418	0.716	0.284	0.67	0.33	0.695	0.305	0.825	0.175	0.848	0.152	0.844	0.156	0.765	0.235	0.874	0.126	0.87	0.13	0.884	0.116	0.822	0.178	0.799	0.201	0.846	0.154	0.777	0.223	0.876	0.124	0.806	0.194	0.679	0.321	0.647	0.353	0.669	0.331	0.968	0.032	0.985	0.015	0.78	0.22	0.766	0.234
ESTV_16926_1498	0.771	0.229	0.76	0.24	0.628	0.372	0.77	0.23	0.755	0.245	0.817	0.183	0.455	0.545	0.454	0.546	0.677	0.323	0.449	0.551	0.652	0.348	0.797	0.203	0.672	0.328	0.576	0.424	0.561	0.439	0.453	0.547	0.51	0.49	0.536	0.464	0.939	0.061	0.765	0.235	0.631	0.369	0.464	0.536	0.139	0.861
ESTV_16937_940	0.708	0.292	0.66	0.34	0.587	0.413	0.56	0.44	0.564	0.436	0.501	0.499	0.498	0.502	0.509	0.491	0.455	0.545	0.499	0.501	0.446	0.554	0.551	0.449	0.438	0.562	0.512	0.488	0.542	0.458	0.489	0.511	0.716	0.284	0.661	0.339	0.584	0.416	0.443	0.557	0.52	0.48	0.637	0.363	0.297	0.703
ESTV_16941_298	0.511	0.489	0.391	0.609	0.393	0.607	0.223	0.777	0.469	0.531	0.409	0.591	0.514	0.486	0.447	0.553	0.416	0.584	0.418	0.582	0.332	0.668	0.456	0.544	0.348	0.652	0.362	0.638	0.433	0.567	0.525	0.475	0.227	0.773	0.24	0.76	0.031	0.969	0.495	0.505	1	0	0.773	0.227	0.589	0.411
ESTV_16960_128	0.078	0.922	0.039	0.961	0.115	0.885	0.084	0.916	0.203	0.797	0.352	0.648	0.105	0.895	0.228	0.772	0.226	0.774	0.179	0.821	0.229	0.771	0.175	0.825	0.161	0.839	0.176	0.824	0.171	0.829	0.168	0.832	0.304	0.696	0.115	0.885	0.381	0.619	0.075	0.925	0	1	0	1	0	1
ESTV_16960_72	1	0	0.982	0.018	0.988	0.012	1	0	1	0	0.999	0.001	1	0	1	0	1	0	1	0	1	0	0.992	0.008	1	0	1	0	1	0	0.988	0.012	0.899	0.101	0.98	0.02	0.999	0.001	0.85	0.15	0.845	0.155	0.773	0.227	0.595	0.405
ESTV_16965_617	0.146	0.854	0.219	0.781	0.194	0.806	0.126	0.874	0.176	0.824	0.329	0.671	0.104	0.896	0.194	0.806	0.295	0.705	0.107	0.893	0.192	0.808	0.063	0.937	0.207	0.793	0.14	0.86	0.237	0.763	0.111	0.889	0.035	0.965	0	1	0.046	0.954	0.232	0.768	0.135	0.865	0.317	0.683	0	1
ESTV_16973_559	0.013	0.987	0.124	0.876	0.099	0.901	0.095	0.905	0.039	0.961	0.267	0.733	0.064	0.936	0.067	0.933	0.142	0.858	0.083	0.917	0.091	0.909	0.028	0.972	0.131	0.869	0.082	0.918	0.21	0.79	0.202	0.798	0.259	0.741	0.104	0.896	0.234	0.766	0.007	0.993	0	1	0	1	0	1
ESTV_16974_481	0.565	0.435	0.576	0.424	0.703	0.297	0.68	0.32	0.697	0.303	0.714	0.286	0.695	0.305	0.834	0.166	0.742	0.258	0.653	0.347	0.619	0.381	0.701	0.299	0.58	0.42	0.683	0.317	0.593	0.407	0.726	0.274	0.867	0.133	0.907	0.093	0.627	0.373	0.788	0.212	0.865	0.135	0.899	0.101	0.848	0.152
ESTV_16994_1191	1	0	0.974	0.026	1	0	1	0	0.994	0.006	0.999	0.001	1	0	1	0	1	0	0.996	0.004	1	0	0.989	0.011	1	0	0.984	0.016	1	0	0.993	0.007	0.975	0.025	0.999	0.001	1	0	1	0	1	0	1	0	1	0
ESTV_17015_1763	0.236	0.764	0.156	0.844	0.122	0.878	0.278	0.722	0.297	0.703	0.205	0.795	0.184	0.816	0.17	0.83	0.139	0.861	0.099	0.901	0.181	0.819	0.291	0.709	0.124	0.876	0.163	0.837	0.35	0.65	0.194	0.806	0.391	0.609	0.333	0.667	0.223	0.777	0.276	0.724	0.122	0.878	0.12	0.88	0.032	0.968
ESTV_17020_1533	0.835	0.165	0.696	0.304	0.653	0.347	0.846	0.154	0.861	0.139	0.83	0.17	0.908	0.092	0.819	0.181	0.846	0.154	0.625	0.375	0.691	0.309	0.822	0.178	0.818	0.182	0.823	0.177	0.796	0.204	0.825	0.175	0.688	0.312	0.807	0.193	0.965	0.035	0.882	0.118	0.971	0.029	1	0	0.96	0.04
ESTV_17048_1567	0.502	0.498	0.42	0.58	0.344	0.656	0.296	0.704	0.411	0.589	0.283	0.717	0.405	0.595	0.401	0.599	0.347	0.653	0.399	0.601	0.457	0.543	0.386	0.614	0.476	0.524	0.384	0.616	0.428	0.572	0.411	0.589	0.413	0.587	0.393	0.607	0.36	0.64	0.275	0.725	0.165	0.835	0.256	0.744	0.157	0.843
ESTV_17053_1027	0.351	0.649	0.264	0.736	0.009	0.991	0.006	0.994	0.075	0.925	0.045	0.955	0.032	0.968	0.251	0.749	0.17	0.83	0.066	0.934	0.003	0.997	0.039	0.961	0.102	0.898	0.15	0.85	0.115	0.885	0.187	0.813	0.23	0.77	0.255	0.745	0.047	0.953	0.245	0.755	0.166	0.834	0.348	0.652	0	1
ESTV_17076_540	0	1	0	1	0.011	0.989	0.046	0.954	0	1	0	1	0.011	0.989	0.019	0.981	0.021	0.979	0	1	0	1	0.001	0.999	0.021	0.979	0.003	0.997	0	1	0.018	0.982	0	1	0	1	0	1	0.012	0.988	0	1	0	1	0.171	0.829
ESTV_17107_247	0.67	0.33	0.582	0.418	0.734	0.266	0.729	0.271	0.632	0.368	0.499	0.501	0.667	0.333	0.592	0.408	0.785	0.215	0.58	0.42	0.601	0.399	0.795	0.205	0.664	0.336	0.636	0.364	0.76	0.24	0.682	0.318	0.542	0.458	0.66	0.34	0.283	0.717	0.574	0.426	0.707	0.293	0.76	0.24	0.389	0.611
ESTV_17113_1162	0.05	0.95	0.006	0.994	0	1	0.003	0.997	0.077	0.923	0.001	0.999	0.088	0.912	0.109	0.891	0.241	0.759	0.085	0.915	0.208	0.792	0.117	0.883	0.275	0.725	0.252	0.748	0.182	0.818	0.211	0.789	0.449	0.551	0.549	0.451	0	1	0.027	0.973	0.002	0.998	0	1	0.069	0.931
ESTV_17146_367	0.025	0.975	0.03	0.97	0	1	0	1	0	1	0	1	0	1	0.004	0.996	0	1	0	1	0	1	0	1	0	1	0.05	0.95	0	1	0	1	0	1	0	1	0.27	0.73	0.078	0.922	0.047	0.953	0.038	0.962	0.171	0.829
ESTV_17164_89	0.124	0.876	0.033	0.967	0.011	0.989	0.043	0.957	0.114	0.886	0.033	0.967	0.117	0.883	0.123	0.877	0.055	0.945	0.151	0.849	0.26	0.74	0.083	0.917	0.062	0.938	0.132	0.868	0.081	0.919	0.042	0.958	0.054	0.946	0.045	0.955	0.226	0.774	0.007	0.993	0	1	0	1	0.079	0.921
ESTV_17187_224	0.715	0.285	0.388	0.612	0.441	0.559	0.56	0.44	0.555	0.445	0.566	0.434	0.483	0.517	0.645	0.355	0.84	0.16	0.677	0.323	0.666	0.334	0.719	0.281	0.814	0.186	0.782	0.218	0.829	0.171	0.802	0.198	0.862	0.138	0.862	0.138	1	0	0.697	0.303	0.626	0.374	0.206	0.794	0.53	0.47
ESTV_17201_545	0.975	0.025	1	0	0.993	0.007	0.901	0.099	0.97	0.03	0.956	0.044	0.967	0.033	0.988	0.012	0.895	0.105	0.951	0.049	0.915	0.085	0.992	0.008	0.954	0.046	0.931	0.069	0.991	0.009	0.996	0.004	0.999	0.001	1	0	0.955	0.045	1	0	1	0	1	0	0.795	0.205
ESTV_17239_1531	0.515	0.485	0.817	0.183	0.77	0.23	0.776	0.224	0.758	0.242	0.638	0.362	0.603	0.397	0.584	0.416	0.543	0.457	0.728	0.272	0.649	0.351	0.623	0.377	0.649	0.351	0.459	0.541	0.485	0.515	0.381	0.619	0.402	0.598	0.472	0.528	0.234	0.766	0.138	0.862	0.054	0.946	0.368	0.632	0.358	0.642
ESTV_17239_209	0.321	0.679	0.249	0.751	0.375	0.625	0.31	0.69	0.367	0.633	0.235	0.765	0.245	0.755	0.213	0.787	0.208	0.792	0.349	0.651	0.411	0.589	0.31	0.69	0.345	0.655	0.32	0.68	0.425	0.575	0.36	0.64	0.384	0.616	0.361	0.639	0.187	0.813	0.277	0.723	0.079	0.921	0.118	0.882	0.049	0.951
ESTV_17291_925	0.238	0.762	0.043	0.957	0.001	0.999	0.002	0.998	0.031	0.969	0.026	0.974	0.01	0.99	0.02	0.98	0	1	0.004	0.996	0.014	0.986	0.13	0.87	0.05	0.95	0.028	0.972	0	1	0	1	0	1	0	1	0	1	0	1	0	1	0	1	0	1
ESTV_17293_832	0.53	0.47	0.404	0.596	0.49	0.51	0.316	0.684	0.458	0.542	0.461	0.539	0.573	0.427	0.521	0.479	0.467	0.533	0.318	0.682	0.379	0.621	0.367	0.633	0.492	0.508	0.587	0.413	0.586	0.414	0.668	0.332	0.666	0.334	0.599	0.401	0.338	0.662	0.57	0.43	0.581	0.419	0.578	0.422	0.166	0.834
ESTV_17301_308	0.03	0.97	0	1	0	1	0	1	0	1	0.001	0.999	0.051	0.949	0.059	0.941	0	1	0.045	0.955	0.105	0.895	0.001	0.999	0	1	0.076	0.924	0.01	0.99	0.019	0.981	0	1	0	1	0.049	0.951	0.065	0.935	0	1	0.019	0.981	0	1
ESTV_17301_516	1	0	1	0	1	0	1	0	1	0	1	0	0.925	0.075	0.936	0.064	1	0	0.982	0.018	1	0	1	0	1	0	1	0	0.994	0.006	0.977	0.023	1	0	1	0	0.932	0.068	0.895	0.105	1	0	0.959	0.041	1	0
ESTV_17314_458	0.419	0.581	0.236	0.764	0.239	0.761	0.143	0.857	0.345	0.655	0.187	0.813	0.287	0.713	0.574	0.426	0.469	0.531	0.317	0.683	0.17	0.83	0.257	0.743	0.413	0.587	0.56	0.44	0.341	0.659	0.518	0.482	0.478	0.522	0.403	0.597	0.041	0.959	0.267	0.733	0.597	0.403	0.492	0.508	0.347	0.653
ESTV_17321_691	0.506	0.494	0.532	0.468	0.551	0.449	0.504	0.496	0.476	0.524	0.756	0.244	0.441	0.559	0.455	0.545	0.499	0.501	0.57	0.43	0.518	0.482	0.592	0.408	0.405	0.595	0.438	0.562	0.39	0.61	0.515	0.485	0.358	0.642	0.176	0.824	0.646	0.354	0.318	0.682	0.461	0.539	0.546	0.454	0.869	0.131
ESTV_17333_532	0.077	0.923	0.231	0.769	0.162	0.838	0	1	0.097	0.903	0.128	0.872	0.089	0.911	0.058	0.942	0.215	0.785	0.177	0.823	0.17	0.83	0.209	0.791	0.058	0.942	0.161	0.839	0.078	0.922	0.237	0.763	0.407	0.593	0.351	0.649	0.314	0.686	0.305	0.695	0.295	0.705	0.184	0.816	0	1
ESTV_17356_357	0.616	0.384	0.754	0.246	0.978	0.022	0.935	0.065	0.878	0.122	0.94	0.06	0.922	0.078	0.943	0.057	0.952	0.048	0.965	0.035	0.926	0.074	0.929	0.071	0.977	0.023	0.926	0.074	0.997	0.003	0.993	0.007	0.981	0.019	1	0	0.887	0.113	0.991	0.009	0.447	0.553	0.066	0.934	0.981	0.019
ESTV_17428_1391	0.937	0.063	0.909	0.091	0.951	0.049	0.943	0.057	0.954	0.046	0.969	0.031	0.928	0.072	0.937	0.063	0.882	0.118	0.968	0.032	0.964	0.036	0.958	0.042	0.956	0.044	0.861	0.139	0.962	0.038	0.946	0.054	0.957	0.043	0.87	0.13	0.839	0.161	0.781	0.219	0.934	0.066	0.994	0.006	0.993	0.007
ESTV_17454_240	0.689	0.311	0.473	0.527	0.386	0.614	0.563	0.437	0.584	0.416	0.43	0.57	0.275	0.725	0.326	0.674	0.402	0.598	0.382	0.618	0.498	0.502	0.556	0.444	0.326	0.674	0.426	0.574	0.395	0.605	0.287	0.713	0.493	0.507	0.365	0.635	0.562	0.438	0.302	0.698	0.47	0.53	0.443	0.557	0.445	0.555
ESTV_17458_1031	0.732	0.268	0.621	0.379	0.892	0.108	0.763	0.237	0.819	0.181	0.877	0.123	0.878	0.122	0.905	0.095	0.802	0.198	0.796	0.204	0.812	0.188	0.823	0.177	0.934	0.066	0.885	0.115	0.866	0.134	0.906	0.094	0.928	0.072	0.887	0.113	0.793	0.207	0.757	0.243	0.915	0.085	0.805	0.195	0.908	0.092
ESTV_17469_139	0.288	0.712	0.112	0.888	0.156	0.844	0.216	0.784	0.364	0.636	0.364	0.636	0.366	0.634	0.412	0.588	0.397	0.603	0.34	0.66	0.292	0.708	0.216	0.784	0.419	0.581	0.358	0.642	0.421	0.579	0.336	0.664	0.421	0.579	0.305	0.695	0.057	0.943	0.263	0.737	0.329	0.671	0.02	0.98	0	1
ESTV_17489_78	0.295	0.705	0.258	0.742	0.237	0.763	0.17	0.83	0.262	0.738	0.328	0.672	0.238	0.762	0.258	0.742	0.346	0.654	0.272	0.728	0.308	0.692	0.284	0.716	0.203	0.797	0.299	0.701	0.257	0.743	0.277	0.723	0.196	0.804	0.368	0.632	0.357	0.643	0.471	0.529	0.784	0.216	0.691	0.309	0.056	0.944
ESTV_17511_801	0.729	0.271	0.633	0.367	0.639	0.361	0.665	0.335	0.702	0.298	0.72	0.28	0.855	0.145	0.924	0.076	0.807	0.193	0.822	0.178	0.717	0.283	0.7	0.3	0.867	0.133	0.791	0.209	0.907	0.093	0.948	0.052	0.929	0.071	0.934	0.066	1	0	0.851	0.149	0.734	0.266	0.731	0.269	0.777	0.223
ESTV_17525_116	0.926	0.074	0.939	0.061	1	0	0.994	0.006	0.954	0.046	0.998	0.002	0.896	0.104	0.989	0.011	0.931	0.069	0.886	0.114	0.907	0.093	0.926	0.074	0.886	0.114	0.864	0.136	0.861	0.139	0.847	0.153	0.709	0.291	0.884	0.116	0.734	0.266	0.795	0.205	0.779	0.221	0.89	0.11	0.999	0.001
ESTV_17538_85	0.714	0.286	0.697	0.303	0.469	0.531	0.603	0.397	0.728	0.272	0.773	0.227	0.548	0.452	0.59	0.41	0.705	0.295	0.618	0.382	0.738	0.262	0.527	0.473	0.622	0.378	0.652	0.348	0.634	0.366	0.585	0.415	0.525	0.475	0.65	0.35	0.827	0.173	0.612	0.388	0.664	0.336	0.485	0.515	0.589	0.411
ESTV_17539_1123	0.705	0.295	0.704	0.296	0.705	0.295	0.782	0.218	0.784	0.216	0.802	0.198	0.781	0.219	0.707	0.293	0.861	0.139	0.761	0.239	0.734	0.266	0.843	0.157	0.936	0.064	0.843	0.157	0.793	0.207	0.769	0.231	0.899	0.101	0.778	0.222	0.785	0.215	0.735	0.265	0.667	0.333	0.977	0.023	0.723	0.277
ESTV_17580_1116	0.348	0.652	0.356	0.644	0.332	0.668	0.217	0.783	0.379	0.621	0.275	0.725	0.267	0.733	0.34	0.66	0.294	0.706	0.2	0.8	0.249	0.751	0.244	0.756	0.231	0.769	0.239	0.761	0.139	0.861	0.217	0.783	0.19	0.81	0.091	0.909	0.02	0.98	0.119	0.881	0.385	0.615	0.282	0.718	0.387	0.613
ESTV_17605_239	0.633	0.367	0.699	0.301	0.775	0.225	0.765	0.235	0.711	0.289	0.711	0.289	0.743	0.257	0.627	0.373	0.739	0.261	0.789	0.211	0.657	0.343	0.555	0.445	0.673	0.327	0.684	0.316	0.507	0.493	0.75	0.25	0.545	0.455	0.501	0.499	0.379	0.621	0.486	0.514	0.619	0.381	0.903	0.097	0.96	0.04
ESTV_17611_91	0.219	0.781	0.127	0.873	0.02	0.98	0	1	0.106	0.894	0.005	0.995	0.257	0.743	0.294	0.706	0.119	0.881	0.056	0.944	0.084	0.916	0.162	0.838	0.326	0.674	0.381	0.619	0.423	0.577	0.332	0.668	0.119	0.881	0.088	0.912	0.062	0.938	0.282	0.718	0.18	0.82	0.03	0.97	0.016	0.984
ESTV_17632_161	0.38	0.62	0.388	0.612	0.261	0.739	0.286	0.714	0.308	0.692	0.603	0.397	0.416	0.584	0.668	0.332	0.523	0.477	0.446	0.554	0.28	0.72	0.391	0.609	0.286	0.714	0.406	0.594	0.55	0.45	0.481	0.519	0.577	0.423	0.786	0.214	0.746	0.254	0.855	0.145	0.726	0.274	0.411	0.589	0.226	0.774
ESTV_17694_278	0.434	0.566	0.322	0.678	0.366	0.634	0.317	0.683	0.383	0.617	0.483	0.517	0.29	0.71	0.384	0.616	0.258	0.742	0.238	0.762	0.369	0.631	0.273	0.727	0.304	0.696	0.284	0.716	0.29	0.71	0.343	0.657	0.463	0.537	0.313	0.687	0.153	0.847	0.527	0.473	0.51	0.49	0.436	0.564	0	1
ESTV_17739_134	0.847	0.153	0.761	0.239	0.632	0.368	0.773	0.227	0.865	0.135	0.952	0.048	0.733	0.267	0.714	0.286	0.825	0.175	0.88	0.12	0.794	0.206	0.824	0.176	0.905	0.095	0.799	0.201	0.85	0.15	0.74	0.26	0.659	0.341	0.53	0.47	0.722	0.278	0.903	0.097	1	0	0.922	0.078	1	0
ESTV_17790_535	0.329	0.671	0.189	0.811	0.018	0.982	0.026	0.974	0.097	0.903	0.007	0.993	0.024	0.976	0.021	0.979	0	1	0.077	0.923	0.002	0.998	0.081	0.919	0	1	0.066	0.934	0.007	0.993	0.016	0.984	0	1	0	1	0.008	0.992	0.337	0.663	0.414	0.586	0.436	0.564	0.081	0.919
ESTV_18228_1192	0.129	0.871	0.026	0.974	0.006	0.994	0.023	0.977	0.061	0.939	0.061	0.939	0	1	0.018	0.982	0	1	0.035	0.965	0	1	0.04	0.96	0	1	0	1	0	1	0	1	0	1	0	1	0	1	0	1	0	1	0	1	0	1
ESTV_18386_118	0.897	0.103	0.849	0.151	0.764	0.236	0.773	0.227	0.881	0.119	0.921	0.079	0.93	0.07	0.88	0.12	0.944	0.056	0.839	0.161	0.855	0.145	0.877	0.123	0.89	0.11	0.909	0.091	0.916	0.084	0.888	0.112	0.843	0.157	0.909	0.091	0.89	0.11	0.919	0.081	0.998	0.002	0.997	0.003	0.988	0.012
ESTV_18386_82	0.805	0.195	0.811	0.189	0.575	0.425	0.653	0.347	0.745	0.255	0.548	0.452	0.832	0.168	0.522	0.478	0.831	0.169	0.817	0.183	0.678	0.322	0.757	0.243	0.846	0.154	0.718	0.282	0.767	0.233	0.862	0.138	0.692	0.308	0.715	0.285	0.929	0.071	0.896	0.104	0.939	0.061	0.906	0.094	0.999	0.001
ESTV_18537_221	0.621	0.379	0.637	0.363	0.697	0.303	0.664	0.336	0.746	0.254	0.652	0.348	0.823	0.177	0.793	0.207	0.686	0.314	0.866	0.134	0.792	0.208	0.803	0.197	0.947	0.053	0.793	0.207	0.896	0.104	0.74	0.26	0.945	0.055	0.975	0.025	0.565	0.435	0.962	0.038	0.523	0.477	0.259	0.741	0.801	0.199
ESTV_18550_697	0.543	0.457	0.547	0.453	0.414	0.586	0.382	0.618	0.602	0.398	0.587	0.413	0.64	0.36	0.617	0.383	0.614	0.386	0.549	0.451	0.46	0.54	0.513	0.487	0.742	0.258	0.59	0.41	0.635	0.365	0.637	0.363	0.621	0.379	0.847	0.153	0.488	0.512	0.66	0.34	0.675	0.325	0.831	0.169	0.467	0.533
ESTV_18561_884	0.495	0.505	0.171	0.829	0.244	0.756	0.357	0.643	0.367	0.633	0.19	0.81	0.446	0.554	0.199	0.801	0.225	0.775	0.343	0.657	0.54	0.46	0.398	0.602	0.539	0.461	0.379	0.621	0.245	0.755	0.358	0.642	0.473	0.527	0.401	0.599	0.062	0.938	0.308	0.692	0.734	0.266	0.556	0.444	0.041	0.959
ESTV_18571_534	0.466	0.534	0.527	0.473	0.497	0.503	0.503	0.497	0.585	0.415	0.789	0.211	0.43	0.57	0.279	0.721	0.415	0.585	0.361	0.639	0.5	0.5	0.553	0.447	0.478	0.522	0.412	0.588	0.398	0.602	0.364	0.636	0.397	0.603	0.418	0.582	0.025	0.975	0.587	0.413	0.805	0.195	0.487	0.513	0.447	0.553
ESTV_18671_975	0.791	0.209	0.793	0.207	0.761	0.239	0.815	0.185	0.851	0.149	0.917	0.083	0.79	0.21	0.801	0.199	0.87	0.13	0.89	0.11	0.936	0.064	0.842	0.158	0.841	0.159	0.787	0.213	0.72	0.28	0.753	0.247	0.703	0.297	0.593	0.407	0.999	0.001	0.841	0.159	0.925	0.075	1	0	0.161	0.839
ESTV_18722_351	0.756	0.244	0.759	0.241	0.654	0.346	0.76	0.24	0.764	0.236	0.725	0.275	0.664	0.336	0.638	0.362	0.652	0.348	0.658	0.342	0.646	0.354	0.601	0.399	0.717	0.283	0.66	0.34	0.695	0.305	0.693	0.307	0.719	0.281	0.803	0.197	0.993	0.007	0.72	0.28	0.45	0.55	0.663	0.337	0.833	0.167
ESTV_18911_663	0.051	0.949	0.151	0.849	0.094	0.906	0.121	0.879	0.113	0.887	0.151	0.849	0.094	0.906	0.265	0.735	0.088	0.912	0.104	0.896	0.251	0.749	0.029	0.971	0.1	0.9	0.077	0.923	0.126	0.874	0.056	0.944	0.006	0.994	0.02	0.98	0	1	0.06	0.94	0.146	0.854	0	1	0	1
ESTV_19099_538	0.486	0.514	0.588	0.412	0.565	0.435	0.391	0.609	0.438	0.562	0.561	0.439	0.293	0.707	0.367	0.633	0.358	0.642	0.394	0.606	0.346	0.654	0.5	0.5	0.309	0.691	0.364	0.636	0.398	0.602	0.414	0.586	0.349	0.651	0.374	0.626	0.167	0.833	0.105	0.895	0.265	0.735	0.182	0.818	0.247	0.753
ESTV_19144_114	0.902	0.098	0.711	0.289	0.722	0.278	0.646	0.354	0.747	0.253	0.706	0.294	0.731	0.269	0.836	0.164	0.804	0.196	0.737	0.263	0.732	0.268	0.775	0.225	0.592	0.408	0.646	0.354	0.57	0.43	0.568	0.432	0.555	0.445	0.625	0.375	0.369	0.631	0.261	0.739	0.519	0.481	0.724	0.276	0.3	0.7
ESTV_19159_452	0.569	0.431	0.688	0.312	0.869	0.131	0.838	0.162	0.934	0.066	0.932	0.068	1	0	0.992	0.008	0.966	0.034	0.886	0.114	0.955	0.045	0.829	0.171	0.93	0.07	0.905	0.095	0.946	0.054	0.935	0.065	0.884	0.116	0.924	0.076	0.936	0.064	0.822	0.178	0.98	0.02	0.992	0.008	0.447	0.553
ESTV_19617_526	0.507	0.493	0.481	0.519	0.542	0.458	0.611	0.389	0.504	0.496	0.463	0.537	0.514	0.486	0.443	0.557	0.305	0.695	0.39	0.61	0.413	0.587	0.468	0.532	0.517	0.483	0.433	0.567	0.566	0.434	0.443	0.557	0.465	0.535	0.569	0.431	0.341	0.659	0.229	0.771	0.157	0.843	0	1	0.102	0.898
ESTV_19633_304	0.055	0.945	0	1	0.135	0.865	0.068	0.932	0.282	0.718	0.036	0.964	0.103	0.897	0.176	0.824	0.254	0.746	0.116	0.884	0.192	0.808	0.048	0.952	0.207	0.793	0.271	0.729	0.172	0.828	0.158	0.842	0.182	0.818	0.13	0.87	0.086	0.914	0.022	0.978	0	1	0	1	0	1
ESTV_19731_284	0.576	0.424	0.448	0.552	0.367	0.633	0.414	0.586	0.553	0.447	0.543	0.457	0.312	0.688	0.37	0.63	0.576	0.424	0.354	0.646	0.499	0.501	0.433	0.567	0.456	0.544	0.505	0.495	0.519	0.481	0.577	0.423	0.554	0.446	0.563	0.437	0.59	0.41	0.405	0.595	0.279	0.721	0.177	0.823	0.786	0.214
ESTV_19780_306	0.405	0.595	0.168	0.832	0.173	0.827	0.072	0.928	0.329	0.671	0.317	0.683	0.173	0.827	0.423	0.577	0.394	0.606	0.231	0.769	0.418	0.582	0.287	0.713	0.354	0.646	0.357	0.643	0.367	0.633	0.275	0.725	0.485	0.515	0.318	0.682	0.128	0.872	0.382	0.618	0.572	0.428	0.289	0.711	0.003	0.997
ESTV_19854_114	0.208	0.792	0.084	0.916	0.126	0.874	0.239	0.761	0.095	0.905	0.183	0.817	0.129	0.871	0.275	0.725	0.282	0.718	0.161	0.839	0.231	0.769	0.203	0.797	0.204	0.796	0.216	0.784	0.171	0.829	0.148	0.852	0.15	0.85	0.157	0.843	0.126	0.874	0.166	0.834	0.001	0.999	0	1	0.109	0.891
ESTV_19948_156	1	0	1	0	1	0	1	0	1	0	1	0	1	0	1	0	1	0	1	0	1	0	1	0	1	0	1	0	1	0	1	0	0.999	0.001	0.926	0.074	1	0	0.937	0.063	0.353	0.647	0.168	0.832	0.933	0.067
ESTV_20021_1152	0.999	0.001	0.903	0.097	0.954	0.046	0.994	0.006	0.996	0.004	0.96	0.04	0.983	0.017	0.915	0.085	1	0	1	0	1	0	0.97	0.03	1	0	0.977	0.023	0.926	0.074	0.981	0.019	1	0	1	0	1	0	1	0	1	0	1	0	1	0
ESTV_20442_1276	0.595	0.405	0.729	0.271	0.689	0.311	0.781	0.219	0.865	0.135	0.886	0.114	0.768	0.232	0.728	0.272	0.757	0.243	0.739	0.261	0.75	0.25	0.768	0.232	0.797	0.203	0.636	0.364	0.806	0.194	0.724	0.276	0.748	0.252	0.619	0.381	0.814	0.186	1	0	1	0	1	0	0.648	0.352
ESTV_20507_483	0.631	0.369	0.601	0.399	0.627	0.373	0.688	0.312	0.73	0.27	0.713	0.287	0.852	0.148	0.853	0.147	0.735	0.265	0.719	0.281	0.778	0.222	0.786	0.214	0.807	0.193	0.775	0.225	0.7	0.3	0.709	0.291	0.633	0.367	0.608	0.392	0.516	0.484	0.533	0.467	0.637	0.363	0.775	0.225	0.632	0.368
ESTV_20512_416	1	0	1	0	0.993	0.007	1	0	0.997	0.003	1	0	0.971	0.029	0.997	0.003	0.938	0.062	0.977	0.023	0.977	0.023	0.995	0.005	0.99	0.01	0.985	0.015	1	0	0.954	0.046	1	0	1	0	1	0	1	0	1	0	0.999	0.001	0.999	0.001
ESTV_20576_189	0.895	0.105	0.906	0.094	0.829	0.171	0.829	0.171	0.941	0.059	0.987	0.013	0.907	0.093	0.864	0.136	0.81	0.19	0.895	0.105	0.906	0.094	0.944	0.056	0.932	0.068	0.967	0.033	0.969	0.031	0.948	0.052	0.986	0.014	0.997	0.003	0.949	0.051	0.75	0.25	0.933	0.067	0.492	0.508	0.021	0.979
ESTV_20585_205	0.17	0.83	0.205	0.795	0.119	0.881	0.182	0.818	0.435	0.565	0.383	0.617	0.648	0.352	0.656	0.344	0.657	0.343	0.634	0.366	0.721	0.279	0.43	0.57	0.655	0.345	0.686	0.314	0.665	0.335	0.756	0.244	0.927	0.073	0.877	0.123	1	0	0.681	0.319	0.356	0.644	0.099	0.901	0.014	0.986
ESTV_20590_724_V2_NullAll	0.733	0.267	0.399	0.601	0.232	0.768	0.215	0.785	0.442	0.558	0.215	0.785	0.483	0.517	0.288	0.712	0.416	0.584	0.436	0.564	0.512	0.488	0.538	0.462	0.505	0.495	0.379	0.621	0.443	0.557	0.436	0.564	0.331	0.669	0.368	0.632	0.554	0.446	0.77	0.23	0.398	0.602	0.433	0.567	0.797	0.203
ESTV_20606_419	0.995	0.005	0.975	0.025	1	0	0.945	0.055	0.958	0.042	0.979	0.021	1	0	1	0	0.995	0.005	1	0	1	0	0.999	0.001	0.99	0.01	0.997	0.003	0.996	0.004	1	0	0.962	0.038	0.928	0.072	1	0	0.997	0.003	0.998	0.002	1	0	1	0
ESTV_20635_492	0.966	0.034	0.953	0.047	0.91	0.09	0.827	0.173	0.922	0.078	0.755	0.245	0.976	0.024	0.944	0.056	0.979	0.021	0.97	0.03	0.964	0.036	0.935	0.065	0.986	0.014	0.95	0.05	0.949	0.051	0.873	0.127	0.824	0.176	0.96	0.04	0.954	0.046	0.751	0.249	0.905	0.095	0.996	0.004	0.987	0.013
ESTV_20751_555	0.365	0.635	0.295	0.705	0.237	0.763	0.255	0.745	0.469	0.531	0.378	0.622	0.389	0.611	0.539	0.461	0.534	0.466	0.556	0.444	0.565	0.435	0.375	0.625	0.474	0.526	0.495	0.505	0.524	0.476	0.445	0.555	0.339	0.661	0.409	0.591	0.614	0.386	0.585	0.415	0.553	0.447	0.504	0.496	0.505	0.495
ESTV_20764_175	0.179	0.821	0.17	0.83	0.192	0.808	0.254	0.746	0.29	0.71	0.413	0.587	0.336	0.664	0.544	0.456	0.267	0.733	0.416	0.584	0.471	0.529	0.338	0.662	0.432	0.568	0.427	0.573	0.194	0.806	0.416	0.584	0.519	0.481	0.593	0.407	1	0	0.819	0.181	0.856	0.144	0.907	0.093	0.985	0.015
ESTV_20796_1211	0.903	0.097	0.486	0.514	0.494	0.506	0.642	0.358	0.752	0.248	0.713	0.287	0.74	0.26	0.714	0.286	0.497	0.503	0.708	0.292	0.76	0.24	0.832	0.168	0.77	0.23	0.758	0.242	0.832	0.168	0.846	0.154	0.906	0.094	0.938	0.062	0.665	0.335	0.902	0.098	0.702	0.298	0.59	0.41	0.996	0.004
ESTV_20831_345	0.819	0.181	0.86	0.14	0.969	0.031	0.936	0.064	0.913	0.087	0.987	0.013	0.994	0.006	0.982	0.018	0.985	0.015	0.963	0.037	0.995	0.005	0.914	0.086	0.992	0.008	0.89	0.11	1	0	0.989	0.011	0.86	0.14	0.941	0.059	0.855	0.145	0.785	0.215	0.962	0.038	0.852	0.148	1	0
ESTV_20839_1082	0.711	0.289	0.696	0.304	0.663	0.337	0.572	0.428	0.572	0.428	0.704	0.296	0.428	0.572	0.708	0.292	0.726	0.274	0.703	0.297	0.804	0.196	0.765	0.235	0.718	0.282	0.629	0.371	0.722	0.278	0.668	0.332	0.447	0.553	0.255	0.745	0.144	0.856	0.377	0.623	0.146	0.854	0.267	0.733	0.651	0.349
ESTV_20839_605	0.067	0.933	0.118	0.882	0.062	0.938	0.149	0.851	0.162	0.838	0.062	0.938	0.067	0.933	0.055	0.945	0.178	0.822	0.095	0.905	0.073	0.927	0.026	0.974	0.079	0.921	0.185	0.815	0.099	0.901	0.115	0.885	0.118	0.882	0.07	0.93	0	1	0.133	0.867	0.423	0.577	0.499	0.501	0.016	0.984
ESTV_20858_1148	0.078	0.922	0.073	0.927	0.056	0.944	0.084	0.916	0.064	0.936	0.104	0.896	0.014	0.986	0.021	0.979	0.027	0.973	0.059	0.941	0.059	0.941	0.115	0.885	0.061	0.939	0.134	0.866	0.174	0.826	0.033	0.967	0.058	0.942	0.088	0.912	0.001	0.999	0.076	0.924	0.116	0.884	0.258	0.742	0.114	0.886
ESTV_20879_1344	0.043	0.957	0.115	0.885	0.145	0.855	0.144	0.856	0.238	0.762	0.271	0.729	0.05	0.95	0.052	0.948	0.206	0.794	0.116	0.884	0.285	0.715	0.19	0.81	0.252	0.748	0.149	0.851	0.182	0.818	0.081	0.919	0.072	0.928	0.072	0.928	0	1	0.001	0.999	0.046	0.954	0	1	0.008	0.992
ESTV_20910_520	0.601	0.399	0.624	0.376	0.479	0.521	0.571	0.429	0.691	0.309	0.825	0.175	0.712	0.288	0.869	0.131	0.67	0.33	0.686	0.314	0.804	0.196	0.627	0.373	0.802	0.198	0.729	0.271	0.795	0.205	0.681	0.319	0.698	0.302	0.401	0.599	0.247	0.753	0.318	0.682	0.537	0.463	0.107	0.893	0.424	0.576
ESTV_20925_1105	0.701	0.299	0.349	0.651	0.409	0.591	0.457	0.543	0.465	0.535	0.578	0.422	0.315	0.685	0.451	0.549	0.401	0.599	0.345	0.655	0.431	0.569	0.63	0.37	0.518	0.482	0.541	0.459	0.511	0.489	0.574	0.426	0.624	0.376	0.825	0.175	0.815	0.185	0.741	0.259	0.759	0.241	0.724	0.276	0.492	0.508
ESTV_20960_88	0.998	0.002	1	0	1	0	1	0	0.994	0.006	1	0	1	0	1	0	0.997	0.003	1	0	1	0	0.993	0.007	0.991	0.009	0.99	0.01	0.889	0.111	0.995	0.005	0.986	0.014	0.967	0.033	0.993	0.007	0.995	0.005	0.993	0.007	0.996	0.004	0.998	0.002
ESTV_21085_409	0.657	0.343	0.555	0.445	0.645	0.355	0.567	0.433	0.595	0.405	0.589	0.411	0.628	0.372	0.611	0.389	0.716	0.284	0.457	0.543	0.658	0.342	0.525	0.475	0.587	0.413	0.614	0.386	0.802	0.198	0.715	0.285	0.595	0.405	0.638	0.362	0.76	0.24	0.742	0.258	0.662	0.338	0.827	0.173	0.007	0.993
ESTV_21094_139	0.614	0.386	0.537	0.463	0.6	0.4	0.643	0.357	0.565	0.435	0.535	0.465	0.581	0.419	0.545	0.455	0.457	0.543	0.511	0.489	0.556	0.444	0.655	0.345	0.554	0.446	0.514	0.486	0.599	0.401	0.566	0.434	0.57	0.43	0.468	0.532	0.076	0.924	0.325	0.675	0.323	0.677	0.446	0.554	0.743	0.257
ESTV_21094_139_V2_NullAll	0.639	0.361	0.565	0.435	0.607	0.393	0.663	0.337	0.594	0.406	0.556	0.444	0.577	0.423	0.579	0.421	0.481	0.519	0.532	0.468	0.585	0.415	0.684	0.316	0.574	0.426	0.548	0.452	0.618	0.382	0.588	0.412	0.627	0.373	0.526	0.474	0.076	0.924	0.347	0.653	0.347	0.653	0.51	0.49	0.777	0.223
ESTV_21094_315	0.386	0.614	0.431	0.569	0.392	0.608	0.345	0.655	0.442	0.558	0.452	0.548	0.462	0.538	0.446	0.554	0.518	0.482	0.481	0.519	0.466	0.534	0.346	0.654	0.462	0.538	0.487	0.513	0.447	0.553	0.436	0.564	0.389	0.611	0.501	0.499	0.878	0.122	0.639	0.361	0.633	0.367	0.478	0.522	0.256	0.744
ESTV_21147_1072	0.574	0.426	0.537	0.463	0.457	0.543	0.509	0.491	0.593	0.407	0.589	0.411	0.496	0.504	0.525	0.475	0.519	0.481	0.379	0.621	0.591	0.409	0.444	0.556	0.544	0.456	0.601	0.399	0.62	0.38	0.571	0.429	0.598	0.402	0.571	0.429	0.968	0.032	0.637	0.363	0.766	0.234	0.787	0.213	0.334	0.666
ESTV_21168_1221	0.177	0.823	0.129	0.871	0.04	0.96	0.035	0.965	0.113	0.887	0.075	0.925	0.352	0.648	0.157	0.843	0.173	0.827	0.111	0.889	0.204	0.796	0.158	0.842	0.239	0.761	0.305	0.695	0.498	0.502	0.257	0.743	0.474	0.526	0.349	0.651	0.896	0.104	0.235	0.765	0.244	0.756	0.179	0.821	0.184	0.816
ESTV_21168_202	0.039	0.961	0.21	0.79	0.438	0.562	0.588	0.412	0.492	0.508	0.614	0.386	0.055	0.945	0.104	0.896	0.037	0.963	0.123	0.877	0.191	0.809	0.391	0.609	0.123	0.877	0.157	0.843	0.115	0.885	0.035	0.965	0.137	0.863	0.109	0.891	0	1	0.064	0.936	0.073	0.927	0.039	0.961	0	1
ESTV_21203_913	0.081	0.919	0.086	0.914	0.072	0.928	0.076	0.924	0.141	0.859	0.243	0.757	0.22	0.78	0.269	0.731	0.11	0.89	0.279	0.721	0.17	0.83	0.029	0.971	0.203	0.797	0.26	0.74	0.272	0.728	0.248	0.752	0.312	0.688	0.412	0.588	0.388	0.612	0.434	0.566	0.23	0.77	0.19	0.81	0.294	0.706
ESTV_21226_650	0.345	0.655	0.281	0.719	0.21	0.79	0.286	0.714	0.531	0.469	0.37	0.63	0.23	0.77	0.443	0.557	0.439	0.561	0.214	0.786	0.306	0.694	0.354	0.646	0.328	0.672	0.375	0.625	0.291	0.709	0.304	0.696	0.267	0.733	0.371	0.629	0.165	0.835	0	1	0.042	0.958	0.084	0.916	0	1
ESTV_21243_268	0.868	0.132	0.916	0.084	0.938	0.062	0.925	0.075	0.909	0.091	0.909	0.091	0.978	0.022	0.956	0.044	0.926	0.074	0.967	0.033	0.912	0.088	0.909	0.091	0.923	0.077	0.915	0.085	0.928	0.072	0.935	0.065	0.942	0.058	0.934	0.066	0.989	0.011	0.996	0.004	1	0	0.999	0.001	0.989	0.011
ESTV_21346_907	0.478	0.522	0.563	0.437	0.909	0.091	0.851	0.149	0.779	0.221	0.941	0.059	0.723	0.277	0.65	0.35	0.734	0.266	0.774	0.226	0.827	0.173	0.818	0.182	0.713	0.287	0.73	0.27	0.703	0.297	0.708	0.292	0.648	0.352	0.624	0.376	0.724	0.276	0.409	0.591	0.553	0.447	0.275	0.725	0.501	0.499
ESTV_21365_54	0.797	0.203	0.776	0.224	0.783	0.217	0.967	0.033	0.83	0.17	0.903	0.097	0.79	0.21	0.819	0.181	0.734	0.266	0.834	0.166	0.864	0.136	0.914	0.086	0.885	0.115	0.948	0.052	0.927	0.073	0.969	0.031	1	0	1	0	0.997	0.003	1	0	1	0	1	0	1	0
ESTV_21424_525	0.902	0.098	0.713	0.287	0.685	0.315	0.858	0.142	0.785	0.215	0.862	0.138	0.877	0.123	0.856	0.144	0.69	0.31	0.835	0.165	0.845	0.155	0.819	0.181	0.839	0.161	0.789	0.211	0.833	0.167	0.908	0.092	0.864	0.136	0.904	0.096	0.747	0.253	0.927	0.073	0.791	0.209	0.696	0.304	0.984	0.016
ESTV_21425_378	0.69	0.31	0.802	0.198	0.868	0.132	0.823	0.177	0.762	0.238	0.915	0.085	0.854	0.146	0.658	0.342	0.896	0.104	0.746	0.254	0.819	0.181	0.744	0.256	0.816	0.184	0.747	0.253	0.748	0.252	0.703	0.297	0.568	0.432	0.614	0.386	0.166	0.834	0.342	0.658	0.304	0.696	0.459	0.541	0.111	0.889
ESTV_21501_827	0.417	0.583	0.61	0.39	0.388	0.612	0.461	0.539	0.461	0.539	0.685	0.315	0.268	0.732	0.427	0.573	0.446	0.554	0.502	0.498	0.588	0.412	0.423	0.577	0.337	0.663	0.403	0.597	0.374	0.626	0.333	0.667	0.356	0.644	0.334	0.666	0.195	0.805	0.237	0.763	0.069	0.931	0.375	0.625	0.872	0.128
ESTV_21602_820	0.806	0.194	0.615	0.385	0.595	0.405	0.53	0.47	0.664	0.336	0.568	0.432	0.757	0.243	0.705	0.295	0.686	0.314	0.627	0.373	0.64	0.36	0.642	0.358	0.781	0.219	0.709	0.291	0.766	0.234	0.686	0.314	0.715	0.285	0.645	0.355	0.896	0.104	0.859	0.141	0.873	0.127	0.811	0.189	1	0
ESTV_21617_1228	0.128	0.872	0	1	0	1	0	1	0.111	0.889	0.095	0.905	0.204	0.796	0.137	0.863	0.058	0.942	0	1	0.01	0.99	0.03	0.97	0.096	0.904	0.144	0.856	0.145	0.855	0.119	0.881	0.209	0.791	0.174	0.826	0.01	0.99	0.175	0.825	0.21	0.79	0	1	0.679	0.321
ESTV_21635_1842	0.587	0.413	0.617	0.383	0.553	0.447	0.527	0.473	0.616	0.384	0.565	0.435	0.488	0.512	0.727	0.273	0.601	0.399	0.611	0.389	0.57	0.43	0.553	0.447	0.55	0.45	0.565	0.435	0.371	0.629	0.61	0.39	0.457	0.543	0.51	0.49	0.898	0.102	0.651	0.349	0.566	0.434	0.26	0.74	0.091	0.909
ESTV_21702_136	0.472	0.528	0.585	0.415	0.455	0.545	0.378	0.622	0.365	0.635	0.393	0.607	0.446	0.554	0.509	0.491	0.478	0.522	0.319	0.681	0.41	0.59	0.492	0.508	0.39	0.61	0.485	0.515	0.547	0.453	0.469	0.531	0.44	0.56	0.582	0.418	0.381	0.619	0.617	0.383	0.366	0.634	0.384	0.616	0.612	0.388
ESTV_21744_870	0.784	0.216	0.793	0.207	0.815	0.185	0.722	0.278	0.744	0.256	0.826	0.174	0.617	0.383	0.651	0.349	0.803	0.197	0.652	0.348	0.669	0.331	0.805	0.195	0.85	0.15	0.753	0.247	0.832	0.168	0.594	0.406	0.707	0.293	0.592	0.408	0.856	0.144	0.611	0.389	0.972	0.028	0.761	0.239	0.944	0.056
ESTV_21752_67	0.581	0.419	0.667	0.333	0.529	0.471	0.664	0.336	0.686	0.314	0.583	0.417	0.652	0.348	0.607	0.393	0.597	0.403	0.609	0.391	0.707	0.293	0.557	0.443	0.522	0.478	0.553	0.447	0.56	0.44	0.526	0.474	0.561	0.439	0.553	0.447	0.755	0.245	0.603	0.397	0.421	0.579	0.33	0.67	0.53	0.47
ESTV_21785_456	0.373	0.627	0.511	0.489	0.588	0.412	0.421	0.579	0.508	0.492	0.432	0.568	0.544	0.456	0.523	0.477	0.536	0.464	0.53	0.47	0.667	0.333	0.443	0.557	0.555	0.445	0.497	0.503	0.462	0.538	0.421	0.579	0.521	0.479	0.504	0.496	0.558	0.442	0.356	0.644	0.293	0.707	0.573	0.427	0.083	0.917
ESTV_21804_187	0.622	0.378	0.439	0.561	0.273	0.727	0.476	0.524	0.421	0.579	0.447	0.553	0.511	0.489	0.694	0.306	0.516	0.484	0.391	0.609	0.438	0.562	0.474	0.526	0.647	0.353	0.777	0.223	0.721	0.279	0.791	0.209	0.576	0.424	0.523	0.477	1	0	0.541	0.459	0.49	0.51	0.093	0.907	0.936	0.064
ESTV_21808_1140	0.119	0.881	0	1	0.012	0.988	0.001	0.999	0.043	0.957	0.055	0.945	0	1	0.048	0.952	0	1	0.048	0.952	0.071	0.929	0.012	0.988	0.04	0.96	0.113	0.887	0.075	0.925	0.017	0.983	0	1	0.032	0.968	0	1	0.278	0.722	0.372	0.628	0.886	0.114	0.036	0.964
ESTV_21849_1648	0.687	0.313	0.717	0.283	0.598	0.402	0.728	0.272	0.749	0.251	0.737	0.263	0.83	0.17	0.851	0.149	0.926	0.074	0.779	0.221	0.638	0.362	0.746	0.254	0.922	0.078	0.816	0.184	0.812	0.188	0.861	0.139	0.916	0.084	0.932	0.068	0.585	0.415	0.721	0.279	0.696	0.304	0.854	0.146	1	0
ESTV_21877_749	0.674	0.326	0.666	0.334	0.692	0.308	0.795	0.205	0.662	0.338	0.871	0.129	0.667	0.333	0.62	0.38	0.658	0.342	0.726	0.274	0.665	0.335	0.843	0.157	0.711	0.289	0.766	0.234	0.732	0.268	0.832	0.168	0.791	0.209	0.774	0.226	0.711	0.289	0.314	0.686	0.667	0.333	0.99	0.01	0	1
ESTV_21891_1053	0.807	0.193	0.514	0.486	0.584	0.416	0.789	0.211	0.777	0.223	0.839	0.161	0.624	0.376	0.682	0.318	0.642	0.358	0.738	0.262	0.692	0.308	0.739	0.261	0.652	0.348	0.692	0.308	0.667	0.333	0.647	0.353	0.752	0.248	0.702	0.298	0.913	0.087	0.63	0.37	0.985	0.015	0.807	0.193	0.589	0.411
ESTV_21922_834	0.035	0.965	0.121	0.879	0.049	0.951	0.18	0.82	0.087	0.913	0.057	0.943	0.067	0.933	0.058	0.942	0.073	0.927	0.048	0.952	0.129	0.871	0.142	0.858	0.012	0.988	0.242	0.758	0.087	0.913	0.08	0.92	0.123	0.877	0.211	0.789	0.282	0.718	0.048	0.952	0.042	0.958	0.006	0.994	0.094	0.906
ESTV_21943_931	0.559	0.441	0.305	0.695	0.335	0.665	0.328	0.672	0.479	0.521	0.278	0.722	0.276	0.724	0.396	0.604	0.594	0.406	0.23	0.77	0.386	0.614	0.45	0.55	0.546	0.454	0.453	0.547	0.512	0.488	0.294	0.706	0.218	0.782	0.284	0.716	0.084	0.916	0.117	0.883	0.311	0.689	0.309	0.691	0.231	0.769
ESTV_21963_1181	0.851	0.149	0.754	0.246	0.679	0.321	0.726	0.274	0.628	0.372	0.769	0.231	0.656	0.344	0.634	0.366	0.688	0.312	0.683	0.317	0.668	0.332	0.763	0.237	0.697	0.303	0.667	0.333	0.598	0.402	0.507	0.493	0.44	0.56	0.427	0.573	0.706	0.294	0.423	0.577	0.332	0.668	0.264	0.736	0.429	0.571
ESTV_7467_243	0.401	0.599	0.297	0.703	0.113	0.887	0.364	0.636	0.427	0.573	0.189	0.811	0.322	0.678	0.242	0.758	0.32	0.68	0.298	0.702	0.407	0.593	0.395	0.605	0.392	0.608	0.197	0.803	0.191	0.809	0.451	0.549	0.354	0.646	0.384	0.616	0.06	0.94	0.365	0.635	0.044	0.956	0	1	0	1
ESTV_7919_629	0.474	0.526	0.271	0.729	0.308	0.692	0.367	0.633	0.389	0.611	0.215	0.785	0.307	0.693	0.374	0.626	0.469	0.531	0.389	0.611	0.463	0.537	0.426	0.574	0.27	0.73	0.288	0.712	0.297	0.703	0.358	0.642	0.207	0.793	0.219	0.781	0.7	0.3	0.394	0.606	0.14	0.86	0.037	0.963	0.883	0.117
ESTV_7969_1130	0.837	0.163	0.797	0.203	0.908	0.092	0.716	0.284	0.747	0.253	0.986	0.014	0.815	0.185	0.878	0.122	0.831	0.169	0.774	0.226	0.822	0.178	0.789	0.211	0.775	0.225	0.731	0.269	0.677	0.323	0.681	0.319	0.53	0.47	0.583	0.417	0.458	0.542	0.747	0.253	0.544	0.456	1	0	0.878	0.122
GCR_cBin10020_Ctg1_124	0.964	0.036	0.729	0.271	0.634	0.366	0.766	0.234	0.685	0.315	0.707	0.293	0.721	0.279	0.759	0.241	0.753	0.247	0.772	0.228	0.752	0.248	0.751	0.249	0.701	0.299	0.727	0.273	0.674	0.326	0.699	0.301	0.692	0.308	0.755	0.245	0.253	0.747	0.951	0.049	1	0	1	0	0.858	0.142
GCR_cBin10089_Ctg1_71	0.259	0.741	0.355	0.645	0.252	0.748	0.246	0.754	0.237	0.763	0.405	0.595	0.246	0.754	0.067	0.933	0.301	0.699	0.195	0.805	0.168	0.832	0.218	0.782	0.24	0.76	0.2	0.8	0.224	0.776	0.396	0.604	0.285	0.715	0.229	0.771	0.355	0.645	0.615	0.385	0.439	0.561	0.26	0.74	0.083	0.917
GCR_cBin10148_Ctg1_91	0.404	0.596	0.431	0.569	0.304	0.696	0.19	0.81	0.324	0.676	0.457	0.543	0.362	0.638	0.255	0.745	0.27	0.73	0.315	0.685	0.362	0.638	0.347	0.653	0.23	0.77	0.414	0.586	0.343	0.657	0.405	0.595	0.353	0.647	0.398	0.602	0.062	0.938	0.485	0.515	0.532	0.468	0.562	0.438	0.34	0.66
GCR_cBin1019_Ctg1_221	0.686	0.314	0.497	0.503	0.493	0.507	0.336	0.664	0.515	0.485	0.409	0.591	0.418	0.582	0.374	0.626	0.395	0.605	0.339	0.661	0.521	0.479	0.517	0.483	0.572	0.428	0.593	0.407	0.691	0.309	0.556	0.444	0.586	0.414	0.646	0.354	0.606	0.394	0.893	0.107	0.595	0.405	0.832	0.168	0.842	0.158
GCR_cBin1028_Ctg1_247	0.68	0.32	0.509	0.491	0.502	0.498	0.55	0.45	0.833	0.167	0.721	0.279	0.693	0.307	0.754	0.246	0.742	0.258	0.752	0.248	0.68	0.32	0.772	0.228	0.832	0.168	0.761	0.239	0.82	0.18	0.818	0.182	0.806	0.194	0.805	0.195	0.947	0.053	1	0	0.992	0.008	0.997	0.003	0.946	0.054
GCR_cBin1034_Ctg1_240	0.567	0.433	0.539	0.461	0.407	0.593	0.402	0.598	0.449	0.551	0.467	0.533	0.34	0.66	0.397	0.603	0.656	0.344	0.469	0.531	0.501	0.499	0.504	0.496	0.329	0.671	0.358	0.642	0.424	0.576	0.409	0.591	0.403	0.597	0.254	0.746	0.159	0.841	0.541	0.459	0.432	0.568	0.423	0.577	0.78	0.22
[truncated: 1,426 more rows]
