# Supplementary material for: Finding Markers That Make a Difference: DNA Pooling and SNP-Arrays Identify Population Informative Markers for Genetic Stock Identification
Source: PLoS One. 2013 Dec 16;8(12):e82434. doi: 10.1371/journal.pone.0082434 (PMC3864958; doi:10.1371/journal.pone.0082434)
Supplement: Appendix S3 — The code of bespoken software used to convert allele frequencies into individual genotypes. (ZIP) [file pone.0082434.s003.zip]

Archive with 2 entries (2 files):
- main.cpp
- hat.hpp
