# Supplementary material for: Finding Markers That Make a Difference: DNA Pooling and SNP-Arrays Identify Population Informative Markers for Genetic Stock Identification
Source: PLoS One. 2013 Dec 16;8(12):e82434. doi: 10.1371/journal.pone.0082434 (PMC3864958; doi:10.1371/journal.pone.0082434)
Supplement: Appendix S3 — The code of bespoken software used to convert allele frequencies into individual genotypes. (ZIP) [file pone.0082434.s003.zip › main.cpp]

#include <string> 
#include <iostream> 
#include <fstream>
#include <vector> 

using namespace std;

#include "hat.hpp"

int main()
{
  // splash screen
  cout << "*************************************************************" << endl;
  cout << "*************************************************************" << endl;
  cout << "****                                                     ****" << endl;
  cout << "****                   Genepop Create                    ****" << endl;
  cout << "****       Software for creating genepop file from       ****" << endl;
  cout << "****               SNP allele frequencies                ****" << endl;
  cout << "****                    J. A. Gilbey.                    ****" << endl;
  cout << "****      MSS Freshwater Laboratory, Pitlochry, U.K.     ****" << endl;
  cout << "****                                                     ****" << endl;
  cout << "*************************************************************" << endl;
  cout << "*************************************************************" << endl;
  cout << endl;
  
  // set up random number generator
  srand((unsigned) time(NULL));
  
  // variables
  int numoffishperpop = 0;
  int numofloci = 0;
  int numofpops = 0;
  
  vector <string> markernames;
  vector <string> popnames;
  vector <vector <double> > allelefreqsA1;
  vector <vector <double> > allelefreqsA2;
  
  //------------------------------------------------------------------------
   // define data file default filename
   string input, filename("data.raw"); 
   
   // flush input stream
   rewind(stdin);
   
   // get input data filename
   cout << "Please select data file, or press Enter for default (data.raw): "; 
   if ( getline(cin, input) && input != "" ) 
      { 
      filename = input; // if user has entered a name set the filename to the input
      } 
     
   // open the file
   ifstream inputfile;
   inputfile.open(filename.c_str(), ios::in);
   
   if ( ! inputfile) // file opening error check
        { 
        cout << endl << "Error opening file: " << filename << endl;
        cout << "Program will be terminated" << endl;
        cout << endl; 
        system ( "PAUSE" );  
        exit(1); 
        }
  //------------------------------------------------------------------------
  // how many fish per pop in output
  cout << "How many fish per population in output file? ";
  cin >> numoffishperpop;  
  
  //------------------------------------------------------------------------
  // read data
  
  string title1;
  
  // reading title line
  getline(inputfile, title1);
  
  // read num loci
  inputfile >> numofloci >> ws;
  
  // reading title line
  getline(inputfile, title1);
  
  // read num pops
  inputfile >> numofpops >> ws;
  
  // pop names
  string tempname;
  double tempnum;
  inputfile >> title1 >> ws;
  for (int i=0; i<numofpops; i++)
     {
     inputfile >> tempname >> ws;
     popnames.push_back(tempname);
     }
  
  // allele freqs
  for (int i=0; i<numofloci; i++)
     {
     inputfile >> tempname >> ws;
     markernames.push_back(tempname);
     allelefreqsA1.push_back(vector <double> () );
     allelefreqsA2.push_back(vector <double> () );
     for (int j=0; j<numofpops; j++)
        {
        inputfile >> tempnum >> ws;
        allelefreqsA1[i].push_back(tempnum);
        inputfile >> tempnum >> ws;
        allelefreqsA2[i].push_back(tempnum);
        }
     }
  
  //------------------------------------------------------------------------
  // Output data
  
  // opening results file
   ofstream outfile("genepop1.txt");
   
   if (!outfile) // outputfile error check
     {
     cout << "Unable to open genepop1.txt output file " << endl;
     exit(1);
     }
   
   // title line
   outfile << "Raw data from " << filename << endl;
   
   // marker names
   for (int i=0; i<numofloci; i++)
      {
      outfile << markernames[i] << endl;
      }
   
   //------------------------------------------------------------------------
   // genetypes
   
   hat<int> allelefreqhat;
   int allele1int = 0;
   int allele2int = 0;
   int allele1choice = 0;
   int allele2choice = 0;
  
  // pop loop
  for (int poploop=0; poploop<numofpops; poploop++)
     {
     outfile << "POP" << endl;
     
     // fish loop
     for (int fishloop=0; fishloop<numoffishperpop; fishloop++)
        {
        outfile << popnames[poploop] << "_";
        if (fishloop<9)
           { outfile << "0"; }
        outfile << fishloop+1 << "\t,\t";
        
        // loci loop
        for (int lociloop=0; lociloop<numofloci; lociloop++)
           {
           // fill hat for this loci
           allele1int = (int)(allelefreqsA1[lociloop][poploop]*1000);
           allele2int = (int)(allelefreqsA2[lociloop][poploop]*1000);
           allelefreqhat.put( 1 , allele1int);
           allelefreqhat.put( 2 , allele2int);
           
           allele1choice = allelefreqhat.peek();
           allele2choice = allelefreqhat.peek();
           
           if (allele1choice < allele2choice)
              {
              outfile << "0" << allele1choice << "0" << allele2choice << "\t";
              }
              else
                 {
                 outfile << "0" << allele2choice << "0" << allele1choice << "\t";
                 }
           
           
           
           
           // clear hat for next loci
           allelefreqhat.clear();
           
           }// end of loci loop
        
        
        
        
        outfile << endl;
        }// end fishloop
     
     
     
     
     }// end poploop
  
  
  
  
  
  
  
  
  
  
  
  
  
  
  
  
  
  
  
  
  
  
  
  
  
  
  
  
  
  //----------------------------------------------------------------------------
  // opens output file
  char opf[40]="notepad genepop1.txt";
  WinExec(opf, SW_SHOW);
  
  
  //system("PAUSE");	
  return 0;
}
