# Supplementary material for: Finding Markers That Make a Difference: DNA Pooling and SNP-Arrays Identify Population Informative Markers for Genetic Stock Identification
Source: PLoS One. 2013 Dec 16;8(12):e82434. doi: 10.1371/journal.pone.0082434 (PMC3864958; doi:10.1371/journal.pone.0082434)
Supplement: Appendix S3 — The code of bespoken software used to convert allele frequencies into individual genotypes. (ZIP) [file pone.0082434.s003.zip › hat.hpp]

#ifndef HAT_H
#define HAT_H
/*
================================================================================
                           hat container class                      version 1.22
                             by AngleWyrm
             http://home.comcast.net/~anglewyrm/hat.html
             
  The hat is a container that provides random selection of objects,
  both with and without replacement, with non-uniform probabilities assigned
  to the objects contained. Uniform probabilities are a degenerate case,
  and can also be stored.

  The probability of an object being selected is weight/totalChances,
  where totalChances is the sum of the weights assigned to the objects
  when they were put into the hat.

  An optional user-specified random number generator may be passed to the hat
  by providing the function name in the constructor. Following the STL's
  random_shuffle as a prototype, custom random number generators are
  required to have a function signature like so:

      unsigned long custom_func( unsigned long range )

  If not specified, std::rand() is used as the random number generator.

    EXAMPLE:
      hat<my_items_type> my_hat;           // uses std::rand()
      hat<my_items_type, my_rng> my_hat;   // uses my_rng()


    INTERFACE:
      put(obj, wt)  stores an object in hat
      peek()        examines a randomly selected object (with replacement)
      pull()        removes a randomly selected object  (without replacement)
      erase(iter)   deletes referenced item from hat
      get_weight(iter)  
      set_weight(iter, wt)

    ADDITIONAL PUBLICs:
      clear()
      size()
      begin()
      end()
      empty()
      swap(in)
      max_size()

    PERFORMANCE:
      peek(), put(), and pull() are all logarithmic time complexity, O(logN)
================================================================================
*/
#include <cstdlib>   // rand
#include <vector>    // vector
#include <list>      // list
#include <stdexcept> // standard exceptions
using namespace std;

////////////////////////////////////////////////////////////////////////////////
// std::rand() function adaptor for default behavior
unsigned long std_rand( unsigned long range )
{
    // using high-order bits
    return (unsigned long)( float(range * rand()) / (1.0 + RAND_MAX) );
};

////////////////////////////////////////////////////////////////////////////////
// hat container
template <class T, unsigned long (*random)(unsigned long) = std_rand>
class hat {
public:

    // internal iterator class
    class iterator{
    public:
        T& operator*(){return *iter; }
        bool operator!=(const iterator other)const{ return (iter!=other.iter);}
        void operator++(){ ++iter; ++index; }
        void operator=(typename list<T>::iterator itr){ iter = itr; }

        iterator(){ index = 0; }
        iterator( typename list<T>::iterator itr, size_t idx)
        :    iter(itr), index(idx){}

        typename list<T>::iterator iter;
        size_t index;
    };
    
    iterator begin(){ return iterator(items.begin(),0); };
    iterator end(){   return iterator(items.end(), items.size()); };
    typedef typename list<T>::value_type       value_type;

    typedef typename list<T>::size_type size_type;
    size_type size()     { return items.size(); }
    size_type max_size() { return items.max_size(); }
    bool      empty()    { return items.empty(); }
    void      swap(T in) { items.swap(in); }

    // public interface and additional public utility functions
    void     put( T const & in_object, size_t const in_weight = 1 );
    T&       peek();
    T&       pull();
    void     erase( iterator );
    size_t   get_weight( iterator );
    void     set_weight( iterator, size_t );
    void     clear(){ tree.clear(); items.clear(); }
        
protected:
    /////////////////////////////////////////////////////////////////
    // internal node class
    class node
    {
    public:
        iterator item;         // points into items storage container
        size_t weight;
        size_t family_weight;  // sum of my weight + children (if any)
        size_t reverse_lookup; // to locate index given an iter
        node( iterator in, size_t in_weight = 1)
        :   item(in), weight(in_weight), family_weight(in_weight){};       
    };

    vector< node > tree;
    list<T> items;
    list<T> pulled_item;
    size_t find_index( size_t index, size_t target );
    void   update_weights( size_t index );
    size_t son( size_t index );
    size_t daughter( size_t index );
};

////////////////////////////////////////////////////////////////////////////////
// put
template <class T, unsigned long (*random)(unsigned long)>
void hat<T, random>::put( T const & in, size_t const in_weight )
{
    items.push_back( in );
    
    iterator iter( --items.end(), items.size()-1);
    node new_node( iter, in_weight );
    
    tree.push_back( new_node );
    update_weights( tree.size() - 1 );
    
    tree[0].item = items.begin(); // reset root pointer
    tree[0].item.index = 0;
};

////////////////////////////////////////////////////////////////////////////////
// peek
template <class T, unsigned long (*random)(unsigned long)>
T& hat<T, random>::peek()
{
    unsigned long random_weight = random( tree[0].family_weight );
    return *tree[ find_index(0, random_weight) ].item;
};

////////////////////////////////////////////////////////////////////////////////
// pull
template <class T, unsigned long (*random)(unsigned long)>
T& hat<T, random>::pull(void)
{
    // get random item item
    unsigned long random_weight = random( tree[0].family_weight );
    size_t index = find_index( 0, random_weight );
    
    pulled_item.push_back( *tree[index].item );

    erase( tree[index].item );

    return *pulled_item.rbegin();
};

////////////////////////////////////////////////////////////////////////////////
// erase 
template <class T, unsigned long (*random)(unsigned long)>
void hat<T, random>::erase( iterator iter )
{    
    size_t index = iter.index;
    items.erase( iter.iter );

    // copy last node over this node, then update the weights
    tree[index] = tree[ tree.size() - 1 ];
    tree[index].item.index = index;
    update_weights(index);

    // delete last node, then update those weights
    tree.pop_back();

    if( tree.empty() ) return;

    // calculate distance to previous parent
    if( tree.size() % 2 ) { // was a male node
        update_weights( (tree.size()-1)/2 ); // update parent
    }
    else { // was a female node
        update_weights( tree.size()/2 - 1 ); // update parent
    }
};    

////////////////////////////////////////////////////////////////////////////////
// update_weights
template <class T, unsigned long (*random)(unsigned long)>
void hat<T, random>::update_weights( size_t index )
{
    // subscript validation
    if( index >= tree.size() || index < 0 ){
        throw std::out_of_range("hat::update_weights() invalid index");
    }

    // update the weight of the currently indexed node
    tree[index].family_weight =  tree[index].weight;

    // daughters are found at 2(x+1)
    if( daughter(index) < tree.size() )
    {   // add daughter
        tree[index].family_weight += tree[ daughter(index) ].family_weight;
    } // else no daughter

    // sons are found at 2x+1
    if( son(index) < tree.size() )
    {   // add son
        tree[index].family_weight += tree[ son(index) ].family_weight;
    } // else no son

    // check for parents, and update them
    if( index > 0 ) // not the root mother (has parent)
    {
        // calculate distance to parent
        if( index % 2 ) { // is a male node
            update_weights( (index-1)/2 ); // update parent
        }
        else { // is a female node
            update_weights( index/2 - 1 ); // update parent
        }
    } // else this is the root mother (no parents)
};

////////////////////////////////////////////////////////////////////////////////
// find_index
template <class T, unsigned long (*random)(unsigned long)>
size_t hat<T, random>::find_index( size_t index, size_t target )
{
    // subscript validation
    if( index >= tree.size() || index < 0 ){
        throw std::out_of_range("hat::find_index() invalid index");
    }
    // weight validation
    if( target < 0 || target > tree[index].family_weight )
    {
        throw std::out_of_range("hat::find_index() weight outside tree");
    }

    // divide weight into three groups: item, Son & Daughter
    unsigned long sum = tree[index].weight;
    if( target < sum )
    {
        return index;
    } // else outside myself, must be in children

    // check son (first-born is always a son)
    sum += tree[ son(index) ].family_weight;
    if( target < sum )
    {
        return find_index( son(index), target - tree[index].weight );
    } // else not in son's range

    // check daughter
    sum += tree[ daughter(index) ].family_weight;
    if( target < sum )
    {
        return find_index( daughter(index),
            target - tree[index].weight - tree[ son(index) ].family_weight );
    }
    // Possible if custom random generator fails to deliver [0, range)
    throw std::out_of_range("hat::find_index() bad index/weight pair");
};

////////////////////////////////////////////////////////////////////////////////
// get_weight
template <class T, unsigned long (*random)(unsigned long)>
size_t hat<T, random>::get_weight( iterator iter )
{
    size_t index = iter - items.begin();
    return tree[index].weight;
};    

////////////////////////////////////////////////////////////////////////////////
// set_weight
template <class T, unsigned long (*random)(unsigned long)>
void hat<T, random>::set_weight( iterator iter, size_t in_weight )
{
    size_t index = iter - items.begin();
    tree[index].weight = in_weight;
    update_weights( index );
};    

////////////////////////////////////////////////////////////////////////////////
// son
template <class T, unsigned long (*random)(unsigned long)>
size_t hat<T, random>::son( size_t index )
{
    return 2 * index + 1;
};

////////////////////////////////////////////////////////////////////////////////
// daughter
template <class T, unsigned long (*random)(unsigned long)>
size_t hat<T, random>::daughter( size_t index )
{
    return 2 * index + 2;
};

#endif
