# Supplementary material for: Finding Markers That Make a Difference: DNA Pooling and SNP-Arrays Identify Population Informative Markers for Genetic Stock Identification
Source: PLoS One. 2013 Dec 16;8(12):e82434. doi: 10.1371/journal.pone.0082434 (PMC3864958; doi:10.1371/journal.pone.0082434)
Supplement: Appendix S4 — Genetic divergence indices per SNP locus estimated using 3 population datasets. (XLSX) [file pone.0082434.s004.xlsx]

## Sheet: Genetic divergence indicies
Appendix S4. Genetic divergence indicies per SNP locus estimated using 3 population datasets.
	Dataset I				Dataset II				Dataset III
SNP	global FST	pairwise FST	Delta		global FST	pairwise FST	Delta		global FST	pairwise FST	Delta
Albumin1A713G_V2	0.085452	0.0511498	0.14634		0.0561618	0.0343281	0.124847		0.0430197	0.0276824	0.121126
AY388585_a	0.071733	0.0397325	0.151666		0.0176009	0.00939055	0.0796514		0.00679088	0.00406947	0.054773
AY388588_a	0.0707323	0.0301459	0.13354		0.0720606	0.0428262	0.135967		0.0559398	0.036029	0.135233
AY388589_a	0.0510965	0.0297998	0.114387		0.0151591	0.00799183	0.0649633		0.0137591	0.00856561	0.070154
AY388591_a	0.0674968	0.037548	0.132415		0.0199701	0.0107151	0.0777374		0.0115846	0.00700029	0.0660143
BASS10_B7_F03_186	0.141055	0.061032	0.132595		0.0953573	0.0409931	0.101097		0.0856694	0.050525	0.12793
BASS10_B7_F03_268	0.0809293	0.0455934	0.158749		0.0332213	0.01785	0.108355		0.039091	0.0234399	0.129111
BASS11_B7_G05_384	0.0706002	0.0385523	0.155582		0.0489648	0.0264785	0.132981		0.0520103	0.0311548	0.150898
BASS11_B7_G05_472	0.0494858	0.0286802	0.115945		0.0267061	0.0139076	0.0898548		0.0121275	0.00712703	0.0660169
BASS11_B7_G05_691	0.0378052	0.0229596	0.0994278		0.0171116	0.00900137	0.0719016		0.00962634	0.00573666	0.0591496
BASS110_B6A_E06_264	0.0970386	0.0572734	0.159177		0.0417132	0.0213174	0.107281		0.0206762	0.0120768	0.0881336
BASS110_B7_E03_92	0.0409456	0.0217656	0.111162		0.0216026	0.0115876	0.085247		0.0108579	0.00628876	0.0583168
BASS111_B7_A06_83	0.0716428	0.0451208	0.105259		0.02484	0.014412	0.0714264		0.0209725	0.0151189	0.0672376
BASS111_B7_B11_707	0.121567	0.0565946	0.138404		0.0738759	0.033845	0.11875		0.107413	0.0532109	0.159422
BASS111_B7_D03_328	0.10023	0.0491501	0.163114		0.0551046	0.0274847	0.109741		0.0370943	0.0195074	0.0895679
BASS111_B7_D03_407	0.0767291	0.050252	0.134308		0.0204968	0.0110449	0.0784623		0.0186331	0.0113111	0.0791961
BASS111_B7_D09_174	0.0492798	0.0225305	0.111458		0.0209011	0.0112206	0.0709039		0.0148447	0.00829197	0.0614304
BASS112_B7_A12_127	0.194759	0.0804114	0.177416		0.0507839	0.0299865	0.0892548		0.0324649	0.0253787	0.0776522
BASS113_B7_B04_193	0.146078	0.0571407	0.139542		0.0456898	0.0251241	0.0801719		0.0634235	0.0306078	0.0885825
BASS113_B7_B04_724	0.136333	0.055107	0.142268		0.0407782	0.0221262	0.0800502		0.0546016	0.0272066	0.0876602
BASS113_B7_B10_353	0.0560993	0.028136	0.134746		0.0157863	0.008435	0.0730963		0.00964196	0.00579867	0.0652466
BASS114_B6A_B06_105	0.051447	0.0333834	0.107577		0.0121862	0.00655616	0.060822		0.0121639	0.00749026	0.066108
BASS114_B6A_B06_358	0.0677405	0.0302639	0.0936197		0.0412207	0.0178254	0.0735441		0.0128639	0.00737123	0.0474393
BASS114_B7_B09_196	0.109606	0.0653129	0.159554		0.0114925	0.00613292	0.0605343		0.00760623	0.00459411	0.0580316
BASS114_B7_B09_399	0.14177	0.0890885	0.179878		0.0198302	0.0107197	0.0801226		0.0191371	0.0115976	0.0863464
BASS114_B7_B09_644	0.0515406	0.0266863	0.0743259		0.0423222	0.0234245	0.074422		0.0289744	0.0192798	0.0697313
BASS117_B7_E02_384	0.00247591	0.0043927	0.000935738		0.00123743	0.000486976	0.000457383		0.000163079	3.26178e-05	6.52293e-05
BASS117_B7_E02_480	0.0558722	0.0255038	0.0526691		0.0334918	0.0159677	0.0376001		0.0351651	0.0183964	0.0429389
BASS117_B7_E04_554	0.0712431	0.0442998	0.137721		0.0225031	0.012362	0.0837917		0.0240987	0.014981	0.0975302
BASS117_B7_E04_685	0.0839652	0.053645	0.150404		0.0269871	0.0146277	0.0940963		0.0212248	0.012933	0.0906036
BASS117_B7_F06_591	0.000755119	0.00404962	0.00019696		0	0	0		0	0	0
BASS117_B7_F06_677	0.0552984	0.0319361	0.111139		0.0239838	0.013402	0.0766807		0.0281069	0.0174151	0.0884708
BASS118_B7_B11_507	0.0721078	0.0388348	0.117858		0.04157	0.0232305	0.0941147		0.0368234	0.0265373	0.0934465
BASS118_B7_B11_676	0.109336	0.0368713	0.0889127		0.0316043	0.0202386	0.0588952		0.0297375	0.0237343	0.0628977
BASS118_B7_B11_702	0.0934458	0.0408208	0.0936829		0.0320363	0.0178834	0.0645539		0.0275218	0.0214049	0.0649985
BASS118_B7_F01_699	0	0.00395257	0		0	0	0		0	0	0
BASS119_B7_A09_382	0.112804	0.0682186	0.185034		0.035733	0.0195013	0.110058		0.0443978	0.0275055	0.13429
BASS119_B7_A09_482	0.167476	0.100834	0.204743		0.0343005	0.0187396	0.10622		0.0415357	0.0259885	0.125702
BASS119_B7_E10_373	0.0696759	0.04026	0.105388		0.0312465	0.0172302	0.0782979		0.0387549	0.0236312	0.0974811
BASS12_B7_B06_1050	0.0465019	0.0236834	0.11777		0.0278652	0.0147273	0.0910159		0.0364293	0.0221921	0.118669
BASS12_B7_B06_856	0.00756125	0.0053802	0.00299182		0.00730426	0.00264191	0.00391303		0.00342346	0.00103822	0.00223065
BASS12_B7_B06_868	0.00432818	0.00475845	0.00167648		0.00434615	0.00189432	0.00213807		0.00355984	0.00111414	0.00242715
BASS12_B7_G07_130	0.0809983	0.0329275	0.118295		0.0200092	0.0112639	0.0667662		0.0144613	0.00912893	0.0647918
BASS12_B7_G07_224	0.135049	0.0202655	0.033497		0.10267	0.0190749	0.0234163		0.11912	0.0275765	0.0522381
BASS120_B7_E04_590	0.0727362	0.0351199	0.107718		0.0520436	0.0230914	0.0920388		0.0556715	0.0309342	0.123018
BASS120_B7_F09_242	0.144879	0.0746071	0.172019		0.061731	0.0313342	0.11403		0.11082	0.0610835	0.175142
BASS120_B7_F09_587	0.091733	0.0527746	0.14729		0.0251385	0.0134833	0.0794835		0.0433267	0.0253798	0.118474
BASS122_B7_C07_415	0.0665648	0.0422827	0.132312		0.0178649	0.00965829	0.0788904		0.0119336	0.00725348	0.0703965
BASS123_B7_B04_360	0.137124	0.0656544	0.173489		0.0919938	0.0441254	0.139794		0.0722875	0.044561	0.142949
BASS123_B7_C01_773	0.163715	0.0851181	0.219974		0.143389	0.0768541	0.212276		0.107252	0.0657252	0.209889
BASS124_B7_D10_265	0.0644187	0.0413665	0.129778		0.0109594	0.00583543	0.0606563		0.00722798	0.00428022	0.0519312
BASS124_B7_D10_722	0.0895427	0.0433068	0.135832		0.0166748	0.00975687	0.0654438		0.0332339	0.0221873	0.106147
BASS124_B7_E08_606	0.0528269	0.0323344	0.0816695		0.0387244	0.0229429	0.0759077		0.0455168	0.0343839	0.0918311
BASS125_B7_D11_263	0.0438344	0.0215868	0.119087		0.0179085	0.00966996	0.0798863		0.00638234	0.00382754	0.0536211
BASS126_B7_D12_1074	0.0511019	0.0276258	0.0586961		0.051799	0.0254681	0.0571057		0.0500109	0.0300633	0.0729335
BASS127_B7_E03_140	0.0460023	0.0212732	0.0440449		0.045473	0.0203839	0.0514549		0.0374568	0.0156957	0.0490791
BASS127_B7_E03_514	0.0260559	0.0131532	0.0869947		0.0120538	0.00669519	0.0608735		0.00266427	0.00159575	0.0330102
BASS129_B7_H01_304	0.0629617	0.0360741	0.125903		0.0380892	0.0195972	0.102662		0.0266824	0.016597	0.0974152
BASS13_B7_B07_761	0.0324432	0.015581	0.0967887		0.0160361	0.00865561	0.0684311		0.0137605	0.00802491	0.067335
BASS13_B7_D12_578	0.0801201	0.0401519	0.137789		0.0174776	0.00940088	0.0734774		0.0192107	0.0115177	0.0802831
BASS133_B7_F01_78	0.0620092	0.0303891	0.119025		0.00776883	0.00419106	0.0486844		0.00489582	0.00292208	0.0422551
BASS133_B7_H09_429	0.0524481	0.0304733	0.101063		0.0297291	0.0147208	0.0783812		0.0201033	0.0112856	0.0689239
BASS133_B7_H09_510	0.184447	0.0271599	0.0440055		0.0274873	0.00987609	0.0218795		0.029769	0.0124312	0.0311043
BASS133_B7_H09_699	0.0452608	0.029145	0.105574		0.0224825	0.0119096	0.0794367		0.021986	0.0130889	0.0835748
BASS136_B7_E01_171	0.0823434	0.0447468	0.143122		0.0298453	0.0156816	0.0853201		0.0253847	0.0139873	0.0816181
BASS137_B7_G11_309	0.129615	0.0654671	0.1724		0.0426302	0.0224703	0.0916416		0.0291169	0.0157311	0.0743038
BASS138_B7_B10_200	0.307731	0.0847755	0.149507		0.0368652	0.0181433	0.0584587		0.0463103	0.0198035	0.0620497
BASS138_B7_B10_378	0.127094	0.0772085	0.1894		0.0287698	0.0154054	0.0976059		0.0356787	0.0215042	0.105133
BASS138_B7_E11_602	0.0895029	0.0397166	0.07819		0.0902846	0.0416314	0.0867539		0.0858166	0.0535838	0.117207
BASS138_B7_G02_640	0.0596108	0.0340619	0.131987		0.0282295	0.0158359	0.0952576		0.0105489	0.00635008	0.0676
BASS139_B7_B07_214	0.0425535	0.0144062	0.0650513		0.0478484	0.0249713	0.0697473		0.0365459	0.0262668	0.0643378
BASS139_B7_D11_322	0.201813	0.0550566	0.104034		0.0315639	0.0141228	0.0446469		0.030752	0.0123834	0.0384552
BASS139_B7_D11_512	0.0976845	0.0509236	0.165597		0.0473487	0.0258852	0.119703		0.0535242	0.033637	0.135904
BASS139_B7_E01_105	0.333411	0.149777	0.265221		0.0295983	0.0136255	0.062845		0.0103583	0.0072858	0.0400157
BASS139_B7_F02_390	0.0587754	0.0129585	0.0180153		0.0546212	0.0223015	0.0246407		0.0841244	0.0174107	0.033093
BASS139_B7_F02_405	0.054759	0.0247842	0.0537551		0.0384806	0.0167133	0.0544624		0.0209704	0.0130352	0.0538743
BASS14_B7_H03_681	0.0456542	0.027742	0.108326		0.0196282	0.0105737	0.0755788		0.0101836	0.00648069	0.0566843
BASS14_B7_H10_429	0.114567	0.0628792	0.189229		0.0121593	0.00650053	0.0661989		0.00697793	0.00418984	0.0562451
BASS141_B7_B10_108	0.125258	0.0696	0.201798		0.102365	0.0580812	0.182641		0.0906708	0.0583048	0.167662
BASS141_B7_B10_480	0.0294945	0.0195404	0.0390028		0.0174146	0.0108968	0.0328641		0.0163698	0.0126153	0.035111
BASS15_B7_A06_540	0.0575172	0.0150169	0.0249114		0.0576093	0.0138444	0.0300809		0.0140337	0.00554165	0.0171775
BASS15_B7_D02_365	0.0965859	0.0323425	0.063035		0.0314812	0.0157669	0.0373883		0.0402204	0.0185064	0.0395945
BASS17_B7_C01_353	0.249594	0.0775838	0.148199		0.0286497	0.0120465	0.0419693		0.0460833	0.0223661	0.0647495
BASS17_B7_C04_472	0.104385	0.0502506	0.172475		0.0254385	0.0142363	0.0862315		0.0117389	0.00726993	0.0646447
BASS18_B7_C05_920	0.0864125	0.0466708	0.167768		0.033842	0.0191086	0.104664		0.00736537	0.00449348	0.0518526
BASS18_B7_C05_940	0.0548578	0.0287932	0.13111		0.0311459	0.0170754	0.102811		0.0221537	0.0136681	0.0915489
BASS19_B7_F09_342	0.104914	0.0570962	0.184283		0.0265448	0.0144308	0.0970742		0.0088405	0.0052824	0.0611951
BASS19_B7_G09_514	0.0654283	0.0414829	0.126495		0.0378661	0.0215154	0.101929		0.0570104	0.0361935	0.136765
ESTNV_12902_251	0.139813	0.0848045	0.197753		0.0202991	0.0109589	0.0825307		0.0182762	0.011036	0.0888581
ESTNV_13012_403	0.178264	0.108851	0.220994		0.0275117	0.0145594	0.0960419		0.0318725	0.0190681	0.118336
ESTNV_13016_93	0.0990493	0.053098	0.167912		0.0338536	0.0193294	0.100736		0.0243578	0.0148045	0.0942344
ESTNV_13028_299	0.0531142	0.0267476	0.128628		0.0604188	0.0340178	0.138436		0.0358906	0.0220027	0.117336
ESTNV_13128_133	0.134092	0.071016	0.208231		0.0781372	0.0419576	0.168019		0.0885035	0.0531238	0.19632
ESTNV_13218_450	0.136352	0.0604345	0.132476		0.108927	0.049667	0.128963		0.118355	0.0602787	0.158696
ESTNV_13249_98	0.176697	0.0710844	0.145173		0.095583	0.0523619	0.10605		0.0452457	0.0290281	0.0672215
ESTNV_13333_421	0.21085	0.067146	0.126917		0.04834	0.0201429	0.046535		0.033361	0.0128869	0.0285403
ESTNV_13336_461	0.0586221	0.0281097	0.0583354		0.0412331	0.0220684	0.0563153		0.0210141	0.0121451	0.040748
ESTNV_13364_276	0.221664	0.126672	0.264814		0.111707	0.0617297	0.192963		0.117208	0.0733759	0.221023
ESTNV_13417_674	0.151907	0.078432	0.202403		0.035325	0.0188701	0.0909704		0.0133457	0.00785876	0.061022
ESTNV_13419_468	0.0558852	0.030388	0.0778547		0.037236	0.0179976	0.0669693		0.0374443	0.0218004	0.0791199
ESTNV_13422_298	0.13036	0.0535908	0.184337		0.0616991	0.0369867	0.12971		0.0277106	0.0164244	0.095749
ESTNV_13585_113	0.0440711	0.0245337	0.113461		0.0188322	0.0102678	0.079468		0.0309144	0.0188583	0.11444
ESTNV_13805_574	0.135073	0.0651825	0.158867		0.0623018	0.0309743	0.0961792		0.0833957	0.0442098	0.126163
ESTNV_13944_504	0.137878	0.0759206	0.219712		0.0986846	0.0538778	0.18898		0.039155	0.0238875	0.126187
ESTNV_13992_188	0.045762	0.0278032	0.0977215		0.0295147	0.0176001	0.0815773		0.0165525	0.0104424	0.0660884
ESTNV_14000_405	0.115742	0.0677868	0.191209		0.0358869	0.0193319	0.115498		0.0174463	0.010528	0.0873506
ESTNV_14029_486	0.0689013	0.0362918	0.155009		0.0603989	0.0330141	0.146464		0.0204357	0.0123004	0.0934529
ESTNV_14089_241	0.0761176	0.044266	0.1327		0.0126878	0.00680183	0.0674251		0.00633795	0.0038003	0.0529539
ESTNV_14101_629	0.0644853	0.0353432	0.0836704		0.0396499	0.0200164	0.0763748		0.0412117	0.0248295	0.092046
ESTNV_14156_103	0.0609217	0.0160106	0.0250915		0.0554929	0.0204987	0.0332446		0.0471803	0.00961756	0.0186957
ESTNV_14268_378	0.0491799	0.0296543	0.103346		0.0400731	0.0244889	0.0978715		0.0809143	0.0514966	0.152918
ESTNV_14294_67	0.050944	0.0295756	0.0826626		0.01725	0.00988034	0.0553567		0.0206066	0.0143757	0.0647394
ESTNV_14301_309	0.036315	0.0170078	0.105949		0.0305009	0.0178411	0.0951035		0.0519648	0.0351333	0.134195
ESTNV_14309_648	0.0815003	0.0452942	0.119835		0.0411128	0.0205521	0.0958726		0.0530319	0.027557	0.108051
ESTNV_14325_908	0.0124323	0.00452105	0.00112957		0	0	0		0	0	0
ESTNV_14352_234	0.0746888	0.0319833	0.111082		0.0424634	0.0207998	0.0746409		0.0124975	0.00752191	0.0359447
ESTNV_14437_168	0.0587168	0.0242423	0.112511		0.0414076	0.0203294	0.086242		0.0172506	0.0106407	0.0577628
ESTNV_14510_313	0.0683409	0.0367944	0.149253		0.0510373	0.0279166	0.135208		0.0557101	0.0346255	0.143622
ESTNV_14745_283	0.102656	0.0508332	0.123951		0.0665234	0.0348491	0.0995207		0.0346031	0.0245993	0.0812478
ESTNV_14764_458	0.0536424	0.0281635	0.122948		0.0321572	0.0168794	0.100219		0.0202908	0.012141	0.0870682
ESTNV_14833_423	0.0766548	0.0291242	0.0717063		0.0273004	0.0136144	0.0436239		0.0186334	0.0141723	0.0375598
ESTNV_15037_70	0.0981052	0.0558495	0.178639		0.0303362	0.016375	0.101886		0.00680998	0.00408627	0.0551756
ESTNV_15113_119	0.0520345	0.0299861	0.108536		0.020462	0.0113611	0.0746963		0.0147821	0.00858967	0.0699482
ESTNV_15248_422	0.0705039	0.0341151	0.135358		0.0515465	0.026044	0.114072		0.0319189	0.0178225	0.093056
ESTNV_15285_387	0.0415167	0.0207662	0.113846		0.0223205	0.0119116	0.0893205		0.0179956	0.0107271	0.0878977
ESTNV_15783_204	0.166025	0.0989645	0.211343		0.101343	0.069395	0.164045		0.0995031	0.0786963	0.176757
ESTNV_15891_902	0.0398343	0.0138724	0.0211302		0.0251039	0.00587155	0.00947078		0.00474347	0.00207951	0.00463841
ESTNV_16073_100	0.0552142	0.0291369	0.135101		0.0272985	0.0147622	0.0981693		0.0356486	0.0216902	0.121803
ESTNV_16237_331	0.0178048	0.00800718	0.0130719		0.0178017	0.00593056	0.015416		0.0081211	0.00406668	0.0110395
ESTNV_16328_377	0.0816621	0.0359311	0.096537		0.0757287	0.0348141	0.103531		0.0663492	0.0365283	0.118978
ESTNV_16370_72	0.100321	0.0385949	0.102812		0.01793	0.00936012	0.0503025		0.0226072	0.0122839	0.0608107
ESTNV_16485_143	0.0457039	0.0233713	0.0630828		0.024009	0.0149652	0.0463718		0.0249015	0.0181563	0.0535327
ESTNV_16524_81	0.0387781	0.0209374	0.05309		0.0338644	0.0162416	0.0496744		0.0305611	0.0169161	0.0581518
ESTNV_16555_312	0.135884	0.0782632	0.207894		0.0584386	0.0319285	0.14349		0.0325108	0.0199003	0.115285
ESTNV_16613_137	0.0857691	0.0480379	0.151099		0.0253128	0.013686	0.0876718		0.0148148	0.00878154	0.0704932
ESTNV_16632_120	0.154121	0.0902863	0.200273		0.053564	0.0275562	0.128703		0.0181992	0.0102596	0.0730129
ESTNV_16657_595	0.111503	0.0638178	0.18755		0.0391004	0.0210328	0.117302		0.0308157	0.0186309	0.106235
ESTNV_16742_313	0.144918	0.0760381	0.196104		0.0413445	0.0237375	0.112774		0.0368805	0.0225691	0.121286
ESTNV_16810_167	0.0758319	0.0431926	0.140097		0.0288774	0.0171686	0.0857761		0.0426424	0.0305068	0.108263
ESTNV_16953_371	0.0548044	0.0308842	0.0908555		0.0171295	0.00917758	0.0589931		0.0127391	0.00817111	0.0552383
ESTNV_17115_120	0.106048	0.05035	0.146881		0.0749704	0.0391201	0.138473		0.0751806	0.0470391	0.153139
ESTNV_17157_615	0.0819727	0.0482145	0.156544		0.0210084	0.0113004	0.0874074		0.01196	0.00718977	0.0735751
ESTNV_17211_244	0.0777938	0.0186218	0.031009		0.0191105	0.00510297	0.00920352		0.0184268	0.0075568	0.0174254
ESTNV_17211_413	0.0818731	0.0307489	0.0637326		0.0351941	0.016972	0.0408524		0.0279044	0.0158917	0.0388238
ESTNV_17246_90	0.0513921	0.0281012	0.126113		0.043032	0.0246222	0.112006		0.0347228	0.0234246	0.107355
ESTNV_17527_71	0.0463397	0.0287246	0.0866793		0.0193047	0.010383	0.0628863		0.0161499	0.00964157	0.0641751
ESTNV_17668_287	0.109034	0.0669527	0.157232		0.039916	0.0224616	0.10567		0.0525308	0.0357303	0.132513
ESTNV_17775_207	0.128638	0.0764771	0.189247		0.0125789	0.00671951	0.0672031		0.0101098	0.00608566	0.0673351
ESTNV_17790_335	0.111796	0.0563525	0.18227		0.030246	0.0161969	0.0949408		0.0343449	0.0205379	0.114567
ESTNV_17790_335_V2_NullAll	0.144563	0.0725171	0.206445		0.0388127	0.0204096	0.105802		0.0456529	0.0268562	0.127315
ESTNV_18010_624	0.136705	0.0602779	0.163513		0.021596	0.0120062	0.0700992		0.0228546	0.014386	0.0795259
ESTNV_18264_285	0.0612716	0.0346715	0.114299		0.0313381	0.0171126	0.0852735		0.0297835	0.0172047	0.0813751
ESTNV_18264_90	0.0728075	0.0415614	0.120338		0.0395575	0.0225547	0.098431		0.0273939	0.0174775	0.0905766
ESTNV_18696_207	0.0816665	0.0437763	0.159326		0.0159914	0.00855574	0.0751684		0.011869	0.00720466	0.0702623
ESTNV_18996_623	0.073299	0.0329331	0.109918		0.0140539	0.00770052	0.0629546		0.00883644	0.00519198	0.0546861
ESTNV_19195_134	0.0202127	0.0079163	0.0797081		0.0147141	0.00798115	0.0707578		0.0115236	0.00688022	0.0695269
ESTNV_19427_106	0.0977417	0.0313509	0.0675509		0.102123	0.0292846	0.0656933		0.0537582	0.025359	0.0635597
ESTNV_19627_365	0.0666577	0.0292019	0.130716		0.0290725	0.0155103	0.0867395		0.00909777	0.0057328	0.0542602
ESTNV_19653_283	0.0473744	0.028049	0.0838386		0.0255493	0.0142574	0.0658965		0.0330013	0.0212805	0.0854042
ESTNV_19820_181	0.0676184	0.0319508	0.0718652		0.056481	0.0254938	0.0639436		0.0798151	0.0346523	0.0820445
ESTNV_19861_125	0.101471	0.0568513	0.147272		0.0369349	0.0223904	0.097277		0.0414406	0.027484	0.115992
ESTNV_20141_141	0.0633583	0.0351834	0.137265		0.0427305	0.0230099	0.120338		0.0766045	0.0452209	0.152555
ESTNV_20218_62	0.0423692	0.0218386	0.114905		0.0280518	0.015033	0.100109		0.0268947	0.0161835	0.110653
ESTNV_20306_378	0.101265	0.040732	0.088558		0.0740447	0.031718	0.0919831		0.10653	0.0549316	0.137319
ESTNV_20578_223	0.133893	0.0741317	0.208007		0.0404904	0.0229227	0.113244		0.0108382	0.00659052	0.0650092
ESTNV_20616_78	0.0806351	0.0445641	0.161663		0.0293714	0.0161067	0.0978567		0.00454018	0.00272843	0.0446714
ESTNV_20700_631	0.115597	0.0560739	0.150554		0.0163292	0.00916207	0.0600206		0.019879	0.0130593	0.0685782
ESTNV_21220_218	0.0543585	0.0301896	0.116311		0.0295166	0.0155639	0.0910412		0.0452039	0.024187	0.111527
ESTNV_21223_122	0.0737943	0.0366636	0.154274		0.0368584	0.0196151	0.109768		0.0457644	0.0270697	0.133254
ESTNV_21259_337	0.0399885	0.0270839	0.0948484		0.0132736	0.00709128	0.0617318		0.00520479	0.00312774	0.0439545
ESTNV_21396_116	0.0865035	0.0427054	0.141636		0.0445946	0.0245023	0.10853		0.032944	0.0231179	0.0957904
ESTNV_21489_151	0.115127	0.0525496	0.175055		0.0462304	0.0259473	0.112136		0.0144047	0.00853495	0.0689488
ESTNV_22249_490	0.0312486	0.0138079	0.0361072		0.0283458	0.0100294	0.0263131		0.0342273	0.014852	0.0391317
ESTNV_22297_283	0.0771476	0.0353615	0.133415		0.0205094	0.0109948	0.0806058		0.0102103	0.00627472	0.0595391
ESTNV_22297_524	0.112748	0.0510325	0.129986		0.0696557	0.0352788	0.119001		0.109613	0.0602457	0.175949
ESTNV_22306_141	0.074425	0.0384086	0.150967		0.0347623	0.0184097	0.106754		0.0552618	0.033262	0.153678
ESTNV_22319_435	0.128878	0.0537661	0.119928		0.0264453	0.0134306	0.0622372		0.0204943	0.0138827	0.0630347
ESTNV_22379_430	0.0862702	0.0517146	0.151591		0.0684826	0.0386238	0.135143		0.0503764	0.0316765	0.130858
ESTNV_22388_362	0.0590278	0.0365382	0.114317		0.0352774	0.0175706	0.0913251		0.0329512	0.0181971	0.0959882
ESTNV_22395_848	0.0306444	0.0168867	0.0988711		0.022492	0.0119261	0.0854762		0.0131048	0.00753371	0.062569
ESTNV_22405_619	0.0495564	0.0247938	0.131834		0.0366279	0.0196944	0.115689		0.0272099	0.0164211	0.111873
ESTNV_22405_737	0.0537472	0.0239744	0.100869		0.0452509	0.02481	0.099745		0.0310166	0.0214277	0.0906469
ESTNV_22407_388	0.0366847	0.0210727	0.0976512		0.0122039	0.00678477	0.0608088		0.00541518	0.00325201	0.0469617
ESTNV_22417_469	0.0783891	0.0330091	0.0826656		0.0584323	0.0247439	0.0829102		0.0370389	0.0202526	0.075651
ESTNV_22435_210	0.0558062	0.0289286	0.115979		0.0370752	0.0195299	0.090714		0.00383203	0.00223686	0.0323022
ESTNV_22446_406	0.0245688	0.0111106	0.0181074		0.0216847	0.00990923	0.0215822		0.0183234	0.0103698	0.0261124
ESTNV_22560_417	0.0214734	0.00682613	0.00669103		0.00302544	0.00161585	0.00040331		0	0	0
ESTNV_22592_400	0.130949	0.0648377	0.185736		0.0412106	0.0214111	0.110693		0.0588014	0.0352111	0.15204
ESTNV_22609_355	0.190844	0.0547032	0.124915		0.0442422	0.0213013	0.0590928		0.0410829	0.0231835	0.0747743
ESTNV_22611_642	0.119986	0.0692443	0.195843		0.050647	0.027457	0.134154		0.0832231	0.0508207	0.189863
ESTNV_22696_678	0.0628923	0.0329687	0.144689		0.0353449	0.019101	0.11374		0.0448523	0.0268279	0.13975
ESTNV_22734_289	0.0575168	0.0301523	0.118706		0.0422725	0.0217503	0.106767		0.0537337	0.0314172	0.138485
ESTNV_22761_52	0.0899623	0.0555331	0.163334		0.0373175	0.0202291	0.11588		0.0601718	0.0354839	0.154601
ESTNV_22938_366	0.0226088	0.0116672	0.0181777		0.023561	0.00883463	0.0201234		0.0155359	0.0085334	0.0210036
ESTNV_22986_1059	0.0773687	0.0387988	0.0939955		0.0435345	0.021544	0.0759096		0.0226069	0.015097	0.0626027
ESTNV_23098_128	0.0927291	0.0492073	0.165626		0.0482331	0.0260729	0.124431		0.0512609	0.0306281	0.143264
ESTNV_23136_481	0.211474	0.0756593	0.178008		0.0368625	0.0187762	0.0717679		0.031349	0.01513	0.0649391
ESTNV_23285_157	0.0970063	0.0531544	0.178074		0.0635648	0.0341103	0.139789		0.0832994	0.0532723	0.178051
ESTNV_23337_437	0.228086	0.0905669	0.181614		0.0675976	0.0309022	0.0808501		0.0880173	0.0382521	0.0933818
ESTNV_23338_93	0.175264	0.0872718	0.196287		0.0464341	0.0251088	0.114032		0.0784459	0.0503088	0.172978
ESTNV_23382_236	0.0849216	0.0496093	0.156716		0.0239407	0.0128784	0.0932888		0.0164091	0.00991016	0.0836492
ESTNV_23446_534	0.0535301	0.0306094	0.0717643		0.0295423	0.0144848	0.0588494		0.0372741	0.0193578	0.0775642
ESTNV_23454_358	0.103845	0.0581607	0.182609		0.0261287	0.014117	0.0946897		0.0120788	0.00727857	0.0712592
ESTNV_23472_194	0.0481172	0.0182985	0.0342599		0.0206568	0.010031	0.0239791		0.0126874	0.00693438	0.0169879
ESTNV_23481_173	0.133703	0.0353851	0.0989477		0.042183	0.0196713	0.0504775		0.0260248	0.0151284	0.0364476
ESTNV_23515_266	0.0905248	0.0492816	0.16669		0.0356509	0.0192106	0.114107		0.0477432	0.0289997	0.145826
ESTNV_23548_82	0.0853523	0.0404454	0.165262		0.0470004	0.0254565	0.118409		0.0559033	0.0332182	0.150148
ESTNV_23551_596	0.0230595	0.00788427	0.0082223		0.0251068	0.00516439	0.00884196		0.0181348	0.00825747	0.0189348
ESTNV_23557_1342	0.10141	0.0536512	0.142672		0.0414463	0.0242083	0.0999468		0.0276887	0.0172933	0.0921231
ESTNV_23559_573	0.0914345	0.0455661	0.157896		0.0352689	0.0180241	0.097964		0.0419118	0.0247141	0.11792
ESTNV_23562_420	0.104561	0.0442906	0.11421		0.0285503	0.0145428	0.0645546		0.0242382	0.0148752	0.0682643
ESTNV_23580_687	0.0554383	0.0318479	0.122209		0.0344498	0.0185188	0.0985093		0.0741316	0.0442419	0.166596
ESTNV_23604_249	0.119502	0.0613196	0.16934		0.0346456	0.0184836	0.0855954		0.0229659	0.0155966	0.0712038
ESTNV_23622_155	0.138755	0.0763274	0.199633		0.0244992	0.0138076	0.0839295		0.0140566	0.00893514	0.0679637
ESTNV_23675_228	0.0926227	0.0426212	0.101512		0.0768916	0.037137	0.107865		0.0684123	0.0370536	0.108551
ESTNV_23711_205	0.0581934	0.0200917	0.0642101		0.0368041	0.0163421	0.053608		0.0241226	0.0112527	0.0409127
ESTNV_23712_244	0.0870089	0.035472	0.0789116		0.0270738	0.0141291	0.0479773		0.0125061	0.00834637	0.0362124
ESTNV_23739_381	0.123966	0.0610686	0.179435		0.0271619	0.0143497	0.0882532		0.0220888	0.0132143	0.0883704
ESTNV_23780_358	0.0928915	0.0565932	0.156383		0.0235824	0.0124516	0.0845868		0.0398982	0.0232779	0.123727
ESTNV_23790_145	0.0535021	0.0305916	0.0788517		0.0541248	0.0282515	0.0786926		0.0361385	0.0211173	0.080417
ESTNV_23791_529	0.0503951	0.0263853	0.079201		0.0483462	0.0260074	0.0783165		0.0328664	0.0190035	0.0810489
ESTNV_23983_141	0.0535005	0.0302139	0.0993184		0.0236859	0.0129761	0.0730532		0.0253132	0.0161859	0.0780859
ESTNV_23983_288	0.0393813	0.0191713	0.0966969		0.0209182	0.01156	0.0754867		0.0261206	0.0162118	0.0912839
ESTNV_23996_351	0.351467	0.164973	0.286341		0.215619	0.108776	0.248881		0.243747	0.135827	0.284052
ESTNV_24077_66	0.0523642	0.0248565	0.114337		0.0237317	0.0150067	0.0737535		0.018399	0.0111211	0.0792302
ESTNV_24083_379	0.111462	0.0300379	0.0918629		0.0462326	0.0198857	0.0683959		0.0269492	0.0154923	0.0673121
ESTNV_24132_394	0.0506673	0.0123984	0.017678		0.0550431	0.0137138	0.0231648		0.0543633	0.0134983	0.0276483
ESTNV_24170_237	0.0518665	0.0295308	0.104436		0.0252767	0.0136049	0.0766726		0.0105344	0.00577242	0.0480288
ESTNV_24215_410	0.039127	0.0176918	0.0333455		0.0294519	0.0136128	0.0367039		0.0261859	0.0165318	0.0467328
ESTNV_24241_102	0.040355	0.0255302	0.089711		0.0259993	0.0141953	0.0707195		0.0211911	0.0118141	0.0714698
ESTNV_24283_126	0.0162509	0.00757932	0.0746477		0.0129608	0.006939	0.0689079		0.0271591	0.0163264	0.109646
ESTNV_24287_329	0.0489529	0.024765	0.0659117		0.0263158	0.0140306	0.0567685		0.0181742	0.0100351	0.0507947
ESTNV_24363_306	0.0342763	0.0167464	0.110252		0.0282944	0.0151291	0.0995228		0.0159968	0.00954008	0.0810128
ESTNV_24376_271	0.10208	0.0548035	0.17168		0.0293277	0.0152949	0.0919669		0.014766	0.00875352	0.075622
ESTNV_24432_409	0.213436	0.0851542	0.178701		0.0598433	0.0273889	0.0831182		0.0174783	0.010777	0.0505451
ESTNV_24515_297	0.177839	0.103173	0.243008		0.0932071	0.0521366	0.180739		0.105642	0.064374	0.209009
ESTNV_24590_55	0.0969216	0.0513276	0.168877		0.0211655	0.0113025	0.086556		0.02573	0.0154169	0.102828
ESTNV_24613_246	0.0785418	0.0424796	0.165745		0.0422628	0.0227337	0.124834		0.0358711	0.0215674	0.12232
ESTNV_24797_128	0.0561063	0.0342894	0.121237		0.0275722	0.0146832	0.0929137		0.0418765	0.0243749	0.123862
ESTNV_24834_242	0.111535	0.0668146	0.183072		0.0475909	0.0261769	0.126077		0.0500879	0.0309871	0.142496
ESTNV_24873_94	0.0367478	0.0187991	0.106809		0.0194762	0.0104896	0.0772959		0.0281495	0.0165882	0.100701
ESTNV_24924_468	0.13155	0.0628327	0.164864		0.03343	0.0179632	0.100899		0.0397015	0.0251849	0.120918
ESTNV_24999_794	0.137374	0.058698	0.158704		0.0909291	0.045273	0.138498		0.0727563	0.0425836	0.13188
ESTNV_25000_597	0.0795751	0.0502156	0.136938		0.0306174	0.0176686	0.0922398		0.0199038	0.0128749	0.0796878
ESTNV_25020_891	0.148071	0.0903171	0.209532		0.0316216	0.0175428	0.100469		0.0407806	0.0245973	0.134949
ESTNV_25066_386	0.198914	0.104048	0.253531		0.0786391	0.0438727	0.157397		0.100774	0.0615234	0.192289
ESTNV_25113_1234	0.0630319	0.0385137	0.130187		0.00978665	0.00525345	0.0578532		0.011653	0.00697101	0.0697463
ESTNV_25174_195	0.156283	0.0803288	0.208158		0.0589709	0.0309193	0.115016		0.0576793	0.0307802	0.115529
ESTNV_25174_579	0.0460015	0.0120016	0.018641		0.0290068	0.0080757	0.0131267		0.0256803	0.00686739	0.0143235
ESTNV_25367_565	0.0889362	0.0439193	0.103652		0.0707144	0.0374483	0.108675		0.0891541	0.0509369	0.135966
ESTNV_25398_289	0.153458	0.0541551	0.120816		0.0568552	0.0248843	0.0604558		0.0608517	0.0364505	0.0822643
ESTNV_25443_600	0.0977239	0.0505414	0.149606		0.0260036	0.0133824	0.0877947		0.00450438	0.00272334	0.0413341
ESTNV_25477_135	0.0693679	0.0370214	0.151506		0.0310097	0.0167254	0.104499		0.020289	0.0123488	0.0933515
ESTNV_25511_539	0.0728531	0.0453967	0.135703		0.00648814	0.0034279	0.0462641		0.00996108	0.00597175	0.0666774
ESTNV_25525_410	0.047028	0.0258403	0.10465		0.0422687	0.0235643	0.0995061		0.0254799	0.0166595	0.0847462
ESTNV_25537_258	0.0724817	0.039583	0.132393		0.0686617	0.0380349	0.12651		0.0851769	0.0581532	0.149686
ESTNV_25560_280	0.0687898	0.0407477	0.12273		0.0412154	0.0218191	0.100803		0.0369337	0.0227011	0.0959851
ESTNV_25601_615	0.0428315	0.00926074	0.010679		0.0404082	0.0094931	0.0148149		0.000386321	0.000177094	0.000392821
ESTNV_25641_253	0.0480889	0.0283307	0.0897425		0.022217	0.0127466	0.0643512		0.0310214	0.0195385	0.0814612
ESTNV_25771_419	0.138712	0.034512	0.0602475		0.0442031	0.0240716	0.00587643		0	0	0
ESTNV_25780_520	0.0682645	0.0413332	0.140039		0.04243	0.0232233	0.117631		0.0649276	0.0393761	0.166899
ESTNV_25792_446	0.0405241	0.0230364	0.101307		0.0211933	0.0117418	0.0779642		0.0179198	0.0105	0.0786713
ESTNV_25889_239	0.0832471	0.0477214	0.14788		0.0186533	0.010045	0.0765308		0.0139983	0.00834464	0.0739264
ESTNV_25891_245	0.0348052	0.0155028	0.0260749		0.0273279	0.0109724	0.022263		0.0365348	0.015815	0.0339131
ESTNV_25950_262	0.0454244	0.0246217	0.114584		0.0266929	0.0150081	0.0909584		0.0434783	0.0276191	0.12393
ESTNV_25962_1153	0.0422756	0.0168785	0.0304058		0.027896	0.0119933	0.0288263		0.036737	0.0166779	0.0365945
ESTNV_26019_72	0.0841948	0.0378144	0.0963199		0.0398498	0.0176596	0.0716316		0.0465805	0.0276022	0.102167
ESTNV_26105_313	0.0524209	0.0272864	0.123489		0.0245701	0.0134468	0.088606		0.0130164	0.00799382	0.0681774
ESTNV_26125_188	0.0877423	0.0533289	0.162209		0.0322063	0.0170982	0.104768		0.0421849	0.0256563	0.131744
ESTNV_26237_290	0.104601	0.0643996	0.174951		0.0678652	0.0437378	0.141465		0.111848	0.0871137	0.183998
ESTNV_26402_575	0.0671371	0.0331866	0.0813031		0.0545667	0.0282273	0.0817777		0.0541745	0.0290976	0.0848073
ESTNV_26431_424	0.182875	0.0751134	0.15766		0.0691975	0.0393752	0.105254		0.0781506	0.0540482	0.121694
ESTNV_26437_1349	0.113999	0.0431798	0.12149		0.0396526	0.0190592	0.0794825		0.0438845	0.0275724	0.10203
ESTNV_26441_1376	0.101275	0.0441229	0.160012		0.0782826	0.044059	0.137051		0.0597673	0.0389839	0.133925
ESTNV_26441_575	0.0700058	0.0301282	0.067601		0.0312347	0.0140652	0.0447897		0.0108566	0.00758598	0.0237594
ESTNV_26484_573	0.0493426	0.0266889	0.119787		0.0464036	0.0252887	0.118545		0.0449166	0.0262757	0.129041
ESTNV_26510_633	0.0747368	0.0354253	0.135414		0.0478155	0.0252986	0.117679		0.03774	0.0229034	0.115894
ESTNV_26544_1247	0.0761183	0.0435248	0.156073		0.0540538	0.0293887	0.137643		0.0366275	0.0218403	0.120299
ESTNV_26616_500	0.106969	0.0558011	0.182694		0.0642284	0.0351897	0.141537		0.0681098	0.0397216	0.162831
ESTNV_26633_350	0.069245	0.0317512	0.114568		0.0178839	0.00947463	0.0653084		0.0238107	0.0138235	0.0820777
ESTNV_26637_285	0.127002	0.0779981	0.198744		0.0288697	0.0154403	0.10128		0.00775524	0.00470674	0.0569091
ESTNV_26650_383	0.0573246	0.0335418	0.0833842		0.0472629	0.0259406	0.0794623		0.0338765	0.0201471	0.0777336
ESTNV_26671_385	0.0556747	0.0264988	0.0893922		0.0549584	0.0251161	0.0828078		0.0750377	0.0439729	0.118764
ESTNV_26718_947	0.0675353	0.0374806	0.131471		0.0382849	0.0198446	0.104853		0.0293337	0.016824	0.0996266
ESTNV_26751_77	0.113165	0.0298992	0.0544777		0.0358458	0.00924726	0.0196128		0.0490933	0.0121753	0.0248278
ESTNV_26771_357	0.147481	0.0797246	0.216064		0.0582219	0.033799	0.127821		0.0577199	0.038367	0.135362
ESTNV_26787_1038	0.112328	0.0552028	0.178154		0.0531078	0.0286599	0.122206		0.0261606	0.0171527	0.0852099
ESTNV_26812_369	0.0392833	0.0206426	0.102809		0.0282933	0.0151372	0.0922726		0.013577	0.00808774	0.0727846
ESTNV_26827_289	0.0650338	0.0346471	0.146192		0.0381422	0.021043	0.115732		0.0174547	0.0106763	0.086342
ESTNV_26827_412	0.0610664	0.0326885	0.139762		0.0338288	0.0181666	0.107758		0.0286727	0.0173298	0.107586
ESTNV_26864_280_V2_NullAll	0.122878	0.0696737	0.195525		0.013396	0.00721334	0.0679309		0.00908649	0.00545243	0.0611703
ESTNV_26873_901	0.0905431	0.0466032	0.155549		0.0381063	0.0209211	0.107638		0.045393	0.0261042	0.129159
ESTNV_26881_400	0.121966	0.0694956	0.193175		0.018369	0.00983499	0.080759		0.0155388	0.00934259	0.0821088
ESTNV_26894_524	0.0518413	0.030717	0.100571		0.0320785	0.0175519	0.0835686		0.010686	0.00633921	0.0513117
ESTNV_26953_522	0.110961	0.057521	0.185856		0.0891883	0.0476899	0.161619		0.133546	0.0816266	0.231885
ESTNV_26964_592	0.0566908	0.0295901	0.131255		0.0207926	0.0110403	0.0846247		0.0143297	0.00858092	0.0751402
ESTNV_26979_270	0.112818	0.0630631	0.190136		0.0448955	0.0245828	0.121709		0.0169824	0.0102293	0.0879055
ESTNV_26994_314	0.0648791	0.0402014	0.106361		0.0226532	0.0120198	0.0699593		0.0230723	0.0146882	0.0792436
ESTNV_26999_214	0.0892082	0.0481277	0.170133		0.0498615	0.0276194	0.127912		0.0412475	0.0278361	0.114666
ESTNV_27014_209	0.0688634	0.0353114	0.149488		0.022871	0.0124344	0.0884001		0.0114961	0.00696565	0.0671575
ESTNV_27042_601	0.0416738	0.0196278	0.106723		0.0241187	0.0135433	0.0842582		0.00416298	0.00246687	0.0398511
ESTNV_27052_377	0.0959282	0.0493326	0.153318		0.0219143	0.0114937	0.083492		0.0302704	0.0183079	0.111213
ESTNV_27081_431	0.107284	0.0585638	0.178605		0.0735285	0.0400909	0.155644		0.0924085	0.0526257	0.172736
ESTNV_27092_253	0.0441075	0.0253695	0.0660336		0.033127	0.0178917	0.0645106		0.0508933	0.0327863	0.0967418
ESTNV_27094_533	0.0405775	0.0220539	0.104104		0.0170649	0.00958301	0.0719069		0.00816551	0.00496186	0.0587415
ESTNV_27109_438	0.0843583	0.0374966	0.101845		0.0857273	0.0398705	0.110054		0.045779	0.0217206	0.0747767
ESTNV_27182_609	0.11336	0.0474373	0.103037		0.0942006	0.0336844	0.0737241		0.0309567	0.0189948	0.0557827
ESTNV_27183_516	0.084031	0.0426114	0.142687		0.0377854	0.0181305	0.0914983		0.0737727	0.0412475	0.15706
ESTNV_27211_160	0.0506376	0.0246971	0.0829088		0.0273895	0.0153603	0.0637496		0.0213929	0.0156686	0.0549655
ESTNV_27219_331	0.0992393	0.0581983	0.173481		0.0288756	0.0154692	0.101538		0.0273459	0.0164883	0.11068
ESTNV_27323_159	0.0610415	0.0348161	0.0911081		0.0367716	0.0191814	0.0801323		0.0226849	0.0134569	0.0681336
ESTNV_27411_289	0.122514	0.0656579	0.162182		0.0186002	0.0103885	0.0726383		0.0237202	0.0151325	0.090767
ESTNV_27414_224	0.0760442	0.0391655	0.136118		0.0268718	0.0145369	0.0856126		0.0218232	0.0121779	0.0799418
ESTNV_27423_1033	0.127793	0.0739587	0.187042		0.0439483	0.0243545	0.120325		0.0237001	0.0146123	0.0976001
ESTNV_27431_454	0.101729	0.0456162	0.143481		0.0190949	0.0106094	0.0683016		0.00674487	0.00419657	0.04538
ESTNV_27467_282	0.201351	0.0865125	0.174842		0.054575	0.0290351	0.110682		0.0384376	0.0238725	0.114581
ESTNV_27471_81	0.0472553	0.0302002	0.10642		0.00901525	0.00483064	0.0548941		0.00272725	0.00164379	0.0334785
ESTNV_27492_1324	0.0347653	0.0155304	0.0963424		0.0165729	0.00920337	0.0650935		0.0190034	0.0107262	0.0674477
ESTNV_27520_353	0.0442477	0.020953	0.122737		0.0237367	0.0126781	0.0917485		0.0182564	0.0109799	0.0878406
ESTNV_27528_1022	0.067739	0.0384768	0.140574		0.0258577	0.0140131	0.0941587		0.0180528	0.0108925	0.0876747
ESTNV_27538_594	0.0332773	0.0177971	0.0362294		0.0233698	0.0114762	0.0372436		0.0239268	0.0147872	0.0502705
ESTNV_27544_95	0.081802	0.0464503	0.148228		0.041837	0.0232237	0.107503		0.00319827	0.00187234	0.0318662
ESTNV_27556_379	0.1154	0.0632497	0.19958		0.0949813	0.0530343	0.183061		0.121538	0.0748884	0.22375
ESTNV_27616_150	0.0470852	0.0232947	0.125537		0.0179265	0.00957462	0.078748		0.0222979	0.0133622	0.0974768
ESTNV_27620_622	0.0996365	0.0526144	0.183586		0.0770027	0.042053	0.168996		0.0636214	0.0384052	0.168587
ESTNV_27741_379	0.0675429	0.0450418	0.127009		0.0143502	0.00748384	0.0621484		0.000738636	0.000448919	0.0151818
ESTNV_27780_352	0.0467469	0.0261611	0.0970637		0.0192856	0.0100975	0.066254		0.0148817	0.00966886	0.0624667
ESTNV_27784_522	0.0525253	0.0205774	0.0357029		0.0422604	0.0192378	0.0429064		0.0505223	0.0224772	0.0519688
ESTNV_27795_301	0.107239	0.0445183	0.092048		0.0791289	0.0280612	0.062083		0.0847882	0.0413349	0.0972171
ESTNV_27802_229	0.0776674	0.0308416	0.106176		0.0235073	0.0129416	0.0698499		0.0158036	0.00970119	0.0644357
ESTNV_27803_242	0.140049	0.054133	0.113016		0.0658945	0.0307701	0.0802031		0.0738998	0.0426345	0.11303
ESTNV_27892_178	0.031497	0.0164674	0.0540551		0.0184386	0.0122158	0.0423332		0.0313429	0.0219884	0.0590247
ESTNV_27898_719	0.115814	0.0610702	0.158543		0.0106472	0.00576605	0.0582313		0.00132523	0.000789224	0.0223149
ESTNV_27903_408	0.0918357	0.0508382	0.173437		0.04546	0.0249679	0.126715		0.0579691	0.0364334	0.153718
ESTNV_27925_445	0.102202	0.0463596	0.128976		0.0476778	0.024355	0.0762992		0.0362402	0.0226404	0.076812
ESTNV_27933_1148	0.0769348	0.0454612	0.144584		0.0138948	0.00754829	0.0665785		0.00972278	0.00579333	0.0615438
ESTNV_28049_192	0.259121	0.138374	0.280057		0.10886	0.0562732	0.179726		0.0933588	0.0524928	0.180573
ESTNV_28052_855	0.0791713	0.0379665	0.128911		0.0826444	0.0422784	0.143166		0.0271894	0.0168427	0.0888421
ESTNV_28071_471	0.046897	0.0280758	0.113227		0.0181716	0.00973139	0.0787106		0.0186639	0.0111024	0.0879881
ESTNV_28108_776	0.117381	0.0649629	0.198068		0.0599729	0.0324395	0.148949		0.0555531	0.0336342	0.153781
ESTNV_28113_319	0.114641	0.0654676	0.194232		0.0732516	0.0444777	0.14988		0.0280437	0.0170868	0.106736
ESTNV_28129_298	0.0558374	0.0321146	0.120549		0.0330538	0.0171104	0.0964213		0.0127385	0.00771518	0.065263
ESTNV_28135_544	0.1175	0.0684282	0.1951		0.0405143	0.0221194	0.118877		0.043167	0.0268808	0.131467
ESTNV_28144_760	0.046853	0.0185675	0.0458277		0.0308078	0.0148857	0.0404167		0.0193838	0.0121915	0.0296232
ESTNV_28146_651	0.00156657	0.00412345	0.00034987		0.00124298	0.000444074	0.000217421		0	0	0
ESTNV_28147_868	0.0556722	0.02783	0.105416		0.0257239	0.0133947	0.0708257		0.020115	0.0126295	0.0671213
ESTNV_28153_52	0.172158	0.0588718	0.126525		0.0739255	0.0289063	0.0748236		0.130848	0.0499021	0.103251
ESTNV_28191_196	0.0168927	0.00730439	0.0222373		0.0214436	0.00891555	0.027638		0.0194131	0.00967041	0.0257277
ESTNV_28210_159	0.179498	0.101922	0.225932		0.123023	0.0681812	0.197254		0.0791803	0.0488113	0.172446
ESTNV_28214_231	0.163413	0.0747722	0.185853		0.0416751	0.0223681	0.0954594		0.0637935	0.0347224	0.125966
ESTNV_28225_885	0.083335	0.0444297	0.166259		0.0477356	0.0260849	0.127963		0.0422032	0.0257795	0.123316
ESTNV_28229_1264	0.0526672	0.0248102	0.124043		0.0204465	0.0111993	0.0774784		0.00390878	0.00236836	0.0367565
ESTNV_28254_132	0.0376073	0.0170277	0.0331239		0.028514	0.0137695	0.0366714		0.0146642	0.00809725	0.0232121
ESTNV_28300_71	0.0615928	0.0343522	0.136759		0.048144	0.0266917	0.125373		0.0449276	0.0263859	0.130557
ESTNV_28433_656	0.0489541	0.0271525	0.123344		0.0436457	0.023694	0.119116		0.0362356	0.0229555	0.118793
ESTNV_28443_245	0.123954	0.0725492	0.158606		0.0886863	0.0547957	0.121323		0.126699	0.0701294	0.137087
ESTNV_28459_118	0.0857968	0.0541493	0.141319		0.0261695	0.0136821	0.0857897		0.00861743	0.00493664	0.0495781
ESTNV_28472_524	0.0792523	0.0402471	0.102749		0.053185	0.0281119	0.0861214		0.0557268	0.0360774	0.108573
ESTNV_28475_104	0.0580689	0.0303237	0.142229		0.0441088	0.0237146	0.124269		0.0580125	0.0348896	0.148148
ESTNV_28503_575	0.0770217	0.042389	0.139519		0.0509194	0.0287915	0.119202		0.0753113	0.049351	0.159094
ESTNV_28531_364	0.0729282	0.0453423	0.133629		0.0291693	0.0160743	0.0903895		0.0267632	0.0168537	0.0959737
ESTNV_28627_455	0.0656115	0.0376505	0.139891		0.0228276	0.0124476	0.08642		0.0108961	0.0066533	0.0663667
ESTNV_28633_1315	0.15213	0.0841542	0.226663		0.0580864	0.0320897	0.138519		0.0447189	0.0271585	0.139964
ESTNV_28637_346	0.0722168	0.0428986	0.137321		0.0428021	0.023545	0.113832		0.0594441	0.0381977	0.146558
ESTNV_28687_428	0.054653	0.0310328	0.0753989		0.0299811	0.0151448	0.059731		0.0267046	0.0165354	0.0694287
ESTNV_28718_598	0.147277	0.0757058	0.19913		0.0513672	0.0311684	0.107046		0.0314165	0.0202953	0.0913808
ESTNV_28793_1230	0.044545	0.0233431	0.12014		0.0213502	0.0116294	0.0862483		0.0122031	0.00733936	0.0733848
ESTNV_28834_300	0.0586651	0.0233803	0.0716615		0.0418512	0.01972	0.0684912		0.0577076	0.0296045	0.087376
ESTNV_28840_797	0.031388	0.00863361	0.00988147		0.0289707	0.00698712	0.0132425		0.0367093	0.0117846	0.0248164
ESTNV_28856_783	0.0806373	0.0526874	0.135219		0.0241924	0.0138887	0.0819019		0.0323765	0.0221841	0.0964257
ESTNV_28880_179	0.0767503	0.0308744	0.0608145		0.0700395	0.0267716	0.0608786		0.066604	0.0227658	0.0492901
ESTNV_28918_557	0.0477605	0.0183719	0.0395049		0.0515567	0.0213043	0.0350995		0.0505512	0.023602	0.0546944
ESTNV_28929_421	0.0782201	0.0477394	0.140814		0.016587	0.00892622	0.0692045		0.0058074	0.00353284	0.0418201
ESTNV_28932_668	0.266539	0.0522437	0.0877389		0.0587923	0.0149444	0.0285123		0.0978019	0.0246313	0.0484839
ESTNV_28937_387	0.0588747	0.0240097	0.0470042		0.0438055	0.0190615	0.0524515		0.00551006	0.00306944	0.0139502
ESTNV_28961_1146	0.0657151	0.0367031	0.103299		0.0390688	0.022599	0.0883535		0.0395705	0.0265057	0.0945321
ESTNV_28965_1177	0.0355668	0.0172575	0.104105		0.0162596	0.00867898	0.0741973		0.00807832	0.00487691	0.0593029
ESTNV_28985_551	0.0498305	0.0235495	0.0555163		0.0238473	0.0104448	0.0380029		0.0375065	0.0182946	0.0572793
ESTNV_28985_758	0.0583315	0.0291636	0.0742697		0.0257913	0.012159	0.049364		0.0405128	0.021798	0.0744655
ESTNV_28987_832	0.153966	0.0815175	0.193268		0.0319236	0.0171773	0.101752		0.0273515	0.0167105	0.101498
ESTNV_29031_51	0.0812758	0.043386	0.149651		0.0645855	0.0350706	0.1347		0.0747188	0.0445545	0.165318
ESTNV_29037_449	0.114827	0.0368598	0.0992272		0.0285291	0.0153185	0.0537957		0.0325909	0.0194096	0.0625337
ESTNV_29038_680	0.0505266	0.0238846	0.0505922		0.0443506	0.0197588	0.0505055		0.0244115	0.013011	0.0468532
ESTNV_29052_323	0.0611808	0.0340661	0.0989499		0.0565885	0.0297314	0.0962974		0.0308534	0.0187199	0.0807435
ESTNV_29079_90	0.0288898	0.0098556	0.0135229		0.028917	0.00792378	0.0173428		0.0159043	0.00537598	0.0117912
ESTNV_29081_545	0.0515512	0.0312379	0.108621		0.0442552	0.0269754	0.0965612		0.0512016	0.0318952	0.113861
ESTNV_29084_190	0.0891627	0.0512123	0.164011		0.053118	0.0285417	0.132193		0.0452409	0.026825	0.137604
ESTNV_29085_178	0.0536033	0.0292117	0.0863715		0.0499695	0.0276748	0.0921219		0.0260762	0.0157761	0.0860347
ESTNV_29088_160	0.0587853	0.0349894	0.105365		0.0420584	0.0238956	0.0918751		0.0570396	0.0361427	0.108803
ESTNV_29114_977	0.188976	0.0527468	0.100156		0.0421155	0.0227961	0.0506462		0.0290796	0.0198915	0.0501254
ESTNV_29115_481	0.0596704	0.0322104	0.12125		0.0396742	0.0199877	0.0982371		0.0345941	0.0202519	0.103804
ESTNV_29129_700	0.0938449	0.0442677	0.139097		0.0362866	0.0191609	0.100066		0.0374823	0.0214407	0.107311
ESTNV_29156_438	0.038578	0.0225121	0.1011		0.01912	0.0102453	0.0801759		0.00850772	0.00503225	0.0585095
ESTNV_29161_372	0.0572562	0.0307683	0.0964936		0.0367742	0.0212728	0.0832516		0.0410134	0.0271736	0.0917771
ESTNV_29167_345	0.0878282	0.0489963	0.150763		0.0394342	0.0224085	0.103383		0.0394981	0.02423	0.119272
ESTNV_29202_277	0.0585793	0.0270084	0.0552032		0.0501133	0.0215532	0.0573264		0.0701208	0.027601	0.0778447
ESTNV_29209_356	0.0670899	0.0366111	0.147743		0.0343996	0.0187818	0.109045		0.0133917	0.00810399	0.0749287
ESTNV_29224_109	0.0541091	0.0290505	0.107953		0.0234942	0.0135514	0.0728714		0.0180115	0.0117472	0.0720481
ESTNV_29234_195	0.132583	0.0766074	0.205825		0.0466166	0.0252128	0.130381		0.0512252	0.0313349	0.146401
ESTNV_29283_367	0.0912007	0.0505986	0.157353		0.0089223	0.00483169	0.0507498		0.00147082	0.000882612	0.0257655
ESTNV_29295_468	0.0604264	0.0349916	0.130748		0.0183102	0.00988359	0.0777059		0.0116516	0.00693569	0.0674095
ESTNV_29296_178	0.148108	0.0660719	0.149701		0.103128	0.0469414	0.143995		0.0424206	0.0239127	0.0999276
ESTNV_29345_441	0.0766361	0.0396533	0.163527		0.0399928	0.0211187	0.117158		0.0725292	0.0427438	0.169443
ESTNV_29346_496	0.149761	0.077782	0.203795		0.0728917	0.0371938	0.146524		0.106897	0.0628284	0.207582
ESTNV_29366_587	0.114312	0.0641194	0.196742		0.0779991	0.0437546	0.165036		0.074218	0.049424	0.163564
ESTNV_29368_168	0.0603596	0.0289472	0.0758063		0.0481841	0.0290674	0.077313		0.0581171	0.0388912	0.104833
ESTNV_29391_150	0.148577	0.0889107	0.207698		0.0273613	0.0148917	0.0947162		0.0146615	0.00891196	0.0768273
ESTNV_29394_510	0.0497768	0.027552	0.123775		0.0181506	0.0098706	0.0777368		0.0275491	0.0170402	0.100642
ESTNV_29402_888	0.136404	0.0415287	0.0848213		0.126778	0.0430673	0.084378		0.0837016	0.0398181	0.0898034
ESTNV_29405_829	0.0517189	0.0145158	0.0235555		0.0268828	0.0105726	0.0197068		0.0124449	0.00611321	0.0131825
ESTNV_29406_497	0.228746	0.122074	0.25758		0.120638	0.0694919	0.17835		0.146284	0.0804247	0.194403
ESTNV_29410_233	0.125804	0.0642129	0.184429		0.0371533	0.0191203	0.104408		0.0206926	0.0128402	0.0884932
ESTNV_29412_354	0.0877886	0.0496848	0.161684		0.0436086	0.0234791	0.118418		0.025741	0.0148805	0.0968594
ESTNV_29588_1459	0.439524	0.179774	0.271386		0.0182723	0.0103874	0.0456642		0.0201714	0.0121891	0.0541109
ESTNV_29605_170	0.0585871	0.0284902	0.0795531		0.0243304	0.0133072	0.0548258		0.0396194	0.0220569	0.0764782
ESTNV_29648_198	0.0255689	0.0112133	0.0166501		0.0266319	0.0100138	0.0186647		0.0186608	0.00982336	0.022824
ESTNV_29649_636	0.117134	0.0534743	0.122979		0.0854109	0.0402163	0.122305		0.125912	0.0615324	0.159891
ESTNV_29669_1247	0.0603151	0.0333272	0.0855126		0.0422362	0.0262136	0.0770113		0.0458771	0.0333162	0.083133
ESTNV_29680_674	0.0401094	0.0241607	0.0962684		0.0264949	0.0133442	0.0794855		0.038462	0.0222374	0.112723
ESTNV_29683_508	0.0733749	0.0394339	0.139208		0.0518877	0.0284379	0.114845		0.0460883	0.0278571	0.107388
ESTNV_29703_831	0.0898005	0.0305095	0.0729827		0.0736486	0.0303496	0.0825582		0.0889684	0.0364526	0.0974192
ESTNV_29707_992	0.196428	0.11795	0.23665		0.0954894	0.054408	0.174012		0.0578394	0.0387425	0.139928
ESTNV_29730_82	0.125212	0.0700916	0.196993		0.0425183	0.0230277	0.1188		0.0551068	0.0336338	0.152432
ESTNV_29749_507	0.0968183	0.0463774	0.113559		0.0293168	0.0173183	0.0674388		0.0425915	0.0321053	0.0916094
ESTNV_29787_212	0.163299	0.0753289	0.181619		0.0291422	0.0160578	0.0810152		0.0296284	0.0162078	0.0817581
ESTNV_29795_449	0.173563	0.0973936	0.246984		0.078393	0.0427265	0.169335		0.0631515	0.0392591	0.162885
ESTNV_29818_733	0.180203	0.0957941	0.237518		0.0418707	0.0237804	0.115639		0.0543041	0.0355345	0.142665
ESTNV_29843_661	0.0615272	0.0341098	0.0826883		0.0432212	0.0213193	0.07389		0.0388787	0.0212966	0.077735
ESTNV_29846_236	0.121601	0.0658609	0.207051		0.075351	0.0407217	0.16774		0.0748165	0.0452132	0.183624
ESTNV_29851_266	0.0664287	0.0349839	0.146837		0.0427046	0.0230028	0.118968		0.00793545	0.00472694	0.0545333
ESTNV_29854_323	0.134577	0.0788409	0.177973		0.0904697	0.0563054	0.155994		0.0831006	0.0570549	0.15207
ESTNV_29856_275	0.0804698	0.0459811	0.145628		0.0405557	0.0219085	0.121381		0.0439342	0.0264871	0.135522
ESTNV_29897_904	0.0522834	0.0331153	0.114006		0.0200911	0.0111206	0.079847		0.0240366	0.014626	0.100837
ESTNV_29909_624	0.0136268	0.00555647	0.00789977		0.014028	0.00473169	0.00872561		0.00381318	0.00125039	0.00274964
ESTNV_29932_1161	0.141435	0.065675	0.171177		0.0382452	0.0208832	0.0810176		0.0407211	0.0233289	0.0979832
ESTNV_29999_203	0.144775	0.088919	0.204041		0.0481247	0.0266951	0.125129		0.012626	0.007653	0.0673019
ESTNV_30013_731	0.0387037	0.0193509	0.105819		0.0200798	0.0107819	0.0797748		0.0197241	0.0122549	0.0879808
ESTNV_30017_158	0.0567963	0.0288788	0.13018		0.0204723	0.0109226	0.0859885		0.0204411	0.0119879	0.0853909
ESTNV_30035_86	0.0593821	0.0394334	0.100973		0.0341749	0.0229311	0.0823369		0.00579649	0.00358542	0.0401685
ESTNV_30075_59	0.0485783	0.026067	0.12573		0.0290374	0.0154864	0.100591		0.0321578	0.0193149	0.113845
ESTNV_30088_559	0.131569	0.0692827	0.192047		0.0471243	0.0263032	0.120238		0.0447679	0.0299936	0.118081
ESTNV_30098_223	0.0575054	0.0236568	0.0730573		0.0590449	0.0276345	0.0713451		0.060186	0.035762	0.0879688
ESTNV_30100_1196	0.0838284	0.0456648	0.164767		0.0512458	0.0280546	0.130541		0.0287781	0.018155	0.0979622
ESTNV_30117_771	0.0562856	0.027152	0.0585607		0.0385823	0.0191997	0.0594272		0.0135104	0.00847915	0.0361337
ESTNV_30122_120	0.0438005	0.0273595	0.0752536		0.0339579	0.0214289	0.066385		0.0159725	0.0102735	0.0515163
ESTNV_30132_66	0	0.00395257	0		0	0	0		0	0	0
ESTNV_30166_762	0.0760026	0.0365587	0.111519		0.0595556	0.0284659	0.106835		0.04452	0.0251445	0.09971
ESTNV_30276_714	0.142551	0.0560955	0.125646		0.097845	0.0420042	0.110384		0.129134	0.0572701	0.14425
ESTNV_30286_404	0.0345859	0.0188587	0.0495757		0.0277443	0.0144533	0.051529		0.0224328	0.0102481	0.0349127
ESTNV_30291_631	0.104286	0.0515395	0.179986		0.0351262	0.0187733	0.110194		0.034247	0.0202847	0.11899
ESTNV_30293_655	0.073914	0.0459526	0.127962		0.0252877	0.0135459	0.0823805		0.0183867	0.0110957	0.0767034
ESTNV_30302_546	0.0486564	0.0252364	0.108068		0.0233588	0.0119872	0.0772319		0.0325819	0.0194887	0.106665
ESTNV_30324_147	0.0752535	0.0373319	0.145884		0.0476879	0.0259461	0.122937		0.0332311	0.0201586	0.115922
ESTNV_30347_1246	0.0959716	0.0361041	0.0887848		0.0190921	0.0105222	0.0454787		0.0238225	0.0123583	0.0494853
ESTNV_30411_506	0.106129	0.0658223	0.157134		0.0341969	0.0198338	0.0943451		0.0174722	0.0116129	0.0664615
ESTNV_30464_1225	0.139525	0.0740348	0.198323		0.0388271	0.0204355	0.109735		0.032743	0.0191997	0.104528
ESTNV_30477_550	0.0416103	0.0229432	0.11661		0.02519	0.0136527	0.0944669		0.0270901	0.0166717	0.106565
ESTNV_30478_1093	0.0760799	0.040171	0.157037		0.0310862	0.0167087	0.104663		0.0464003	0.0280067	0.133891
ESTNV_30481_1304	0.00153616	0.00408526	0.000267355		0	0	0		0	0	0
ESTNV_30484_927	0.0371573	0.015243	0.087168		0.0319775	0.0179224	0.0846485		0.046534	0.0291749	0.11072
ESTNV_30490_823	0.123939	0.067663	0.202455		0.0384029	0.020644	0.117678		0.0352599	0.0212684	0.12312
ESTNV_30499_655	0.242373	0.13942	0.278406		0.0533249	0.0283586	0.134074		0.0372171	0.0227096	0.122562
ESTNV_30512_474	0.0458848	0.026457	0.112809		0.0206884	0.011184	0.0853089		0.0297666	0.0181464	0.114942
ESTNV_30516_1089	0.0499251	0.0238335	0.0546357		0.0134778	0.0084308	0.0335238		0.0199328	0.0137924	0.0422178
ESTNV_30598_384	0.0939191	0.0523562	0.166713		0.0323395	0.0174188	0.106886		0.0279333	0.0168457	0.105229
ESTNV_30606_492	0.00196238	0.00411925	0.000347663		0.00188253	0.000520608	0.000487695		0.000509146	0.00010185	0.000203638
ESTNV_30607_306	0.0890935	0.0555999	0.147101		0.0238752	0.0132091	0.0852367		0.0289493	0.0185605	0.101499
ESTNV_30619_163	0.0559291	0.0329176	0.0783079		0.034173	0.0191698	0.0652426		0.0194573	0.0120432	0.0562334
ESTNV_30625_427	0.0278443	0.0162065	0.0301599		0.0217745	0.0118418	0.0320111		0.0124482	0.00929405	0.0214239
ESTNV_30627_583	0.0775272	0.0414822	0.15106		0.022625	0.012165	0.0902007		0.0278483	0.0166226	0.108962
ESTNV_30649_166	0.146668	0.0774165	0.21288		0.0490095	0.0268533	0.123177		0.0724104	0.0435886	0.160878
ESTNV_30660_574	0.0919145	0.0558243	0.156122		0.0135529	0.00728309	0.0676979		0.0118388	0.00722104	0.0671867
ESTNV_30670_952	0.0635857	0.03382	0.078186		0.0396474	0.0229606	0.0734792		0.0456563	0.0258397	0.0856327
ESTNV_30699_568	0.041844	0.022132	0.0863213		0.0358513	0.0191849	0.0846415		0.0249016	0.0148065	0.07349
ESTNV_30704_116	0.0521115	0.023926	0.0517716		0.0634788	0.0209392	0.0494567		0.0439689	0.016333	0.0381036
ESTNV_30714_431	0.356792	0.0976156	0.15867		0.0331343	0.0147628	0.0349212		0.0490416	0.015554	0.0336931
ESTNV_30720_430	0.186496	0.030379	0.0565872		0.174669	0.037176	0.0727995		0.0073507	0.00675516	0.0177061
ESTNV_30731_255_V2_NullAll	0.16696	0.0780982	0.170847		0.0303813	0.0205945	0.0704909		0.0283949	0.019364	0.0808324
ESTNV_30736_463	0.0365144	0.018866	0.10749		0.0328712	0.0182734	0.103379		0.0354936	0.0216492	0.120133
ESTNV_30757_471	0.079683	0.0457419	0.120703		0.0392125	0.0220467	0.0944489		0.0108235	0.0064244	0.0575799
ESTNV_30795_52	0.0899665	0.01412	0.0203477		0.085381	0.0153437	0.027699		0.111851	0.0282543	0.0548841
ESTNV_30801_1753	0.0772562	0.042487	0.15421		0.0502602	0.0273881	0.126517		0.0412627	0.0251401	0.125834
ESTNV_30801_647	0.1358	0.0710753	0.218295		0.0843788	0.0465303	0.170544		0.0256968	0.0154953	0.106287
ESTNV_30803_692	0.107511	0.0632803	0.183899		0.0409709	0.0221035	0.121179		0.0349368	0.0212332	0.110378
ESTNV_30828_422	0.341284	0.133974	0.238324		0.03766	0.0217676	0.0732614		0.01295	0.00858476	0.0503446
ESTNV_30842_329	0.0805026	0.0509332	0.139032		0.0308253	0.0161189	0.09542		0.0349406	0.0199486	0.106456
ESTNV_30861_483	0.0915803	0.0349674	0.0869614		0.0275069	0.0136495	0.0433247		0.0160958	0.00881447	0.0413265
ESTNV_30897_1203	0.0851955	0.049369	0.156948		0.0305784	0.0164626	0.103919		0.0252441	0.01518	0.104109
ESTNV_30897_1543	0.108213	0.0628419	0.180919		0.0322107	0.0173255	0.107814		0.0290345	0.0175119	0.115034
ESTNV_30942_448	0.117096	0.0602402	0.162465		0.0771947	0.0417709	0.140312		0.045218	0.0278385	0.120846
ESTNV_30975_278	0.127474	0.0559885	0.129186		0.0657742	0.0314046	0.0842121		0.0457716	0.0279479	0.0705152
ESTNV_30983_1638	0.10327	0.0366479	0.0736716		0.0531598	0.0257147	0.0633192		0.019112	0.0137685	0.0326379
ESTNV_30992_1251	0.0706514	0.0342394	0.14276		0.032962	0.0174283	0.105523		0.0114807	0.00687527	0.0690167
ESTNV_31008_177	0.109015	0.0566158	0.167379		0.0565185	0.0299866	0.125428		0.0618965	0.0388173	0.150578
ESTNV_31016_480	0.131364	0.0732712	0.205801		0.0655647	0.0363299	0.148247		0.00614198	0.00371553	0.0505216
ESTNV_31055_861	0.0676566	0.0295992	0.0765533		0.045951	0.0217803	0.0755407		0.0403861	0.0214498	0.0836608
ESTNV_31066_637	0.0935556	0.038362	0.0911586		0.0858266	0.038249	0.100029		0.0474099	0.0272214	0.0775632
ESTNV_31093_1513	0.102066	0.0539948	0.172753		0.0515798	0.0301048	0.126627		0.0368167	0.0222002	0.124312
ESTNV_31107_540	0.0669342	0.0362935	0.129146		0.0391425	0.0209499	0.106344		0.0248052	0.0156465	0.0957269
ESTNV_31110_721	0.0425882	0.0217072	0.115952		0.0209389	0.0111909	0.0851251		0.0122991	0.00736605	0.072173
ESTNV_31115_754	0.0720374	0.0330726	0.122342		0.0224177	0.0116842	0.0764885		0.0337845	0.0191387	0.10054
ESTNV_31116_191	0.118228	0.0695604	0.193286		0.0301302	0.0161588	0.104251		0.0205491	0.012435	0.0953892
ESTNV_31139_1014	0.0954163	0.0510822	0.165385		0.0286283	0.0153995	0.0977045		0.0358346	0.0212528	0.11789
ESTNV_31140_226	0.114232	0.0641957	0.187182		0.0756917	0.0421158	0.157594		0.122801	0.0767698	0.223497
ESTNV_31146_402	0.0561645	0.0118352	0.0290664		0.0339504	0.00845355	0.0165475		0.037561	0.0100998	0.0209696
ESTNV_31153_805	0.0496374	0.0168288	0.0383327		0.0413561	0.0159187	0.0431744		0.042161	0.0155755	0.0467592
ESTNV_31164_1708	0.119039	0.069783	0.192803		0.0336727	0.018083	0.110921		0.0290701	0.0175126	0.111928
ESTNV_31184_704	0.0765925	0.0391377	0.130997		0.0393383	0.0217416	0.0874645		0.0091895	0.00520711	0.0471596
ESTNV_31189_244	0.0635731	0.0184518	0.0303915		0.0498583	0.0246176	0.022392		0.0656457	0.0134832	0.025918
ESTNV_31226_482	0.0440873	0.0258172	0.0808283		0.0412086	0.0211057	0.0776073		0.0568086	0.0337058	0.115893
ESTNV_31240_1536	0.0750666	0.0438946	0.150092		0.0393461	0.0211332	0.117692		0.0483214	0.0289012	0.141402
ESTNV_31277_1049	0.144976	0.086487	0.206952		0.0571063	0.0314105	0.140645		0.0715849	0.0451646	0.173127
ESTNV_31283_1378	0.0514023	0.0277738	0.0924502		0.0451476	0.0234336	0.0889911		0.0487607	0.0249799	0.0939387
ESTNV_31289_1032	0.0689929	0.038659	0.117839		0.0406692	0.0226835	0.0994655		0.0412499	0.0264471	0.106522
ESTNV_31315_242	0.0604284	0.0244411	0.088648		0.0358517	0.0195007	0.0736414		0.0369762	0.0196947	0.0805187
ESTNV_31330_1236	0.377201	0.0564888	0.0855216		0.0476971	0.0159188	0.0261286		0.042788	0.0167205	0.0385734
ESTNV_31378_62	0.0430809	0.0257414	0.10544		0.0109796	0.00583644	0.0593414		0.00552294	0.00335859	0.0452464
ESTNV_31411_621	0.0368227	0.021374	0.0826757		0.0239753	0.0157856	0.0676143		0.0184311	0.011912	0.0666672
ESTNV_31421_450	0.0734319	0.0392734	0.153556		0.0384965	0.0207065	0.118799		0.0302308	0.0182007	0.11693
ESTNV_31427_1001	0.120699	0.062354	0.184023		0.0421101	0.0229211	0.109995		0.0168503	0.0112112	0.0686081
ESTNV_31438_51	0.0682288	0.039938	0.139001		0.0280238	0.0150839	0.0986496		0.0308007	0.0187852	0.114285
ESTNV_31441_573	0.0656445	0.0404465	0.134103		0.017507	0.00942389	0.0752625		0.0118878	0.00706696	0.0682576
ESTNV_31448_452	0.0684221	0.0274899	0.0871441		0.0293925	0.0125544	0.0560276		0.0152495	0.00789793	0.043015
ESTNV_31472_595	0.00775757	0.00608892	0.00833401		0.00981351	0.00480737	0.0100558		0.00616384	0.0034551	0.00749186
ESTNV_31493_565	0.0071607	0.00443598	0.000974059		0.00848059	0.00454095	0.00113011		0.00754541	0.00151365	0.00301362
ESTNV_31519_569	0.109613	0.0565591	0.195679		0.0897751	0.0483906	0.177568		0.0813482	0.0479426	0.179997
ESTNV_31531_916	0.0605643	0.0328418	0.127336		0.0491652	0.0280214	0.119256		0.0368149	0.0223576	0.121569
ESTNV_31552_150	0.110842	0.0646837	0.182851		0.0304975	0.0163751	0.105603		0.0106714	0.00631227	0.0591078
ESTNV_31552_764	0.0891449	0.0515882	0.16173		0.0235065	0.0126713	0.0922765		0.00587473	0.00352214	0.0480436
ESTNV_31566_525	0.0712867	0.0307676	0.0679787		0.0473048	0.0226346	0.0692953		0.043396	0.0226074	0.0786021
ESTNV_31566_729	0.0438984	0.0228862	0.118373		0.0298104	0.0162517	0.0975353		0.023811	0.0142286	0.0960235
ESTNV_31573_185	0.0673607	0.0389236	0.13941		0.0162459	0.00876312	0.0745819		0.0123124	0.00741556	0.0724994
ESTNV_31618_594	0.0661338	0.0350765	0.144357		0.0213671	0.0114874	0.0864493		0.0267582	0.016242	0.103106
ESTNV_31627_163	0.187366	0.0459091	0.0830875		0.0431127	0.0175081	0.0411012		0.031991	0.0194936	0.0458195
ESTNV_31659_537	0.0907906	0.0492928	0.17241		0.0539131	0.0301619	0.134052		0.0770883	0.0475258	0.181199
ESTNV_31661_274	0.10154	0.0575575	0.161978		0.054019	0.0317407	0.112987		0.0380666	0.0289759	0.0932347
ESTNV_31687_131	0.0536425	0.0235918	0.0512077		0.0208131	0.0105944	0.036407		0.0173929	0.0124725	0.0337601
ESTNV_31751_1321	0.117733	0.0650107	0.19532		0.02769	0.0151627	0.0977745		0.0312743	0.019425	0.112125
ESTNV_31760_309	0.120892	0.0625541	0.154448		0.0794153	0.0396619	0.139791		0.0292868	0.0187122	0.0849845
ESTNV_31768_165	0.0929714	0.0375794	0.0719488		0.0529255	0.0283884	0.0576071		0.0406969	0.0275088	0.0676612
ESTNV_31779_190	0.124115	0.0739403	0.199894		0.0454991	0.0244303	0.128596		0.0467247	0.0281719	0.145368
ESTNV_31795_379	0.0684738	0.0353241	0.152861		0.0722354	0.0399713	0.158087		0.142437	0.0878082	0.253638
ESTNV_31840_477	0.0634391	0.0221778	0.045404		0.0493574	0.0187179	0.049661		0.00943824	0.00559688	0.0264616
ESTNV_31852_56	0.19012	0.106496	0.256326		0.0828634	0.0447161	0.171901		0.120516	0.0721204	0.227758
ESTNV_31857_323	0.129335	0.0636029	0.186479		0.0267587	0.0149153	0.0883739		0.0209335	0.0124231	0.0872601
ESTNV_31863_1602	0.0827637	0.0482777	0.161108		0.0502752	0.027492	0.132183		0.0249106	0.0158721	0.0935414
ESTNV_31895_1189	0.0854482	0.0285802	0.0607284		0.0495689	0.0141547	0.0363819		0.00997348	0.00660086	0.0182094
ESTNV_31916_578	0.184846	0.0801227	0.18809		0.0686997	0.0318153	0.104352		0.0275442	0.0131382	0.0604896
ESTNV_31925_1822	0.116494	0.0707305	0.18509		0.0537404	0.0287666	0.131954		0.0445085	0.0270078	0.12347
ESTNV_31931_115	0.0123058	0.00712903	0.00711616		0.00636803	0.00321122	0.00497084		0.00552521	0.00289847	0.00712168
ESTNV_31964_183	0.0242892	0.0111565	0.0175153		0.0233342	0.00889423	0.0215503		0.0147678	0.00841935	0.0221858
ESTNV_31964_283	0.0556396	0.0164692	0.0269184		0.0521651	0.0179726	0.0345892		0.0194187	0.0113665	0.0307504
ESTNV_31965_507	0.0640806	0.0386196	0.10271		0.0219963	0.0118062	0.0678478		0.00522671	0.00298516	0.0344277
ESTNV_31974_783	0.0438824	0.0193197	0.10691		0.0183571	0.00977517	0.0680685		0.00869132	0.00519959	0.0548454
ESTNV_31978_472	0.080576	0.0422798	0.14912		0.0198109	0.0106577	0.0833291		0.00775298	0.00467667	0.0578573
ESTNV_31985_1951	0.0885982	0.038181	0.0815811		0.0671925	0.0307896	0.0861508		0.0174137	0.0103591	0.0482635
ESTNV_31988_1587	0.0830034	0.0424583	0.113519		0.0565496	0.0263523	0.084678		0.083081	0.0408358	0.115032
ESTNV_32001_1243	0.13529	0.0586852	0.146189		0.0682033	0.0309725	0.0942017		0.0287461	0.0194037	0.0724195
ESTNV_32016_937	0.0617538	0.0342038	0.138215		0.0381877	0.0201736	0.113405		0.0568531	0.0337749	0.152825
ESTNV_32021_1677	0.0230926	0.011851	0.0199711		0.0287263	0.00920092	0.0218074		0.0447309	0.0148116	0.0327199
ESTNV_32034_123	0.0910677	0.0477344	0.153765		0.0529142	0.028337	0.120606		0.0370792	0.0250083	0.100603
ESTNV_32037_954	0.0732881	0.039091	0.155825		0.0414106	0.0227175	0.120357		0.0409081	0.0251268	0.133728
ESTNV_32044_621	0.0586085	0.0309709	0.133723		0.0417934	0.0226255	0.111099		0.0392426	0.0230394	0.116438
ESTNV_32069_319	0.0801313	0.0477069	0.124715		0.0286716	0.0159083	0.0797565		0.00896966	0.00560926	0.0491578
ESTNV_32073_360	0.0999435	0.0423249	0.0911777		0.0761688	0.0349722	0.09671		0.0578013	0.0373246	0.100089
ESTNV_32088_1164	0.0628205	0.0337278	0.143709		0.0324905	0.0174962	0.108754		0.027187	0.0164185	0.109351
ESTNV_32102_56	0.0578623	0.0316409	0.135433		0.0286141	0.0153641	0.102645		0.0220093	0.0132274	0.0824297
ESTNV_32103_191	0.0936495	0.0436799	0.108322		0.020982	0.0111313	0.055854		0.0197935	0.0110793	0.0638212
ESTNV_32124_500	0.180453	0.0637	0.131069		0.0587054	0.0298794	0.0908598		0.0457477	0.0301021	0.095745
ESTNV_32130_141	0.0710804	0.0375956	0.139439		0.0267126	0.0142035	0.0894604		0.0123159	0.00732488	0.0652802
ESTNV_32134_1314	0.0207329	0.00924622	0.0121239		0.0173874	0.00682857	0.0152008		0.00539834	0.00213707	0.00461406
ESTNV_32134_414	0.150725	0.0888587	0.197912		0.0492011	0.0253965	0.123373		0.0131464	0.00783412	0.0720743
ESTNV_32145_143	0.0753537	0.0417849	0.153303		0.024611	0.0132925	0.0941307		0.0115991	0.00695127	0.0713929
ESTNV_32145_342	0.031524	0.0103136	0.0203722		0.0290612	0.0113933	0.0249681		0.0123289	0.00592505	0.0154792
ESTNV_32146_317	0.115829	0.0405103	0.110345		0.0208191	0.0122797	0.059443		0.0250921	0.0173567	0.0656985
ESTNV_32147_1166	0.0328602	0.0187236	0.0505621		0.02113	0.0122572	0.044954		0.0143244	0.00807587	0.0419201
ESTNV_32152_893	0.0918288	0.0382774	0.155445		0.0407421	0.0255847	0.095591		0.0102038	0.00591988	0.0551681
ESTNV_32163_923	0.0583318	0.0316519	0.135772		0.0303463	0.0161221	0.0995837		0.0120332	0.00741727	0.0681066
ESTNV_32170_318	0.101339	0.0566531	0.172812		0.0230053	0.0123227	0.0888179		0.023218	0.0138779	0.0981732
ESTNV_32181_1055	0.0447708	0.0204781	0.080666		0.0495113	0.0269326	0.0868657		0.013893	0.00824644	0.0516032
ESTNV_32185_1777	0.0533142	0.0285368	0.132781		0.0269308	0.0144965	0.0992938		0.0262981	0.0158297	0.0997333
ESTNV_32189_702	0.064579	0.0359312	0.08967		0.0430603	0.0240942	0.0816648		0.0452468	0.0312931	0.0870596
ESTNV_32192_1558	0.0679351	0.0344034	0.14842		0.0404833	0.0219597	0.116417		0.0346268	0.0202565	0.114922
ESTNV_32208_1132	0.0280309	0.0140127	0.0322726		0.0245715	0.0123996	0.0339784		0.0232466	0.0147696	0.0409567
ESTNV_32214_542	0.0281529	0.0166196	0.03513		0.019594	0.0109234	0.0352285		0.0213273	0.0120539	0.0375199
ESTNV_32264_443	0.0544774	0.03212	0.124091		0.0234704	0.0129049	0.086133		0.0156377	0.010076	0.068253
ESTNV_32268_419	0.0753042	0.0411897	0.131692		0.0491333	0.0277247	0.0973162		0.0475104	0.0270484	0.1115
ESTNV_32286_130	0.150497	0.0448805	0.10031		0.0554051	0.0247914	0.0718792		0.0863345	0.04064	0.104393
ESTNV_32294_424	0.0652281	0.0319658	0.123243		0.0165213	0.00851504	0.0668515		0.0157957	0.00949308	0.0753333
ESTNV_32324_518	0.176508	0.0895658	0.199757		0.0249263	0.0131185	0.0800029		0.00985657	0.00604985	0.0575306
ESTNV_32327_914	0.062764	0.0351968	0.139644		0.0509423	0.0285383	0.123911		0.0321501	0.0200992	0.1087
ESTNV_32333_532	0.075083	0.0367105	0.100234		0.0493811	0.0268383	0.0934152		0.0239749	0.0195122	0.060549
ESTNV_32335_516	0.0620621	0.0351287	0.138082		0.0338922	0.0187535	0.105402		0.0155615	0.00939392	0.0812964
ESTNV_32341_483	0.0673355	0.0377711	0.0908706		0.0309603	0.0156033	0.0689508		0.0275458	0.0179401	0.0714151
ESTNV_32349_576	0.147448	0.0828605	0.200494		0.0731018	0.0408634	0.149209		0.0986048	0.0604152	0.182951
ESTNV_32352_307	0.0636981	0.0238841	0.0476891		0.0331531	0.0148985	0.0374639		0.0309902	0.0142868	0.0351227
ESTNV_32353_1231	0.0625447	0.0338064	0.144613		0.0249921	0.0134496	0.095602		0.0133756	0.00804357	0.0743099
ESTNV_32405_190	0.0707166	0.035333	0.152191		0.0467287	0.0250627	0.128512		0.0412019	0.0246557	0.133121
ESTNV_32413_188	0.0592942	0.0141752	0.0338709		0.016652	0.00916215	0.0223198		0.011784	0.00729809	0.0204024
ESTNV_32416_1598	0.105748	0.0573475	0.182778		0.0400333	0.0211928	0.115944		0.0475579	0.0286177	0.14295
ESTNV_32455_522	0.0238663	0.0113002	0.0891013		0.0210109	0.0111439	0.0845831		0.0257548	0.0153079	0.103411
ESTNV_32501_1042	0.0725411	0.0421521	0.0994382		0.038812	0.021432	0.0838031		0.0555013	0.0376735	0.115231
ESTNV_32502_411	0.0546986	0.0347967	0.114519		0.0117945	0.00653251	0.0579965		0.00202397	0.00122339	0.0269041
ESTNV_32528_634	0.0522383	0.0308409	0.117635		0.0118673	0.00640466	0.0644956		0.0117187	0.00698631	0.0703235
ESTNV_32529_1000	0.0306933	0.0148974	0.0581342		0.030591	0.0185624	0.0568802		0.0356949	0.0231019	0.0594901
ESTNV_32533_974	0.0920136	0.0523865	0.141086		0.0893116	0.0481974	0.146062		0.0833234	0.0509096	0.162942
ESTNV_32554_686	0.0429251	0.024408	0.0956103		0.0213543	0.0113338	0.0736159		0.0261734	0.015144	0.0899092
ESTNV_32589_481	0.0164051	0.0084563	0.00985684		0.0169013	0.00561017	0.0102148		0.0103541	0.00513611	0.0120896
ESTNV_32598_466	0.0808353	0.0327454	0.0823996		0.0756906	0.0333792	0.0890225		0.0863662	0.0366953	0.106722
ESTNV_32613_529	0.0814727	0.0357319	0.101407		0.0605598	0.0264728	0.0896108		0.0475513	0.0222325	0.0838371
ESTNV_32627_748	0.13711	0.080414	0.210839		0.0603203	0.0342645	0.138102		0.0496584	0.0300786	0.14729
ESTNV_32631_316	0.0781927	0.0208301	0.0443286		0.0663515	0.0220385	0.0535504		0.0247722	0.0149576	0.0438127
ESTNV_32646_394	0.0674816	0.0169179	0.0275319		0.0102913	0.00356664	0.00482701		0.00593271	0.00163838	0.00343648
ESTNV_32672_1194	0.0740097	0.0359376	0.0780346		0.0600877	0.0285795	0.0718706		0.040731	0.0215063	0.0686888
ESTNV_32680_65	0.128518	0.0649698	0.161325		0.0465619	0.024389	0.104032		0.0666445	0.0388844	0.13765
ESTNV_32685_763	0.0231715	0.0111969	0.0872716		0.00938137	0.00502243	0.0577266		0.00946727	0.00569886	0.0642184
ESTNV_32699_311	0.062232	0.0197622	0.0346796		0.0304812	0.0105722	0.0193076		0.0313201	0.0145047	0.0322844
ESTNV_32703_428	0.0339067	0.0182548	0.0503644		0.0246758	0.0142351	0.0470656		0.0248523	0.0137721	0.0432793
ESTNV_32703_647	0.0278426	0.0144215	0.0438234		0.0214351	0.0125238	0.0414657		0.0269357	0.0146687	0.0415391
ESTNV_32705_189	0.111995	0.0577739	0.17596		0.0573609	0.0307402	0.132787		0.0193258	0.0117557	0.0895578
ESTNV_32708_850	0.030398	0.0230258	0.0618038		0.0112579	0.00636804	0.0425892		0.0082891	0.00556051	0.0393545
ESTNV_32714_234	0.0752009	0.0461807	0.144015		0.0373289	0.0209668	0.108443		0.0408361	0.0247966	0.122328
ESTNV_32717_1091	0.067611	0.0343112	0.116925		0.0443157	0.0221817	0.0974635		0.021191	0.0119129	0.0755001
ESTNV_32722_405	0.0963032	0.0558299	0.144794		0.0233816	0.0124943	0.0797905		0.0170861	0.0104848	0.075457
ESTNV_32738_424	0.0600529	0.0142102	0.0232059		0.0588371	0.0137847	0.0302064		0.0555303	0.0216674	0.0538935
ESTNV_32773_510	0.0625746	0.0325619	0.116521		0.0332055	0.0178803	0.0850532		0.00241696	0.00143051	0.027326
ESTNV_32778_323	0.0774174	0.0403829	0.157398		0.0626612	0.034164	0.146155		0.0262505	0.0158802	0.106435
ESTNV_32780_403	0.215953	0.0215344	0.0318887		0.0431463	0.00663116	0.00935923		0.0107021	0.00253744	0.00527356
ESTNV_32810_1998	0.0617205	0.030836	0.115802		0.0367884	0.0189078	0.0936634		0.0520813	0.0296947	0.122937
ESTNV_32815_1072	0.137671	0.0766462	0.215167		0.0470896	0.0252651	0.130831		0.055869	0.0339171	0.156114
ESTNV_32836_905	0.0773937	0.0393341	0.137658		0.0296998	0.0180407	0.0827941		0.0325592	0.0217248	0.0943321
ESTNV_32841_696	0.0710404	0.00824592	0.0327945		0.0703336	0.0214929	0.0411244		0.0528241	0.027199	0.0593886
ESTNV_32862_1006	0.105884	0.0547435	0.175983		0.0415763	0.0220306	0.106052		0.0273294	0.0161087	0.0876796
ESTNV_32862_1481	0.126641	0.0610685	0.192501		0.0427761	0.021656	0.107871		0.0202726	0.0119305	0.0881555
ESTNV_32894_1718	0.0682087	0.0335989	0.0929487		0.0445453	0.021799	0.0672362		0.0272113	0.0181347	0.0634572
ESTNV_32900_1348	0.0890705	0.0362073	0.15391		0.0661884	0.0345463	0.123401		0.0606235	0.0333836	0.135009
ESTNV_32904_1871	0.113807	0.0698375	0.160923		0.0451661	0.0244108	0.111077		0.03235	0.0214048	0.101426
ESTNV_32907_1778	0.0146609	0.00608794	0.00466281		0.014168	0.00320833	0.00619381		0.0157986	0.00487932	0.0109609
ESTNV_32942_591	0.0490048	0.0216802	0.0452544		0.0488432	0.0180893	0.0455995		0.0450926	0.0215859	0.0480398
ESTNV_32947_518	0.147169	0.0830214	0.200831		0.0446411	0.0235627	0.122041		0.0480297	0.0291223	0.147987
ESTNV_32977_454	0.0695739	0.0347341	0.149308		0.0579218	0.0309036	0.14101		0.0810165	0.0473487	0.17821
ESTNV_32983_812	0.0232579	0.0097993	0.0846671		0.0128188	0.00677462	0.0648935		0.0127215	0.00744352	0.0661481
ESTNV_32986_2206	0.115497	0.057738	0.140492		0.0211829	0.0115629	0.0803928		0.0164617	0.0104916	0.07553
ESTNV_33016_564	0.0807991	0.051735	0.147787		0.0260284	0.0138568	0.0943483		0.0411642	0.0241868	0.12958
ESTNV_33031_945	0.070457	0.0405035	0.144307		0.0151976	0.00819062	0.0728003		0.0115961	0.00709099	0.0657634
ESTNV_33032_67	0.113355	0.0495598	0.131549		0.0450834	0.0248532	0.0940614		0.0243417	0.0153713	0.0797304
ESTNV_33045_743	0.0525017	0.0293155	0.128144		0.0177832	0.00967249	0.0783894		0.00939866	0.0056228	0.0638377
ESTNV_33054_587	0.0372725	0.0247761	0.0713759		0.0280458	0.0144267	0.0643088		0.015665	0.010152	0.0532373
ESTNV_33065_318	0.0641197	0.0390238	0.121443		0.0194803	0.0102551	0.0671533		0.0366141	0.0209655	0.0983879
ESTNV_33065_574	0.0620278	0.0375898	0.119931		0.0154687	0.00813459	0.0618021		0.0275312	0.0157428	0.088501
ESTNV_33104_330	0.065842	0.0338443	0.105773		0.0351818	0.0196517	0.0835797		0.0460882	0.0267003	0.108388
ESTNV_33113_353	0.0800773	0.0362063	0.0958228		0.0482808	0.0232933	0.0850472		0.0257423	0.0156751	0.0598322
ESTNV_33128_565	0.0837048	0.0411098	0.144928		0.0385416	0.0188014	0.0952051		0.0382099	0.0215057	0.108868
ESTNV_33128_78	0.0994588	0.0572938	0.160673		0.0478866	0.0239902	0.109747		0.0767907	0.0442288	0.161051
ESTNV_33149_461	0.117096	0.0566215	0.145067		0.0489072	0.027399	0.0993562		0.0530642	0.0324448	0.116199
ESTNV_33151_631	0.054026	0.0323073	0.11281		0.0262511	0.0151445	0.0813979		0.0345617	0.0228916	0.099091
ESTNV_33156_1501	0.212386	0.118217	0.250231		0.0833597	0.0462268	0.17067		0.0826142	0.050925	0.187516
ESTNV_33196_654	0.0825853	0.0303963	0.0668966		0.061635	0.02445	0.058971		0.0416539	0.0226182	0.0623444
ESTNV_33243_1092	0.0596881	0.0341348	0.125478		0.0187898	0.0101832	0.0763318		0.0173231	0.0106341	0.0838635
ESTNV_33243_235	0.0805659	0.0460876	0.145089		0.0195775	0.0105108	0.0776409		0.0139051	0.0082889	0.0728586
ESTNV_33263_74	0.0591529	0.0294	0.133785		0.0336178	0.0177528	0.10339		0.0263532	0.01575	0.0978941
ESTNV_33266_651	0.101956	0.056718	0.17265		0.0248853	0.0135028	0.0905689		0.00385721	0.00232705	0.0405646
ESTNV_33268_936	0.0499203	0.0209117	0.0409901		0.0512574	0.0203291	0.0474444		0.063753	0.0286934	0.0695079
ESTNV_33272_678	0.061218	0.0320005	0.0772857		0.0563332	0.0299707	0.0794195		0.0593407	0.0355277	0.0970685
ESTNV_33295_846	0.0520757	0.0239983	0.0482694		0.0504148	0.024105	0.0558714		0.077894	0.0350658	0.0787403
ESTNV_33326_1277	0.105667	0.0642684	0.177118		0.0417931	0.0252434	0.111126		0.0359714	0.0217793	0.120675
ESTNV_33335_526	0.0726931	0.0435677	0.130283		0.0494399	0.02783	0.106434		0.00700536	0.00435761	0.0428579
ESTNV_33335_64	0.0838863	0.0481915	0.158629		0.0457367	0.024457	0.114869		0.0107619	0.00640207	0.0658362
ESTNV_33349_194	0.0472499	0.0254011	0.125269		0.0573925	0.0314273	0.14018		0.0198071	0.0120362	0.0864724
ESTNV_33351_1653	0.0230135	0.0135169	0.0290861		0.0196826	0.00865457	0.0308404		0.029386	0.0140969	0.0426893
ESTNV_33383_550	0.0591063	0.0248318	0.0554797		0.0682237	0.024872	0.0615902		0.0402054	0.0207118	0.057684
ESTNV_33390_1703	0.0669103	0.03524	0.147223		0.0236313	0.0123288	0.0798284		0.00725006	0.0044435	0.0524552
ESTNV_33402_1114	0.0950326	0.0530804	0.150244		0.0497744	0.0291643	0.100861		0.0769025	0.0433897	0.125074
ESTNV_33436_158	0	0.00395257	0		0	0	0		0	0	0
ESTNV_33441_1110	0.130287	0.0664461	0.186592		0.0654074	0.0323469	0.132861		0.0577226	0.0339078	0.149957
ESTNV_33458_777	0.134094	0.0727899	0.183968		0.0396347	0.0217193	0.110722		0.0379853	0.023262	0.125227
ESTNV_33470_753	0.087359	0.0502587	0.165286		0.0380511	0.0203908	0.116824		0.0283031	0.0169592	0.10792
ESTNV_33477_1310	0.140876	0.0236891	0.0381502		0.0675962	0.0175735	0.0156629		0.0251465	0.0050804	0.0100083
ESTNV_33492_1355	0.10369	0.0432931	0.0988915		0.0827153	0.0363608	0.105645		0.123676	0.0620965	0.14658
ESTNV_33492_254	0.0686336	0.0379187	0.145369		0.0354972	0.0192364	0.109806		0.0524691	0.0322999	0.14399
ESTNV_33506_1739	0.0655549	0.0384109	0.122246		0.0131746	0.00662645	0.0564496		0.00640356	0.00384243	0.0453781
ESTNV_33508_1445	0.0272388	0.00828338	0.00910946		0.0346487	0.0112241	0.0102241		0.0216022	0.00530535	0.0108677
ESTNV_33508_561	0.128465	0.0568206	0.153508		0.0452596	0.0266002	0.0898888		0.0357784	0.0183212	0.0859176
ESTNV_33510_1543	0.0932891	0.0400604	0.0849602		0.0528638	0.0254837	0.0634583		0.0561035	0.0272146	0.0676378
ESTNV_33510_654	0.0776394	0.0414231	0.162926		0.0303581	0.0163731	0.103034		0.0116812	0.00702693	0.0698099
ESTNV_33513_1102	0.0483946	0.0253265	0.129526		0.0474078	0.0259345	0.127743		0.017934	0.0109129	0.0881985
ESTNV_33513_1234	0.0519582	0.023181	0.0443517		0.0370657	0.0172271	0.0472353		0.00547665	0.00332189	0.0212477
ESTNV_33518_1279	0.0755054	0.0422929	0.151123		0.0245943	0.0133339	0.0928863		0.0259861	0.0159708	0.103112
ESTNV_33535_713	0.138071	0.0790719	0.205664		0.0528615	0.0307189	0.124536		0.0467826	0.0299617	0.120674
ESTNV_33535_853	0.0881959	0.0535783	0.134273		0.0403091	0.0219502	0.0966234		0.00961009	0.00577634	0.0571692
ESTNV_33547_529	0.119019	0.0657012	0.180705		0.0661237	0.0379855	0.135545		0.0847536	0.0614077	0.168913
ESTNV_33552_350	0.0751115	0.0396976	0.157648		0.0366223	0.0195662	0.111071		0.0569948	0.0340458	0.148579
ESTNV_33570_1563	0.0893633	0.0440467	0.123024		0.0247626	0.0138929	0.0720928		0.0198628	0.0116724	0.0693502
ESTNV_33582_567	0.0569544	0.0337588	0.10692		0.0353763	0.0189799	0.0891261		0.0227612	0.0130444	0.0745409
ESTNV_33604_584	0.0912313	0.0386492	0.0943673		0.0671407	0.0270067	0.0792916		0.0571432	0.0301568	0.0793696
ESTNV_33615_253	0.0647949	0.0317805	0.144244		0.0343468	0.018433	0.108479		0.0255376	0.015275	0.10223
ESTNV_33615_786	0.04348	0.0228804	0.120549		0.0243527	0.0131626	0.093241		0.0070284	0.00420841	0.0538251
ESTNV_33627_835	0.0237952	0.0108849	0.087789		0.0182506	0.0098114	0.0769999		0.0322031	0.0194985	0.114428
ESTNV_33639_296	0.0474067	0.0211174	0.0422263		0.0356601	0.0153974	0.0451463		0.0454733	0.0235096	0.0687991
ESTNV_33657_281	0.0864948	0.0491752	0.159471		0.0275743	0.0146771	0.0930475		0.0137501	0.00795815	0.0641688
ESTNV_33670_888	0.0505033	0.0249066	0.128153		0.0318745	0.0175384	0.100472		0.0128409	0.00780401	0.0715667
ESTNV_33672_521	0.111477	0.0620019	0.193154		0.0659611	0.0357581	0.155281		0.0125327	0.0075472	0.069756
ESTNV_33679_188	0.122822	0.0705636	0.197338		0.0502396	0.0278041	0.127988		0.0372146	0.0236292	0.110906
ESTNV_33681_845	0.100211	0.0510535	0.175866		0.0492462	0.0270297	0.126083		0.00685624	0.00417231	0.0526335
ESTNV_33690_1507	0.0954051	0.0567702	0.150303		0.0539429	0.0280562	0.120915		0.030616	0.0182608	0.0955803
ESTNV_33694_436	0.0443275	0.0224913	0.119961		0.0216909	0.011729	0.085947		0.014015	0.00851153	0.076943
ESTNV_33694_684	0.0371181	0.0188292	0.111213		0.0197196	0.0106573	0.0812165		0.0130478	0.00788564	0.0759996
ESTNV_33709_610	0.19643	0.112506	0.258626		0.0815971	0.0444221	0.171463		0.0923454	0.0559876	0.194444
ESTNV_33721_557	0.0600869	0.0263844	0.119368		0.0273068	0.014527	0.0888374		0.042106	0.0249283	0.121411
ESTNV_33738_241	0.0882796	0.0397928	0.0922981		0.0822913	0.034564	0.0931904		0.0567911	0.0219993	0.0672932
ESTNV_33746_1547	0.0525233	0.0315716	0.119021		0.0265673	0.014717	0.0928347		0.0312318	0.0205689	0.0971915
ESTNV_33756_170	0.0810445	0.0449591	0.0969098		0.0402784	0.0235642	0.0826509		0.00958129	0.00571999	0.0498609
ESTNV_33760_518	0.104631	0.0481634	0.148201		0.0926014	0.0435856	0.135491		0.137454	0.0717173	0.185797
ESTNV_33761_306	0.0775497	0.0406554	0.116626		0.0408105	0.0197759	0.092336		0.0204337	0.010563	0.06005
ESTNV_33780_777	0.109029	0.0560464	0.179211		0.0371321	0.021046	0.107745		0.035064	0.0216784	0.117711
ESTNV_33812_148	0.0639762	0.0357189	0.133743		0.0213695	0.0116379	0.0839474		0.0096746	0.00578675	0.0618857
ESTNV_33831_1688	0.0629274	0.0303392	0.121484		0.0487003	0.0256477	0.103922		0.060569	0.0368838	0.134181
ESTNV_33832_1008	0.0592905	0.0298913	0.0826281		0.023375	0.0114085	0.0494483		0.0208966	0.0123544	0.0562812
ESTNV_33856_277	0.0863095	0.0416684	0.121812		0.0519302	0.0281204	0.105972		0.0303767	0.0180732	0.0850639
ESTNV_33858_1307	0.0602381	0.0361994	0.131677		0.0274565	0.0146859	0.0960808		0.0171829	0.0108764	0.0766817
ESTNV_33867_553	0.0411426	0.0219251	0.118157		0.029247	0.0159394	0.0973237		0.0351713	0.021639	0.116711
ESTNV_33882_1084	0.1201	0.0692188	0.148699		0.0487978	0.0299331	0.109207		0.0442653	0.0292761	0.111476
ESTNV_33883_1566	0.0411576	0.017078	0.112211		0.0427277	0.0228266	0.11836		0.0370963	0.0215298	0.114281
ESTNV_33883_881	0.109318	0.0645137	0.173526		0.0292221	0.0156001	0.10156		0.0136108	0.00800566	0.0627029
ESTNV_33891_846	0.0584356	0.0344625	0.0889668		0.0246687	0.0112414	0.0591909		0.0435562	0.0206347	0.0833331
ESTNV_33910_178	0.0859059	0.050455	0.150412		0.0687484	0.0375105	0.141638		0.0407817	0.0248259	0.127929
ESTNV_33916_1585	0.0836773	0.0504591	0.150889		0.0206644	0.0111632	0.0757484		0.00578188	0.00347002	0.0510755
ESTNV_33917_1292	0.06395	0.0355324	0.115621		0.0195016	0.0104611	0.0673095		0.0162003	0.00916471	0.0672575
ESTNV_33942_1513	0.0251498	0.0157455	0.0283716		0.0181122	0.0110799	0.0262458		0.024315	0.0151218	0.03431
ESTNV_33950_603	0.0861564	0.0442242	0.125872		0.0110008	0.00579614	0.05533		0.0022013	0.00131188	0.0292747
ESTNV_33966_574	0.183303	0.101762	0.232222		0.118046	0.0628153	0.200993		0.0863824	0.0504238	0.177037
ESTNV_33971_297	0.0700827	0.0389599	0.129436		0.0335966	0.0182367	0.092651		0.0505409	0.0292219	0.118702
ESTNV_33971_424	0.0521157	0.0279673	0.111426		0.0285952	0.0156179	0.0851951		0.0462983	0.0276722	0.11923
ESTNV_33983_368	0.0587894	0.0363975	0.125757		0.016926	0.00913842	0.0750308		0.0176768	0.0109282	0.0837896
ESTNV_33984_139	0.0823382	0.0508261	0.13439		0.0424239	0.0226462	0.107087		0.0263552	0.0172621	0.0908711
ESTNV_33988_762	0.0532569	0.0335159	0.108103		0.0394393	0.0223914	0.0972206		0.0336	0.0235202	0.0970027
ESTNV_33994_689	0.0612357	0.0253675	0.0539938		0.0547307	0.0246696	0.0609245		0.0498383	0.0264941	0.0595185
ESTNV_33997_1914	0.173504	0.0542675	0.126551		0.0325604	0.0175164	0.0471041		0.0176865	0.0127681	0.0373174
ESTNV_34021_1870	0.162	0.0396235	0.0753356		0.057262	0.0210922	0.0497598		0.0831808	0.0321879	0.0710589
ESTNV_34029_222	0.0913455	0.0318329	0.067916		0.0794531	0.0318393	0.0790726		0.0708515	0.031224	0.0741434
ESTNV_34029_599	0.107196	0.0401659	0.0878379		0.09101	0.0436154	0.101867		0.0926205	0.0507846	0.106452
ESTNV_34036_1024	0.0848597	0.0412765	0.154331		0.0200236	0.010299	0.0708177		0.00593865	0.00363683	0.0460324
ESTNV_34038_121	0.0291367	0.0145385	0.0276216		0.0276573	0.0111481	0.0300027		0.0241566	0.0126426	0.0418854
ESTNV_34072_2131	0.310978	0.145349	0.26561		0.0506239	0.0301913	0.0973893		0.0823364	0.0552013	0.137837
ESTNV_34083_923	0.0744499	0.0437695	0.152521		0.0382676	0.0211292	0.11555		0.00776424	0.00466204	0.0594331
ESTNV_34092_605	0.069312	0.031859	0.0771092		0.0541546	0.0274795	0.0797223		0.0754985	0.0458397	0.10871
ESTNV_34094_2109	0.174444	0.0865745	0.212452		0.108058	0.054429	0.171063		0.111071	0.060797	0.179879
ESTNV_34098_444	0.309198	0.156929	0.277892		0.0189429	0.0108667	0.0691695		0.0272534	0.0179081	0.0907271
ESTNV_34106_1298	0.0412402	0.00823552	0.00855015		0.0409829	0.0131277	0.0117658		0.035393	0.00718024	0.0140577
ESTNV_34126_647	0.0838402	0.0480751	0.139635		0.00441019	0.00234708	0.0395438		0.00718829	0.00431154	0.0572944
ESTNV_34136_1400	0.0382559	0.00648399	0.00503222		0.0371713	0.0102239	0.00716399		0.0019632	0.000392949	0.000784973
ESTNV_34151_140	0.0477756	0.0204214	0.0585797		0.0349943	0.0180719	0.0580416		0.0564378	0.0257754	0.0682923
ESTNV_34158_505	0.0466143	0.0266877	0.11536		0.0190813	0.0103716	0.0795293		0.00157503	0.000946666	0.02618
ESTNV_34168_1263	0.0657831	0.0354018	0.137329		0.05651	0.0321633	0.129734		0.0671256	0.0399037	0.16441
ESTNV_34171_1369	0.0866794	0.0405571	0.131427		0.0314988	0.0185353	0.0729136		0.0472286	0.034547	0.10018
ESTNV_34194_765	0.0919517	0.0523988	0.160703		0.0635926	0.0344246	0.142425		0.0645713	0.0424378	0.152283
ESTNV_34207_912	0.0117682	0.00545286	0.00311294		0.00205565	0.000699407	0.000801133		0.00110912	0.000280486	0.000585181
ESTNV_34228_377	0.100699	0.0278569	0.106714		0.0619311	0.0293139	0.0820749		0.0569897	0.0307213	0.0960784
ESTNV_34232_1551	0.037521	0.0198675	0.0423101		0.0286016	0.0147326	0.0434775		0.0231369	0.0145714	0.0415617
ESTNV_34235_1553	0.107536	0.061876	0.151215		0.038795	0.0208314	0.103194		0.0545104	0.031514	0.128671
ESTNV_34235_752	0.0410211	0.0244115	0.0988586		0.00844633	0.00456147	0.0489451		0.00704429	0.00415508	0.0510294
ESTNV_34237_82	0.101003	0.053289	0.167483		0.0343005	0.0182088	0.10621		0.0356147	0.0211799	0.115506
ESTNV_34241_147	0.0525666	0.0320952	0.108261		0.0185073	0.0108433	0.0646805		0.0182254	0.0125651	0.0666375
ESTNV_34243_316	0.129138	0.0637186	0.166937		0.0526495	0.0293937	0.114683		0.064824	0.0423467	0.134507
ESTNV_34251_1165	0.528006	0.05443	0.072829		0.131109	0.0177378	0.0235865		0.135763	0.0301905	0.0561325
ESTNV_34253_164	0.0398974	0.00673717	0.0225891		0.0461109	0.013376	0.0228447		0.0399495	0.0137646	0.0293871
ESTNV_34256_1283	0.0929657	0.0351579	0.0907137		0.0387192	0.0213795	0.069526		0.0208878	0.0122729	0.0595699
ESTNV_34257_418	0.106708	0.0629328	0.178915		0.0361084	0.0194056	0.108849		0.0235887	0.0142548	0.0907107
ESTNV_34268_275	0.0852774	0.031354	0.0780842		0.0690584	0.0250396	0.0740005		0.0234044	0.0146928	0.0482309
ESTNV_34271_1306	0.177004	0.103397	0.242136		0.050264	0.0271051	0.134177		0.0185216	0.011083	0.0859969
ESTNV_34273_237	0.0782654	0.0465417	0.137235		0.0304927	0.0152403	0.0893939		0.0132092	0.00787741	0.0675966
ESTNV_34273_361	0.0596742	0.0376542	0.103157		0.0410418	0.0232163	0.0913127		0.0332437	0.0230684	0.0938679
ESTNV_34285_725	0.0447916	0.0261953	0.101593		0.0294163	0.0169312	0.0853784		0.00382233	0.00229308	0.037123
ESTNV_34292_751	0.0416262	0.0239376	0.0617491		0.0250678	0.0125347	0.0514727		0.014289	0.00800483	0.0381012
ESTNV_34292_856	0.0461578	0.0258402	0.0815327		0.0366247	0.0217715	0.079258		0.0564388	0.0388901	0.104999
ESTNV_34329_84	0.146945	0.0656809	0.159271		0.0369511	0.0212757	0.0961782		0.0115197	0.00737293	0.0605509
ESTNV_34343_1071	0.150494	0.0850257	0.222167		0.0348441	0.0188747	0.111132		0.0410648	0.0241467	0.12867
ESTNV_34354_477	0.0496728	0.0184752	0.0482821		0.0409174	0.020955	0.0550301		0.0502932	0.0230973	0.052645
ESTNV_34387_58	0.0976019	0.0440643	0.114876		0.0780654	0.0344226	0.109871		0.0145966	0.0109986	0.0474305
ESTNV_34414_179	0.0610505	0.0382598	0.125369		0.0264973	0.0140636	0.0890393		0.0224227	0.0129465	0.0891331
ESTNV_34414_656	0.103164	0.057228	0.180939		0.0481646	0.0256943	0.128284		0.0167455	0.00982791	0.0785411
ESTNV_34419_496	0.050793	0.0264816	0.130792		0.0253462	0.0135258	0.0954257		0.0242945	0.0145515	0.10243
ESTNV_34451_135	0.19686	0.0975996	0.239877		0.0445228	0.0247446	0.116246		0.0444239	0.0261865	0.125491
ESTNV_34454_2012	0.0703075	0.0289714	0.0596338		0.0545998	0.0233725	0.065985		0.0525777	0.0243555	0.0771528
ESTNV_34454_741	0.0803654	0.0188414	0.0298532		0.0733062	0.0220872	0.0399797		0.0551252	0.0206451	0.0462155
ESTNV_34455_543	0.0929592	0.0533276	0.162648		0.0317814	0.0168564	0.100893		0.030078	0.0179872	0.105775
ESTNV_34458_739	0.0718849	0.0434212	0.136647		0.0597377	0.0362814	0.121042		0.0762674	0.0562215	0.148304
ESTNV_34473_679	0.104978	0.0576234	0.184351		0.0722736	0.0404727	0.15668		0.0372936	0.0229574	0.124523
ESTNV_34476_59_V2_NullAll	0.0795118	0.0455474	0.133979		0.0199078	0.0106379	0.0707727		0.00182178	0.00109078	0.0241048
ESTNV_34477_1913	0.0416673	0.024826	0.0720379		0.031239	0.0136539	0.0607486		0.0132555	0.00885069	0.0460092
ESTNV_34486_1226	0.0989009	0.0582572	0.16981		0.0465244	0.0251051	0.121429		0.0343533	0.0202105	0.112126
ESTNV_34508_857	0.0598732	0.0349368	0.1185		0.0443876	0.0247222	0.107207		0.0481299	0.0287135	0.114467
ESTNV_34518_687	0.145791	0.0444818	0.109703		0.068856	0.0270456	0.0646054		0.043614	0.0232649	0.0620068
ESTNV_34520_477	0.0161318	0.00772907	0.072267		0.00772581	0.00416142	0.0503961		0.0144787	0.00876761	0.0794581
ESTNV_34535_1109	0.0920844	0.0501028	0.175034		0.0435874	0.0243372	0.121219		0.0489087	0.0309953	0.140048
ESTNV_34538_503	0.119583	0.0480862	0.138742		0.0423534	0.0218571	0.0665783		0.059048	0.0285695	0.0769705
ESTNV_34539_501	0.0788666	0.0379723	0.105308		0.043751	0.022336	0.0908206		0.0343908	0.0209239	0.0929954
ESTNV_34543_968	0.0700143	0.0363826	0.108149		0.0557003	0.0307152	0.105621		0.0248469	0.0147741	0.0736529
ESTNV_34549_1420	0.0505327	0.0172758	0.0292909		0.0500964	0.0131018	0.0210544		0.0512316	0.0189522	0.0406695
ESTNV_34549_1541	0.0499968	0.0160813	0.0255675		0.0488004	0.0137639	0.0178226		0.0462648	0.0174668	0.0371818
ESTNV_34549_478	0.0638534	0.0413969	0.126281		0.020731	0.0110444	0.0800091		0.0191416	0.0112615	0.0821095
ESTNV_34553_1926	0.0830869	0.0468992	0.151538		0.022452	0.0120364	0.0885166		0.0224854	0.0134691	0.0971834
ESTNV_34554_1029	0.142669	0.0850056	0.209013		0.0922115	0.051902	0.178758		0.0512339	0.0332863	0.130488
ESTNV_34569_1252	0.0749721	0.041514	0.143285		0.00718126	0.00381009	0.0468955		0.00175776	0.00105969	0.026641
ESTNV_34575_1979	0.0573924	0.0371051	0.100069		0.0246452	0.0135837	0.0736514		0.0255673	0.0163153	0.0838911
ESTNV_34588_433	0.0479959	0.0326186	0.108188		0.0156589	0.00876103	0.0674606		0.0152598	0.00920534	0.0762993
ESTNV_34591_77	0.313305	0.173785	0.302625		0.0979574	0.0492963	0.166205		0.15785	0.0949843	0.262941
ESTNV_34609_95	0.133758	0.0394785	0.079571		0.0264542	0.0121176	0.0310991		0.0214894	0.0114948	0.0276997
ESTNV_34634_112	0.0459247	0.0298856	0.107874		0.030466	0.0171057	0.0919992		0.0214595	0.0135478	0.0872919
ESTNV_34639_1192	0.0396704	0.0220152	0.0995187		0.00524438	0.0027948	0.0431444		0.00372153	0.0022264	0.0400581
ESTNV_34649_1469	0.058608	0.0328734	0.0845208		0.0472218	0.027617	0.0834711		0.0652905	0.0378749	0.0883727
ESTNV_34656_1427	0.0494768	0.0267717	0.0823883		0.0326805	0.0224357	0.0690659		0.038659	0.0271768	0.0756264
ESTNV_34659_96	0.220135	0.0852098	0.173233		0.0656135	0.0285783	0.0806099		0.045221	0.0294217	0.0798033
ESTNV_34663_147	0.0543747	0.0248563	0.110743		0.0242614	0.0138	0.0750367		0.00732637	0.00450742	0.049311
ESTNV_34665_1373	0.0588305	0.0311815	0.115204		0.0388119	0.0213633	0.0895146		0.0214401	0.0142123	0.0630435
ESTNV_34684_693	0.0350238	0.0179435	0.104985		0.0194032	0.0107129	0.0761595		0.0291798	0.0183228	0.100545
ESTNV_34697_110	0.0881647	0.0327728	0.0991275		0.0534911	0.0258947	0.0780782		0.0402834	0.0267581	0.0774083
ESTNV_34697_551	0.105782	0.0620826	0.175552		0.0273741	0.0147142	0.100252		0.0229393	0.0137879	0.100407
ESTNV_34705_609	0.0433022	0.0242789	0.100153		0.0145756	0.00786194	0.0670551		0.00527693	0.00322221	0.0454714
ESTNV_34716_1070	0.0582769	0.0282524	0.137369		0.0330479	0.0183015	0.103645		0.0584677	0.0363012	0.156475
ESTNV_34744_1961	0.0538932	0.0237832	0.0573871		0.0247485	0.0133521	0.0384182		0.0046561	0.0028848	0.0203807
ESTNV_34745_1760	0.103423	0.0610164	0.170569		0.0370855	0.0198947	0.108901		0.070201	0.0407731	0.159151
ESTNV_34745_483	0.0777281	0.0476766	0.149629		0.0217509	0.0118493	0.0854915		0.0420104	0.0253349	0.132864
ESTNV_34751_1633	0.188378	0.0746162	0.158872		0.0249598	0.0130921	0.0735916		0.0334712	0.0212006	0.0988705
ESTNV_34751_1764	0.158411	0.0648361	0.150778		0.0258123	0.0150833	0.0737832		0.0249603	0.0191274	0.0684299
ESTNV_34761_337	0.220721	0.0762154	0.145772		0.0440565	0.0244686	0.0820142		0.0450596	0.023273	0.0889863
ESTNV_34773_412	0.0489892	0.00761907	0.00750985		0.0024818	0.000971967	0.00201375		0.00114002	0.00041615	0.000905106
ESTNV_34783_687	0.0532782	0.0286795	0.130497		0.0197389	0.0105985	0.0853844		0.0238359	0.0142741	0.102497
ESTNV_34815_1118	0.0346189	0.0129985	0.0202058		0.0243572	0.00874553	0.0189884		0.0259675	0.011272	0.0235244
ESTNV_34822_661	0.0389932	0.0204036	0.116377		0.020173	0.0109393	0.0834174		0.0243613	0.0152289	0.0967616
ESTNV_34827_121	0.0840045	0.0152606	0.0246981		0.0873446	0.017883	0.0320138		0.101594	0.0302441	0.0604103
ESTNV_34833_1382	0.127475	0.0663479	0.17808		0.0918784	0.0492474	0.162142		0.0536467	0.0333783	0.135688
ESTNV_34845_1222	0.0311135	0.0173914	0.094888		0.0139611	0.00747162	0.0687051		0.0049028	0.00294208	0.0458834
ESTNV_34857_796	0.0737154	0.0374526	0.120563		0.0385844	0.0219146	0.0870811		0.0397762	0.0291296	0.0947349
ESTNV_34873_1803	0.0838288	0.0480643	0.155721		0.0403741	0.021947	0.119693		0.0704867	0.0428231	0.175083
ESTNV_34886_434	0.151773	0.0858208	0.220356		0.0437538	0.0233692	0.121669		0.0434727	0.0260614	0.119077
ESTNV_34895_798	0.00905847	0.00514688	0.00241721		0.00848998	0.00363432	0.00334029		0.00644204	0.00129174	0.0025735
ESTNV_34935_1675	0.0500652	0.0280895	0.118022		0.0490623	0.0277147	0.118961		0.0443347	0.0254686	0.126173
ESTNV_34938_1768	0.0468496	0.0265181	0.103147		0.0320188	0.0159993	0.0893197		0.0142083	0.0088151	0.0669056
ESTNV_34939_645	0.045486	0.0173275	0.105422		0.0280615	0.0140919	0.0787429		0.0397484	0.0214808	0.100927
ESTNV_34941_567	0.0860747	0.0394125	0.0964556		0.0847397	0.0353581	0.0918126		0.0461917	0.0271976	0.0845192
ESTNV_34947_1545	0.0449932	0.0230989	0.125866		0.0462623	0.0250307	0.129255		0.0722747	0.0439595	0.180893
ESTNV_34952_829	0.110526	0.0607842	0.176186		0.0506156	0.0266712	0.123575		0.0265162	0.0156862	0.0999231
ESTNV_34955_1215	0.0495677	0.0315963	0.10857		0.0166894	0.00886018	0.0744608		0.0240246	0.0143744	0.0989913
ESTNV_34978_699	0.0478336	0.0307547	0.110277		0.0157135	0.00833335	0.0738912		0.00443488	0.00264463	0.0426146
ESTNV_34987_849	0.0649645	0.0409896	0.113343		0.0303295	0.0149955	0.0820059		0.00694144	0.00426676	0.0461549
ESTNV_35012_317	0.0764218	0.0374129	0.11564		0.0434053	0.0205434	0.0925566		0.0207754	0.0124005	0.0793966
ESTNV_35022_52	0.0875849	0.0528975	0.16006		0.0334148	0.0178566	0.0991758		0.0776969	0.0462349	0.174378
ESTNV_35041_1348	0.0475661	0.0270471	0.120161		0.0243833	0.0135447	0.0875919		0.0146632	0.00875708	0.0780726
ESTNV_35046_434	0.247878	0.135315	0.27245		0.0187203	0.00990789	0.0730958		0.0301516	0.0182103	0.103232
ESTNV_35046_681	0.224938	0.124295	0.269263		0.0290475	0.0156627	0.0971031		0.0487596	0.0288681	0.140342
ESTNV_35055_940	0.0372943	0.016629	0.0425285		0.0262344	0.012855	0.0436081		0.0147632	0.00835682	0.0279816
ESTNV_35065_572	0.0831011	0.04725	0.16068		0.0335077	0.0178137	0.108345		0.0370529	0.0222351	0.127436
ESTNV_35073_548	0.058386	0.0307501	0.135713		0.0218623	0.0117173	0.0897851		0.0216098	0.0129943	0.0982086
ESTNV_35074_893	0.042071	0.0269764	0.0847887		0.020487	0.0102673	0.0608314		0.0161851	0.00862518	0.0549165
ESTNV_35097_957	0.0588773	0.0280572	0.110757		0.0471162	0.0256	0.107135		0.0375462	0.0234394	0.107582
ESTNV_35108_1142	0.0809208	0.0537134	0.125137		0.0176663	0.0104415	0.0658566		0.0199207	0.0137753	0.0707416
ESTNV_35109_338	0.0445533	0.0241059	0.11796		0.0161523	0.00874064	0.0742893		0.0309256	0.0186172	0.115663
ESTNV_35121_518	0.142525	0.0352475	0.081795		0.0293389	0.0156532	0.0423344		0.0160039	0.0119752	0.0354934
ESTNV_35121_752	0.142455	0.0326366	0.0819409		0.0174046	0.0102352	0.0362431		0.011607	0.0104988	0.0275442
ESTNV_35125_474	0.0391645	0.0090022	0.010237		0.0376753	0.0110113	0.0140756		0.0221267	0.00465439	0.00927427
ESTNV_35139_823	0.106163	0.0596797	0.17404		0.0432204	0.0236058	0.123889		0.034833	0.0222111	0.106992
ESTNV_35151_385	0.109232	0.0694882	0.176659		0.0328661	0.0175388	0.106111		0.0360441	0.0217275	0.125327
ESTNV_35155_615	0.0291838	0.0164725	0.0306847		0.0220859	0.0118796	0.0326309		0.0227154	0.0130084	0.0374421
ESTNV_35182_980	0.0587312	0.0343128	0.104743		0.0450582	0.0232306	0.0888498		0.0993055	0.0556668	0.15044
ESTNV_35192_126	0.0621757	0.0322104	0.145038		0.0384228	0.0207299	0.118782		0.0265952	0.0161742	0.105583
ESTNV_35205_1428	0.0662339	0.0372289	0.1318		0.0116118	0.00620918	0.0645805		0.0173779	0.010471	0.0880209
ESTNV_35210_64	0.0365236	0.0183802	0.112038		0.0209679	0.0111607	0.0862479		0.00773229	0.00465382	0.0569439
ESTNV_35215_1505	0.164536	0.0836866	0.21059		0.0615745	0.0341382	0.132817		0.0530297	0.0304592	0.138668
ESTNV_35219_276	0.075239	0.0408692	0.156598		0.0252864	0.0136869	0.0933357		0.0358849	0.0219642	0.123311
ESTNV_35227_1709	0.0803432	0.0423523	0.148333		0.0246967	0.0132799	0.0881278		0.0399429	0.0243771	0.129718
ESTNV_35240_267	0.0581762	0.0311237	0.136811		0.0362575	0.0194142	0.115273		0.0313743	0.0190483	0.117937
ESTNV_35253_493	0.0306148	0.00977322	0.0128298		0.0250706	0.00550318	0.0118233		0.0325137	0.0100909	0.0219848
ESTNV_35259_1843	0.0696527	0.0346059	0.114573		0.0584186	0.0299375	0.109048		0.0710788	0.0356674	0.12491
ESTNV_35278_946	0.192676	0.100107	0.218633		0.0509232	0.0277913	0.115994		0.0717873	0.0421481	0.146103
ESTNV_35283_192	0.128302	0.0699376	0.192933		0.015552	0.00834113	0.0721532		0.0094564	0.00581377	0.0604459
ESTNV_35287_375	0.0712915	0.0368474	0.148018		0.0285622	0.0153201	0.100113		0.0186187	0.0111878	0.0885384
ESTNV_35293_1034	0.0526983	0.0288299	0.131918		0.0429658	0.0232765	0.122412		0.0541635	0.0325335	0.155381
ESTNV_35314_130	0.60825	0.0698004	0.0887261		0.0581785	0.0178315	0.0277006		0.00421861	0.00165323	0.0033903
ESTNV_35329_232	0.0605933	0.0340561	0.137465		0.0235009	0.0126731	0.0918422		0.0157321	0.00943363	0.0797581
ESTNV_35334_747	0.0451	0.0253294	0.101787		0.0181249	0.0101458	0.068555		0.0207822	0.0136401	0.0777482
ESTNV_35339_181	0.0637336	0.0355503	0.0990619		0.0358	0.0208711	0.0784935		0.0504372	0.0316105	0.107581
ESTNV_35352_241	0.0360155	0.0184965	0.10969		0.0198392	0.0109441	0.0804478		0.0385585	0.0238242	0.129162
ESTNV_35352_77	0.0183568	0.00864481	0.0736049		0.0106852	0.00575609	0.0607128		0.0125365	0.00757305	0.0743496
ESTNV_35355_689	0.053901	0.024841	0.0604144		0.0349859	0.0170563	0.050273		0.0439572	0.0151616	0.0433274
ESTNV_35363_511	0.0375788	0.0190624	0.11126		0.0319725	0.0169993	0.103352		0.0380946	0.0225075	0.123884
ESTNV_35387_1829	0.0271076	0.0131759	0.0975183		0.0198437	0.010638	0.0850843		0.0201155	0.0120843	0.0955219
ESTNV_35394_1479	0.116601	0.0582285	0.158885		0.070286	0.037522	0.12049		0.0758399	0.0421175	0.133613
ESTNV_35401_522	0.0971386	0.0640006	0.142633		0.0187987	0.00943493	0.0690941		0.0193332	0.011249	0.0792915
ESTNV_35432_2607	0.0554109	0.0245809	0.122645		0.0239718	0.0136919	0.0859919		0.00613521	0.00363921	0.04812
ESTNV_35440_345	0.067018	0.0362366	0.107699		0.040476	0.0258286	0.0914906		0.0503354	0.0432387	0.10236
ESTNV_35442_128	0.0831391	0.0285926	0.0629464		0.070784	0.0295309	0.0676873		0.0213037	0.0150402	0.0352929
ESTNV_35456_667	0.04167	0.0214131	0.112515		0.044704	0.0240164	0.119707		0.0834415	0.049651	0.18174
ESTNV_35456_785	0.0638768	0.0339306	0.137183		0.0414388	0.0220964	0.111636		0.0560205	0.0331939	0.14174
ESTNV_35466_1270_V2_NullAll	0.0717194	0.036365	0.154964		0.0373559	0.0198992	0.114913		0.0306355	0.0179345	0.103789
ESTNV_35466_1485	0.0499416	0.0274527	0.0686133		0.0511666	0.0242428	0.0628548		0.0598824	0.0295437	0.0748505
ESTNV_35473_1871	0.0384506	0.0188501	0.112294		0.0261973	0.0142061	0.0932633		0.00366045	0.00220908	0.0393646
ESTNV_35486_240	0.116728	0.0673655	0.181057		0.0459639	0.0248845	0.122863		0.076814	0.0442654	0.165995
ESTNV_35487_1438	0.0333493	0.0172645	0.09741		0.0202765	0.0107836	0.0812675		0.0304905	0.018162	0.10903
ESTNV_35490_178	0.12991	0.0551684	0.12496		0.0958861	0.0436955	0.117742		0.0899575	0.0493863	0.12282
ESTNV_35495_1382	0.0593437	0.031239	0.143928		0.0224311	0.0120486	0.0903739		0.0342324	0.0206867	0.125839
ESTNV_35523_1456	0.0751423	0.0430484	0.103239		0.0487524	0.026989	0.0871637		0.0712803	0.0384058	0.109212
ESTNV_35525_1387	0.0995325	0.0573218	0.162821		0.011002	0.00591828	0.0629398		0.00951161	0.00579165	0.0620435
ESTNV_35534_1529	0.102447	0.0551255	0.165148		0.0385981	0.0214468	0.11148		0.0160677	0.00973436	0.0799394
ESTNV_35543_617	0.0629121	0.0378355	0.10577		0.0248982	0.0127464	0.0690062		0.00977812	0.00578211	0.0467997
ESTNV_35577_110	0.130933	0.0571156	0.169247		0.0545417	0.0254511	0.0957178		0.0502814	0.0248116	0.0980704
ESTNV_35593_1402	0.150577	0.0758101	0.19189		0.0263266	0.013933	0.0833009		0.0483455	0.0280858	0.126494
ESTNV_35593_312	0.0510801	0.0232794	0.0420296		0.0378583	0.0197941	0.0475408		0.0111051	0.00757291	0.0352023
ESTNV_35593_589	0.0628696	0.0293061	0.0965887		0.0624201	0.0307722	0.10087		0.0418063	0.0306834	0.0936996
ESTNV_35593_768	0.0887796	0.0280495	0.0516942		0.0797062	0.029413	0.0641771		0.085639	0.0382645	0.0828162
ESTNV_35598_1331	0.09183	0.0569218	0.164642		0.0211163	0.0116225	0.0834576		0.00754615	0.00456639	0.0549401
ESTNV_35603_888	0.0652713	0.0262204	0.0578428		0.0484274	0.0183668	0.0503801		0.0130376	0.00894566	0.0361841
ESTNV_35624_1153	0.0741886	0.0292783	0.0833118		0.0658644	0.0325098	0.0895179		0.0423622	0.0229591	0.0633708
ESTNV_35628_2851	0.436774	0.108856	0.149901		0.0508644	0.0247836	0.0695944		0.0543629	0.0302649	0.0830738
ESTNV_35635_2078	0.0509442	0.02625	0.115581		0.0195978	0.011207	0.0733395		0.0219935	0.0146949	0.0782445
ESTNV_35637_1799	0.126902	0.070781	0.188265		0.0247294	0.013117	0.0905938		0.010605	0.00632406	0.0661186
ESTNV_35650_1900	0.00834068	0.0053022	0.00295455		0.00186401	0.000824509	0.00152398		0.00140891	0.000906193	0.00205126
ESTNV_35657_620	0.0484292	0.0283609	0.0961865		0.0190425	0.00972156	0.064024		0.0302836	0.0173497	0.0935035
ESTNV_35660_1486	0.0571924	0.0331123	0.110548		0.038941	0.0200652	0.0883759		0.0082086	0.00531341	0.0442788
ESTNV_35673_1875	0.141945	0.0819019	0.195453		0.043945	0.0228792	0.115049		0.0773526	0.0450113	0.172154
ESTNV_35674_638	0.15614	0.0628822	0.131684		0.0593779	0.0336031	0.0862553		0.0533248	0.036764	0.0909804
ESTNV_35690_125	0.0794992	0.0374251	0.0938161		0.0613137	0.0280172	0.0909851		0.0396282	0.0217045	0.0789172
ESTNV_35693_498	0.120761	0.0677312	0.199973		0.062443	0.0344889	0.146792		0.0875651	0.055129	0.182359
ESTNV_35695_731	0.0573108	0.0310155	0.125841		0.0436182	0.0235264	0.110143		0.0322122	0.0220557	0.0985711
ESTNV_35703_1395	0.0502209	0.0278035	0.105033		0.0460001	0.0235591	0.102911		0.0605916	0.0345459	0.139607
ESTNV_35703_1700	0.0554701	0.0255528	0.0563505		0.0424445	0.0200458	0.060608		0.0210701	0.01477	0.0471701
ESTNV_35724_1629	0.0879086	0.0333101	0.0604056		0.0703551	0.0334528	0.0718462		0.0662387	0.0400968	0.0904321
ESTNV_35743_203	0.0623809	0.0312398	0.140583		0.0361969	0.019396	0.112331		0.054371	0.0328877	0.156721
ESTNV_35753_1749	0.113954	0.0225715	0.0465476		0.0394788	0.0110719	0.0212573		0.00597882	0.00334579	0.00803094
ESTNV_35759_1059	0.0715733	0.0332107	0.13046		0.0242253	0.0124238	0.0813139		0.0253918	0.0147125	0.0918727
ESTNV_35762_168	0.0794763	0.0464139	0.133528		0.0432261	0.025191	0.106065		0.0217295	0.0138742	0.0799508
ESTNV_35766_1019	0.0531754	0.0316989	0.119511		0.0327956	0.0186215	0.0956198		0.0228307	0.0145199	0.0892749
ESTNV_35766_1178	0.0691257	0.0332404	0.0717848		0.0577641	0.0243038	0.0570856		0.0151904	0.00791569	0.0371494
ESTNV_35772_794	0.0832903	0.0346986	0.0772422		0.0530262	0.0216819	0.0536503		0.0887236	0.0370198	0.0847132
ESTNV_35783_1291	0.0711922	0.0401135	0.141096		0.0286464	0.0149911	0.094724		0.0262927	0.0161264	0.102951
ESTNV_35783_626	0.0752718	0.0496785	0.127655		0.0338514	0.0196099	0.0930523		0.0349625	0.0223215	0.102877
ESTNV_35810_833	0.0579031	0.033433	0.135933		0.0299901	0.0160618	0.102888		0.0262229	0.0158549	0.107975
ESTNV_35812_128	0.0662996	0.0406087	0.138938		0.0286948	0.01542	0.100607		0.0171786	0.0104052	0.0868251
ESTNV_35816_1150	0.0545277	0.033029	0.11825		0.017032	0.0093898	0.0718628		0.00649215	0.00389508	0.0499702
ESTNV_35823_463	0.0979745	0.04613	0.112283		0.0615119	0.0291798	0.101979		0.0561841	0.0315866	0.104824
ESTNV_35828_77_V2_NullAll	0.0675791	0.0354615	0.148345		0.0476656	0.0257308	0.126683		0.0450608	0.0271839	0.141255
ESTNV_35834_835	0.115665	0.0604584	0.146046		0.0576733	0.0286728	0.114542		0.0853481	0.0470461	0.165164
ESTNV_35838_905	0.0849213	0.0537284	0.148174		0.0142542	0.00777506	0.0693058		0.0181845	0.0112809	0.0851152
ESTNV_35846_861	0.0788819	0.0355683	0.0845339		0.0533934	0.0278582	0.077302		0.0357903	0.0191584	0.0793449
ESTNV_35881_1201	0.0419982	0.0230344	0.0659566		0.0296833	0.0162981	0.0597951		0.027666	0.0155237	0.0595376
ESTNV_35893_841	0.0224296	0.0111907	0.0164249		0.0210042	0.00893334	0.0197773		0.017822	0.00879513	0.0212517
ESTNV_35898_1062	0.0611433	0.0292093	0.134794		0.0364841	0.0187446	0.0998595		0.0381217	0.0214028	0.110691
ESTNV_35899_1577	0.0725803	0.0282374	0.122917		0.0448852	0.0209683	0.0961776		0.0110346	0.00657065	0.0548989
ESTNV_35913_743	0.0417879	0.0214854	0.114966		0.0371812	0.0198597	0.108436		0.0321314	0.0193771	0.105872
ESTNV_35927_502	0.0885805	0.0480878	0.154883		0.018907	0.0102197	0.0815391		0.0102799	0.00625804	0.0639822
ESTNV_35930_109	0.0446503	0.0248983	0.0520993		0.0471861	0.0234702	0.0506097		0.0554876	0.0327319	0.0744867
ESTNV_35947_1630	0.0912832	0.0519147	0.134394		0.0578128	0.0309662	0.117004		0.062354	0.035423	0.127194
ESTNV_35948_629	0.11672	0.0134197	0.0181564		0.11708	0.0292319	0.025214		0	0	0
ESTNV_35966_1073	0.032213	0.0193674	0.0849609		0.0113835	0.00578367	0.0515732		0.0179902	0.0105482	0.0766253
ESTNV_35966_643	0.0412784	0.0218789	0.113544		0.0119702	0.00646477	0.0631804		0.00883663	0.00547933	0.0574608
ESTNV_35984_1609	0.180375	0.0963081	0.229809		0.0668277	0.0375565	0.140672		0.0413767	0.02398	0.116994
ESTNV_35997_2615	0.0520269	0.0168296	0.0270747		0.087996	0.0208576	0.0140671		0.0880284	0.0182482	0.0346022
ESTNV_36020_79	0.104906	0.0580455	0.187463		0.0353281	0.0191195	0.111094		0.0354469	0.02133	0.125836
ESTNV_36029_386	0.0884514	0.0446159	0.168904		0.0563731	0.0306319	0.128363		0.0411734	0.0234289	0.114879
ESTNV_36052_1230	0.116167	0.060705	0.16787		0.030069	0.0161391	0.0945576		0.0151262	0.00946894	0.0721811
ESTNV_36056_890	0.060257	0.0293639	0.0680818		0.0410307	0.0180396	0.0653386		0.0402394	0.0211786	0.0777909
ESTNV_36072_124	0.0492843	0.0280425	0.106523		0.041999	0.0228251	0.0993544		0.0228952	0.0132087	0.0884889
ESTNV_36078_879	0.0900381	0.0413272	0.118581		0.0569744	0.0276011	0.0924928		0.0372053	0.0213299	0.0780198
ESTNV_36081_1059	0.0533882	0.0312165	0.122751		0.0202721	0.0108384	0.0790838		0.00769118	0.00455398	0.0512427
ESTNV_36087_1185	0.0422731	0.0200464	0.107171		0.0151773	0.00823324	0.0674679		0.0112007	0.00649972	0.0581873
ESTNV_36088_117	0.138189	0.077499	0.214515		0.0407426	0.0223392	0.115778		0.0362592	0.0220082	0.127128
ESTNV_36091_279	0.0677223	0.0359014	0.150161		0.0427083	0.0232657	0.123541		0.0378824	0.0227443	0.127406
ESTNV_36091_66	0.0812917	0.0409218	0.143872		0.0231332	0.0123767	0.0836562		0.0397037	0.0238291	0.122234
ESTNV_36110_173	0.0757442	0.0384211	0.152074		0.045392	0.0263753	0.117382		0.0141856	0.00844987	0.0738255
ESTNV_36110_278	0.155775	0.0767236	0.178657		0.150498	0.0736862	0.170513		0.0722802	0.0437083	0.128963
ESTNV_36112_1447	0.197122	0.107646	0.234712		0.0150765	0.00803441	0.0671536		0.0158374	0.00949729	0.0776153
ESTNV_36118_106	0.213045	0.118427	0.253814		0.0149787	0.00788159	0.0698015		0.0121537	0.00721994	0.0698198
ESTNV_36118_890	0.181508	0.0995545	0.236341		0.0447445	0.0232841	0.116642		0.0634072	0.0390048	0.158046
ESTNV_36122_1316	0.11599	0.0399074	0.109438		0.0173764	0.0104906	0.0376878		0.0151894	0.00952519	0.0432362
ESTNV_36131_1879	0.0832549	0.0330422	0.123855		0.032552	0.0189251	0.0805319		0.0264639	0.0178257	0.0779805
ESTNV_36134_1190	0.0556942	0.0257537	0.135889		0.0330278	0.018388	0.105386		0.0101194	0.00617299	0.0632097
ESTNV_36146_287	0.0210868	0.0108577	0.0156956		0.0192313	0.00899211	0.0189407		0.017892	0.00954285	0.0208232
ESTNV_36154_1830	0.124236	0.0689865	0.201444		0.0527877	0.0287082	0.138096		0.0630185	0.0387855	0.151999
ESTNV_36161_2245	0.0165113	0.0101888	0.0145212		0.0146364	0.00625848	0.0125535		0.012959	0.00502522	0.010422
ESTNV_36162_2354	0.0672304	0.0370906	0.128943		0.0158162	0.00834423	0.0723572		0.0144871	0.00861164	0.0737205
ESTNV_36163_936	0.262419	0.101162	0.176123		0.0383358	0.0200833	0.0805975		0.0036861	0.00222955	0.0258991
ESTNV_36166_1693	0.0361521	0.023306	0.0693751		0.0243193	0.0149101	0.0605294		0.0195834	0.0132822	0.0607623
ESTNV_36166_316	0.0627629	0.0359124	0.132175		0.0269337	0.0150554	0.0851356		0.0290007	0.0190608	0.0976265
ESTNV_36173_1322	0.116628	0.0501516	0.141659		0.0696445	0.0377065	0.11479		0.0769959	0.0501719	0.139584
ESTNV_36194_247	0.0649084	0.0403862	0.136846		0.0254525	0.0136672	0.0958089		0.0274489	0.0163458	0.102584
ESTNV_36194_896	0.074079	0.045723	0.144301		0.0266092	0.0143569	0.0984794		0.024341	0.0146321	0.101978
ESTNV_36208_198	0.181855	0.0904064	0.221241		0.0615021	0.0301283	0.123393		0.105802	0.055797	0.156839
ESTNV_36209_793	0.292289	0.120741	0.216648		0.0974045	0.0410821	0.102282		0.120188	0.0583525	0.139137
ESTNV_36211_143	0.0862181	0.0143954	0.0269081		0.0834668	0.0249811	0.0360709		0.113811	0.0286091	0.0555803
ESTNV_36230_1120	0.0837349	0.0408113	0.169177		0.0936307	0.0507437	0.184813		0.0714859	0.0430168	0.173816
ESTNV_36232_545	0.0484114	0.0235457	0.119488		0.0156067	0.00851516	0.0709371		0.0074463	0.00454749	0.0499963
ESTNV_36244_1158	0.0386457	0.0189557	0.0379413		0.0363533	0.0147436	0.0395441		0.00795315	0.00498846	0.0237953
ESTNV_36246_70	0.0598398	0.0255575	0.0773148		0.0418948	0.0183903	0.0686058		0.0528208	0.0308532	0.102424
ESTNV_36248_934	0.0559181	0.0338895	0.127994		0.0244677	0.0131328	0.0937642		0.0222465	0.0134817	0.095401
ESTNV_36249_105	0.13189	0.0688953	0.194403		0.0315947	0.0179583	0.0952262		0.0312809	0.0191691	0.108096
ESTNV_36253_512	0.0626816	0.0358492	0.0935974		0.0416776	0.0237424	0.0833448		0.0350853	0.024765	0.0782572
ESTNV_36261_377	0.0173381	0.00907926	0.0134433		0.016201	0.00626961	0.0152604		0.012001	0.00555468	0.0131657
ESTNV_36268_885	0.0882812	0.0456676	0.174216		0.0328927	0.0176645	0.108667		0.0215021	0.0132244	0.0888759
ESTNV_36272_103	0.0586574	0.0358031	0.115044		0.0331453	0.0176086	0.092874		0.0431652	0.024173	0.11382
ESTNV_36278_1300	0.132387	0.0706952	0.186329		0.0190894	0.00994202	0.0767293		0.0218335	0.0127731	0.0903943
ESTNV_36281_1295	0.0419705	0.0207126	0.099482		0.0245876	0.0136385	0.080338		0.0267659	0.0158238	0.0930525
ESTNV_36281_1632	0.0395308	0.0182207	0.107895		0.0334215	0.0173251	0.0970156		0.0570174	0.0339952	0.153608
ESTNV_36281_2042	0.0731821	0.0375326	0.106562		0.0310391	0.0173109	0.0718169		0.0479929	0.0288789	0.0945762
ESTNV_36281_727	0.0568278	0.02841	0.0927214		0.0323436	0.0177777	0.0698225		0.0451169	0.0277945	0.0901004
ESTNV_36290_2196	0.075631	0.0457002	0.134501		0.0457741	0.0249521	0.108631		0.0233571	0.0137387	0.0901446
ESTNV_36338_885	0.138347	0.0826761	0.204595		0.0308526	0.0166114	0.105377		0.0155282	0.00940315	0.082642
ESTNV_36339_1092	0.0957994	0.0389314	0.0896441		0.0570478	0.0256032	0.067215		0.0398606	0.0223917	0.0564244
ESTNV_36341_652	0.096644	0.0572164	0.131151		0.0534664	0.0325912	0.110067		0.0608461	0.0423237	0.121312
ESTNV_36345_508	0.161395	0.0853825	0.205873		0.0614782	0.0327282	0.142683		0.0530122	0.0328516	0.143639
ESTNV_36348_720	0.0437285	0.0225995	0.110443		0.00649958	0.00346819	0.0473551		0.00654001	0.00392492	0.0540347
ESTNV_36371_106	0.0517567	0.0333608	0.116009		0.0146118	0.00772149	0.069298		0.00745543	0.00447688	0.0556688
ESTNV_36371_1356	0.0589801	0.0324065	0.117785		0.0350445	0.0210638	0.0861093		0.0156975	0.00918602	0.0652909
ESTNV_36378_1299	0.0767251	0.0457871	0.144954		0.0371326	0.0202886	0.106791		0.0293983	0.0184141	0.100529
ESTNV_36384_1752	0.0771201	0.0443642	0.148588		0.0209836	0.0114108	0.084515		0.0290937	0.0179944	0.10909
ESTNV_36397_206	0.0717942	0.0418173	0.129499		0.0434943	0.02531	0.105456		0.00606808	0.00361636	0.0435811
ESTNV_36417_1554	0.0699681	0.0347599	0.112083		0.0385711	0.0233662	0.0893761		0.0168676	0.00942262	0.0640348
ESTNV_36426_226	0.0738945	0.0362654	0.150065		0.0192255	0.0103378	0.0778005		0.0101949	0.00609355	0.0633529
ESTNV_36431_2232	0.0751279	0.0427887	0.153447		0.055233	0.0295598	0.138924		0.0759543	0.0466292	0.183794
ESTNV_36433_1555	0.0579244	0.0393904	0.108596		0.0161646	0.00826411	0.0621268		0.00974582	0.00588826	0.0562628
ESTNV_36433_1950	0.0471819	0.0243881	0.125343		0.0229652	0.012344	0.0903793		0.0263264	0.01584	0.105371
ESTNV_36437_1794	0.0625286	0.0327594	0.108697		0.0366892	0.0204095	0.0899867		0.0255583	0.0176121	0.0826339
ESTNV_36451_899	0.0772786	0.0288921	0.0596029		0.0204994	0.0109903	0.03763		0.0173411	0.00854231	0.0362336
ESTNV_36453_127	0.0431977	0.0238156	0.114732		0.020728	0.011833	0.0783457		0.017404	0.0100384	0.0775841
ESTNV_36454_1316	0.0837425	0.0280823	0.0695905		0.0442024	0.0192533	0.045652		0.0386226	0.0186935	0.0402799
ESTNV_36462_1509	0.101369	0.0517663	0.157096		0.020052	0.0109746	0.0781792		0.0237525	0.0152635	0.0861267
ESTNV_36486_673	0.0757126	0.0380696	0.14689		0.0478188	0.0258456	0.121365		0.0290132	0.0170532	0.107109
ESTNV_36490_690	0.0943015	0.0493395	0.17375		0.0560345	0.0304186	0.139255		0.0550384	0.0339437	0.155379
ESTNV_36494_153	0.113173	0.0536197	0.116734		0.0819426	0.0312582	0.0799464		0.0853868	0.0413784	0.101754
ESTNV_36511_141	0.0352446	0.0178672	0.0332907		0.033848	0.012419	0.0258887		0.0134786	0.00782803	0.0185406
ESTNV_36535_1575	0.0482389	0.0191372	0.0731269		0.044049	0.0243715	0.0765401		0.050188	0.034076	0.094155
ESTNV_36546_226	0.0631802	0.0389226	0.126554		0.0228529	0.0124821	0.0891874		0.0186791	0.0114263	0.0854297
ESTNV_36548_1026	0.078612	0.0431588	0.121949		0.038648	0.0223288	0.0905789		0.0416904	0.0268767	0.0994304
ESTNV_36566_1392	0.0524215	0.0232172	0.0894753		0.0145747	0.00848367	0.0497228		0.0205694	0.0122008	0.068451
ESTNV_36576_1908	0.0625511	0.0389409	0.127423		0.0157156	0.00847543	0.0727036		0.0208211	0.0126354	0.091828
ESTNV_36582_634	0.0626416	0.0278976	0.0689656		0.0308815	0.0143388	0.0467252		0.0140551	0.00924089	0.029829
ESTNV_36590_1760	0.0690212	0.0355644	0.148695		0.0276893	0.0152367	0.09521		0.052433	0.032101	0.148582
ESTNV_36642_418	0.0964075	0.0454698	0.149687		0.0237954	0.0138161	0.0755953		0.0125849	0.00713199	0.0608085
ESTNV_36651_1364	0.0733866	0.0411519	0.150828		0.044686	0.0242833	0.126162		0.0492242	0.0305029	0.139592
ESTNV_36652_1699	0.0863339	0.0509541	0.156386		0.0923365	0.0538726	0.159961		0.0831351	0.055639	0.161502
ESTNV_36658_877	0.0887099	0.0486325	0.134816		0.0337133	0.0178008	0.0849425		0.0460439	0.0241484	0.0953738
ESTNV_36677_1536	0.102731	0.0556312	0.182006		0.015508	0.00832675	0.074051		0.016963	0.0102509	0.0817769
ESTNV_36677_1922	0.104085	0.0564135	0.181031		0.014703	0.00789444	0.0693663		0.0160111	0.00965505	0.0825322
ESTNV_36684_1178	0.0811097	0.0474173	0.159214		0.054243	0.0297298	0.132672		0.0624856	0.0360141	0.153341
ESTNV_36684_826	0.08263	0.0478091	0.161146		0.0445374	0.0240887	0.127451		0.0684526	0.0415418	0.174504
ESTNV_36692_1354	0.0997668	0.0569222	0.15939		0.0121535	0.00657066	0.0615997		0.00824148	0.00497781	0.0602602
ESTNV_36697_1478	0.0156117	0.00784243	0.0724519		0.0106663	0.00566047	0.0610349		0.00306823	0.00182823	0.0337978
ESTNV_36704_1199	0.0850327	0.0521093	0.155696		0.0180126	0.00970443	0.0769496		0.0100333	0.00610033	0.0604872
ESTNV_36712_2445	0.104623	0.0438116	0.0901123		0.0878232	0.0422942	0.101872		0.0609253	0.0350843	0.0919147
ESTNV_36716_1022	0.0403951	0.0229971	0.0618399		0.0262049	0.0135484	0.0509392		0.0308018	0.0184828	0.0671003
ESTNV_36724_118	0.0456562	0.0275817	0.0836347		0.0392696	0.0203266	0.0787062		0.0420439	0.0232864	0.0822383
ESTNV_36744_1266	0.0545673	0.0241002	0.115431		0.0235766	0.0128033	0.0846146		0.0208677	0.0125638	0.0908776
ESTNV_36745_1460	0.0432567	0.021126	0.120663		0.0246241	0.0131293	0.0934269		0.0203669	0.0121974	0.0944776
ESTNV_36751_1595	0.0976766	0.0543224	0.173993		0.045763	0.024668	0.129535		0.0414009	0.0250211	0.135917
ESTNV_36789_93	0.043111	0.0209349	0.0642481		0.029799	0.0159197	0.0494972		0.0270769	0.0162552	0.0556834
ESTNV_36807_1487	0.107687	0.0255793	0.0439361		0.0712333	0.0318347	0.021738		0.0716103	0.0147444	0.0282397
ESTNV_36810_65	0.0711669	0.0380928	0.15509		0.0625967	0.0350147	0.141663		0.0946463	0.0603346	0.192197
ESTNV_36815_1051	0.0126164	0.00452951	0.00114628		0.0123686	0.00663486	0.00164778		0.0110094	0.00221162	0.00439409
ESTNV_36823_515	0.0407475	0.0229257	0.0500462		0.0273498	0.0159061	0.0457954		0.0373082	0.0194543	0.0460766
ESTNV_36830_1365	0.0403084	0.0207417	0.109147		0.0214929	0.0113816	0.0811776		0.0147746	0.00895017	0.0748397
ESTNV_36844_1704	0.0675142	0.0442573	0.130687		0.0215963	0.0113283	0.0818683		0.0165948	0.00980474	0.078882
ESTNV_36856_820	0.0851782	0.0518187	0.155169		0.0185322	0.0100087	0.0725672		0.0403783	0.0244878	0.130257
ESTNV_36871_194	0.0785227	0.0409333	0.145203		0.0259944	0.0141793	0.0916058		0.0294589	0.0175542	0.104382
ESTNV_36871_453	0.0837813	0.0486927	0.149323		0.0362308	0.0182555	0.0998056		0.0580879	0.0342748	0.154169
ESTNV_36871_663	0.069622	0.0425773	0.135104		0.0244699	0.0129539	0.0823578		0.0295571	0.0174537	0.110773
ESTNV_36875_1435	0.187692	0.0497888	0.0937933		0.0582594	0.0247695	0.0656011		0.0263697	0.0155901	0.0460402
ESTNV_36884_1050	0.0869082	0.0481151	0.165933		0.0269461	0.0145266	0.0956847		0.0145123	0.0086401	0.0675204
ESTNV_36893_386	0.0983448	0.0481225	0.162946		0.0480413	0.0267354	0.122424		0.0467223	0.0275113	0.137735
ESTNV_36918_790	0.091077	0.043978	0.125858		0.0460253	0.0271968	0.0955009		0.0733671	0.0554656	0.14194
ESTNV_36924_232	0.172742	0.0862594	0.214941		0.0540843	0.030251	0.117258		0.0434171	0.0325595	0.107011
ESTNV_36949_1027	0.0686865	0.035895	0.102362		0.037523	0.0219804	0.0769414		0.0444853	0.0293435	0.0962372
ESTNV_36961_536	0.177217	0.0938024	0.231981		0.0363943	0.0197268	0.104995		0.0140257	0.00933765	0.0613398
ESTNV_36963_1468	0.111638	0.0695029	0.178241		0.0209803	0.0110738	0.0827716		0.0268456	0.0160743	0.10775
ESTNV_36965_418	0.176802	0.101429	0.243724		0.0941676	0.0531016	0.182474		0.0739267	0.0465633	0.176311
ESTNV_36965_600	0.156837	0.0915546	0.227361		0.0689157	0.0385876	0.154955		0.0500491	0.0310543	0.147378
ESTNV_36968_1274	0.360712	0.145764	0.24563		0.0602874	0.0313378	0.088372		0.071444	0.0410582	0.11189
ESTNV_36968_743	0.0675823	0.0372458	0.0892766		0.0538211	0.0273821	0.0753389		0.0971843	0.0467655	0.108906
ESTNV_36986_597	0.0840805	0.0469121	0.14349		0.0631132	0.0350474	0.130066		0.0312878	0.0192336	0.104324
ESTNV_36989_339	0.08823	0.0497678	0.168692		0.0451107	0.0241174	0.126852		0.0575814	0.0345333	0.155861
ESTNV_37015_1682	0.01838	0.0110434	0.0284723		0.0122392	0.00662541	0.0266803		0.00798993	0.00473417	0.0251302
ESTNV_37021_1083	0.0322224	0.0174115	0.0949062		0.0204643	0.0109138	0.0785844		0.020458	0.0121606	0.0867158
ESTNV_37021_1223	0.0265195	0.0141036	0.0941895		0.013149	0.00705177	0.0676884		0.0222983	0.0135719	0.0973565
ESTNV_37023_1931	0.0928908	0.0314937	0.0563643		0.091632	0.0349041	0.0598139		0.110717	0.0483282	0.0948518
ESTNV_37023_271	0.0842505	0.0285499	0.0515972		0.087901	0.0330859	0.0527023		0.112306	0.0457066	0.0899704
ESTNV_37028_1817	0.0709759	0.0334024	0.130041		0.0441225	0.0244709	0.105732		0.0586098	0.0366069	0.134373
ESTNV_37038_101	0.0835892	0.0346177	0.120325		0.0685732	0.0382562	0.0966953		0.0471358	0.0342301	0.0938497
ESTNV_37039_99	0.0498435	0.0208321	0.0545122		0.0312159	0.0155712	0.0450379		0.0342287	0.0192771	0.0556294
ESTNV_37042_2463	0.217905	0.0803133	0.15287		0.0361297	0.0150074	0.0384497		0.0457692	0.0223488	0.0551491
ESTNV_37049_1001	0.075304	0.0412696	0.136741		0.0448033	0.0250197	0.113607		0.0390152	0.0224929	0.113626
ESTNV_37052_1616	0.0192457	0.00837279	0.0770538		0.00628174	0.00339258	0.0437461		0.00152589	0.000920731	0.0242074
ESTNV_37066_1553	0.071336	0.0388293	0.110682		0.0532869	0.0288526	0.105125		0.0310521	0.0183742	0.0891105
ESTNV_37093_508	0.0911393	0.0385284	0.0802616		0.0487074	0.0268791	0.0649956		0.0543219	0.0328239	0.0882839
ESTNV_37128_1416	0.0613678	0.0277268	0.0653224		0.0216829	0.0146278	0.0425532		0.0168842	0.015292	0.0384655
ESTNV_37136_732	0.173041	0.099173	0.228876		0.076987	0.0430845	0.159652		0.0678948	0.0459773	0.151892
ESTNV_37141_123	0.0598362	0.0338234	0.137194		0.0218296	0.0119828	0.0853908		0.0363295	0.0227898	0.111709
ESTNV_37143_1231	0.105314	0.035993	0.0714014		0.0976297	0.0376382	0.0861219		0.0764231	0.0394354	0.0912757
ESTNV_37153_794	0.136435	0.0728703	0.208436		0.0600359	0.0326558	0.139042		0.0454113	0.0275455	0.129489
ESTNV_37177_498	0.0701489	0.0330501	0.134306		0.0252736	0.0137382	0.0906589		0.0306521	0.0184426	0.110218
ESTNV_37180_1983	0.0721536	0.0371998	0.108414		0.0662389	0.0337362	0.10813		0.0875825	0.0392641	0.12125
ESTNV_37186_1092	0.0954584	0.0617938	0.160047		0.0257488	0.0141458	0.0919568		0.046265	0.028025	0.134629
ESTNV_37190_1300	0.104099	0.0480173	0.160675		0.0475903	0.0245451	0.11462		0.0458127	0.0277943	0.129834
ESTNV_37208_1240	0.0449155	0.0247998	0.115983		0.0445909	0.0238958	0.116865		0.047069	0.0276091	0.135908
ESTNV_37209_1357	0.0560743	0.0339939	0.119026		0.0367401	0.019807	0.103893		0.0407992	0.0256823	0.122146
ESTNV_37211_1512	0.019387	0.00567873	0.00347157		0.0014566	0.000418529	0.000202686		0.00132648	0.000265437	0.000530452
ESTNV_37217_1216	0.0478558	0.025819	0.0898402		0.0221626	0.0124859	0.0680267		0.01754	0.0118058	0.0652397
ESTNV_37217_2095	0.00256629	0.00448758	0.00115728		0.00266218	0.000895941	0.00119778		0.00310513	0.000822998	0.00174838
ESTNV_37221_2328	0.0600585	0.0359744	0.12407		0.0267788	0.0143216	0.0884702		0.0368729	0.0230461	0.117934
ESTNV_37223_1507	0.0224326	0.00998407	0.0852129		0.0190631	0.0102363	0.0797389		0.00995492	0.00591715	0.0636721
ESTNV_37225_2006	0.0454855	0.0244218	0.062091		0.0312312	0.0147394	0.0511439		0.0127936	0.0120057	0.0285466
ESTNV_37225_69	0.055523	0.0279166	0.0703897		0.0396081	0.0174254	0.0571164		0.0136896	0.0129741	0.0307214
ESTNV_37294_86	0.0759715	0.0400592	0.117273		0.0433558	0.0225003	0.0982721		0.0346877	0.02064	0.0990874
ESTNV_37353_635	0.0402219	0.0217831	0.0431606		0.0268479	0.0145386	0.0437639		0.0329166	0.017058	0.0527551
ESTNV_37371_921	0.131129	0.0716131	0.201355		0.0440835	0.024889	0.117152		0.0494118	0.03205	0.133472
ESTNV_37373_1395	0.0818271	0.0434903	0.15748		0.0311851	0.0169653	0.102484		0.00125264	0.000748698	0.0222997
ESTNV_37407_341	0.0574283	0.0352928	0.102302		0.0477596	0.0263833	0.0955845		0.0499271	0.0295768	0.115005
ESTNV_37420_1515	0.0505539	0.0276231	0.124591		0.016113	0.00864502	0.0764177		0.0156291	0.00940439	0.0828109
ESTNV_37477_1100	0.079903	0.0457939	0.156253		0.0326407	0.0176287	0.107309		0.0478024	0.0289666	0.147558
ESTNV_37525_1456	0.0667238	0.035697	0.150486		0.0491419	0.0263149	0.132529		0.0664635	0.0401567	0.172162
ESTNV_37526_950	0.0191301	0.00901256	0.0768421		0.0139894	0.00753514	0.0702426		0.00788682	0.00474391	0.0580903
ESTNV_37543_73	0.051366	0.0299011	0.0895534		0.0250379	0.0124183	0.0664735		0.014004	0.00874736	0.0534272
ESTNV_37577_2265	0.102194	0.057772	0.144074		0.0452691	0.0267924	0.105187		0.0817117	0.0531293	0.163471
ESTNV_37606_918	0.0502776	0.0205518	0.0911216		0.0191948	0.00991378	0.0599251		0.0161826	0.0101836	0.0596588
ESTNV_37614_1802	0.0625885	0.0370356	0.125885		0.0355798	0.0186001	0.101467		0.0250946	0.0141632	0.0888833
ESTNV_37616_3894	0.117448	0.0695637	0.180333		0.0605188	0.0331213	0.135741		0.0524026	0.0338108	0.135038
ESTNV_37628_1144	0.177928	0.0905955	0.204504		0.0557412	0.0301898	0.125294		0.0803709	0.0468559	0.147954
ESTNV_37675_1953	0.119446	0.0510963	0.154187		0.0200082	0.0116152	0.0658049		0.0317691	0.0205025	0.0906597
ESTNV_37684_323	0.071087	0.0390687	0.139128		0.0610719	0.0328738	0.1352		0.0478608	0.031607	0.1234
ESTNV_37705_202	0.0197645	0.0107782	0.0242099		0.0170669	0.00836419	0.0255403		0.0127126	0.00777378	0.0223435
ESTNV_37714_614	0.0427252	0.0198614	0.102261		0.0159099	0.00819039	0.063534		0.00887908	0.00528814	0.0527181
ESTV_10747_366	0.0421396	0.0223825	0.113955		0.0169587	0.00910507	0.0749054		0.00528005	0.00318404	0.0476285
ESTV_10850_97	0.0612497	0.0342309	0.127357		0.0443735	0.0228271	0.113843		0.0281258	0.016682	0.102581
ESTV_11581_149	0.0826536	0.0467007	0.106734		0.0545414	0.0292705	0.0980412		0.0362877	0.0237358	0.0896703
ESTV_11898_340	0.0923992	0.0601707	0.148741		0.0168599	0.00872718	0.0698531		0.0120558	0.00736686	0.0673407
ESTV_11918_460	0.0547007	0.024252	0.050227		0.0423974	0.0190837	0.0484494		0.026237	0.0164916	0.0453808
ESTV_11981_402	0.0589146	0.0308442	0.136028		0.0364881	0.0203978	0.110296		0.0459538	0.0293697	0.135345
ESTV_12035_440	0.0431183	0.0261553	0.074815		0.0269598	0.0135522	0.0649237		0.0221298	0.013407	0.0689399
ESTV_12158_428	0.0923119	0.0472125	0.170152		0.0622315	0.0328323	0.141605		0.0806222	0.0487817	0.176512
ESTV_12221_170	0.183523	0.104381	0.246263		0.0425388	0.0225342	0.117338		0.0491283	0.0293641	0.133831
ESTV_12271_391	0.0475696	0.0236314	0.0540308		0.0412233	0.0188033	0.0551749		0.0241356	0.0168059	0.0483609
ESTV_12320_396	0.110005	0.0645216	0.180043		0.0453574	0.0244765	0.11735		0.0365007	0.0222127	0.103579
ESTV_12386_512	0.334501	0.0991433	0.166782		0.101012	0.0323212	0.0865312		0.180769	0.0695953	0.148483
ESTV_12468_326	0.0785375	0.0184755	0.0298113		0.062408	0.0135158	0.0169908		0.0756409	0.0167563	0.0324892
ESTV_12533_256	0.0547648	0.0280671	0.105297		0.0379258	0.019097	0.080813		0.0173222	0.00956483	0.0617536
ESTV_12578_95	0.11227	0.057612	0.168805		0.0962536	0.0486294	0.16629		0.101603	0.0572452	0.187713
ESTV_12714_396	0.109908	0.0644834	0.164577		0.0681659	0.0369824	0.140024		0.0183887	0.0109829	0.0717811
ESTV_12726_105	0.0970569	0.0481183	0.16127		0.0570869	0.0344549	0.114019		0.0383578	0.02704	0.0942469
ESTV_12810_361	0.105813	0.0459682	0.0925227		0.0414295	0.0172854	0.0331135		0.0420999	0.0167887	0.0368787
ESTV_12974_407	0.0642315	0.0275356	0.112614		0.042684	0.0229974	0.0877217		0.0160378	0.0113604	0.0545102
ESTV_12987_182	0.0626055	0.0203419	0.0587843		0.0372159	0.019091	0.0489621		0.0274905	0.0188541	0.0542739
ESTV_12987_409	0.0894837	0.0344333	0.0683584		0.0451653	0.0228407	0.0532478		0.0406956	0.0237788	0.0643507
ESTV_13158_145	0.0410411	0.0198708	0.0419712		0.0467656	0.0185415	0.0444078		0.0448927	0.0194891	0.0484596
ESTV_13197_590	0.0399019	0.0217809	0.107323		0.0157634	0.00880394	0.0697318		0.00447371	0.00269341	0.042361
ESTV_13218_324	0.106873	0.0591002	0.187466		0.0579097	0.0326855	0.135413		0.0655821	0.0395825	0.170073
ESTV_13265_391	0.0442185	0.0216587	0.0797361		0.0360701	0.0165715	0.0708967		0.0343902	0.019837	0.0820509
ESTV_13371_209	0.132649	0.0785997	0.189093		0.0208863	0.01114	0.0853825		0.0177244	0.0106571	0.0890586
ESTV_13373_385	0.07694	0.0406564	0.136948		0.0289482	0.0152282	0.0914132		0.0380652	0.0235556	0.119769
ESTV_13454_78	0.0383737	0.018343	0.0987345		0.0204024	0.0108595	0.076209		0.0198346	0.0124298	0.0811828
ESTV_13507_393	0.0192735	0.00855551	0.0785275		0.0133102	0.00724734	0.0657325		0.0209721	0.0126965	0.0947701
ESTV_13513_493	0.149224	0.050957	0.174958		0.0613595	0.0351721	0.105389		0.0473191	0.0289032	0.101876
ESTV_13538_886	0.0825367	0.0475594	0.151432		0.0263799	0.0138417	0.0900214		0.0185428	0.0112744	0.0878077
ESTV_13599_374	0.130529	0.0479667	0.107751		0.0359667	0.0185147	0.0496764		0.0307937	0.0195576	0.0581811
ESTV_13691_455	0.0829921	0.04614	0.16206		0.0411246	0.0222392	0.121723		0.0491785	0.0297701	0.1485
ESTV_13699_319	0.103785	0.0579434	0.156978		0.0805712	0.0452996	0.135194		0.049151	0.0285027	0.116919
ESTV_13800_155	0.0829592	0.0294623	0.0979063		0.0791519	0.0295346	0.0935526		0.0645153	0.0323477	0.111527
ESTV_13831_59	0.0466253	0.0283064	0.105989		0.0203242	0.0112266	0.0758786		0.028331	0.0164489	0.0943127
ESTV_13852_582	0.0907935	0.0500592	0.161803		0.0264774	0.0142198	0.0920833		0.0156634	0.00917011	0.073301
ESTV_13852_626	0.0814483	0.0289139	0.064108		0.0740559	0.0307211	0.0759039		0.0843767	0.0407781	0.10093
ESTV_13878_964	0.130239	0.0437177	0.101803		0.0291128	0.0138581	0.0395126		0.0179703	0.0108616	0.0406729
ESTV_13981_311	0	0.00395257	0		0	0	0		0	0	0
ESTV_13981_575	0.152136	0.0825317	0.209464		0.0739527	0.0392254	0.154775		0.0173889	0.0106565	0.0850933
ESTV_14001_483	0.0507368	0.0142146	0.0260431		0.039066	0.0159539	0.026115		0.0115828	0.00433385	0.00898294
ESTV_14031_166	0.0573777	0.0274667	0.0729552		0.0441483	0.0234135	0.0731041		0.0308811	0.0207956	0.0784522
ESTV_14031_406	0.0589002	0.0250494	0.0603631		0.0516423	0.0253253	0.0666542		0.0320386	0.0196313	0.0732266
ESTV_14035_356	0.0469503	0.0229537	0.0703507		0.030348	0.016224	0.0640899		0.0293246	0.0167407	0.0730486
ESTV_14053_820	0.066783	0.0344494	0.133795		0.0594135	0.0323686	0.125888		0.0334195	0.0217916	0.105664
ESTV_14058_333	0.182476	0.104404	0.250237		0.101432	0.0589255	0.186861		0.102978	0.0712882	0.194324
ESTV_14066_161	0.0743157	0.0338549	0.128769		0.0357032	0.0208865	0.0952723		0.0535279	0.0360398	0.121489
ESTV_14071_338	0.0773115	0.0437676	0.119104		0.0336879	0.018206	0.0852942		0.0447386	0.0262711	0.116263
ESTV_14071_82	0.0852961	0.0478447	0.130542		0.036913	0.0198917	0.0931872		0.0520877	0.0317205	0.129695
ESTV_14073_165	0.0711684	0.0389806	0.154835		0.03691	0.0200526	0.111161		0.0344319	0.0206731	0.112607
ESTV_14174_74	0.118695	0.0719503	0.18014		0.0294755	0.0159582	0.099472		0.0301241	0.0184591	0.109321
ESTV_14194_507	0.0726942	0.0332293	0.0773142		0.0322296	0.0155011	0.0526081		0.0135323	0.00932893	0.0372358
ESTV_14230_80	0.0790328	0.0451136	0.157208		0.0402807	0.0220406	0.117821		0.0395468	0.0250477	0.125962
ESTV_14258_72	0.146259	0.0731789	0.194896		0.0302385	0.0160913	0.0934027		0.0185815	0.0117097	0.0778396
ESTV_14333_465	0.0988972	0.0370435	0.0712242		0.0792295	0.0350522	0.0826839		0.0710521	0.0450993	0.116213
ESTV_14342_489	0.108179	0.0571427	0.142132		0.0746974	0.0379134	0.124531		0.0304817	0.0197409	0.092333
ESTV_14342_96	0.063677	0.0357683	0.0912267		0.0506278	0.0261547	0.0860117		0.093912	0.0538109	0.13617
ESTV_14349_383	0.073012	0.0412922	0.0932909		0.0399356	0.0224686	0.0745094		0.0450025	0.0291805	0.0934969
ESTV_14358_233	0.0549869	0.0216682	0.0491353		0.0447275	0.0199974	0.0545656		0.0186322	0.0156005	0.0425002
ESTV_14392_403	0.119695	0.0578934	0.165266		0.0462499	0.025422	0.100516		0.0410044	0.0268606	0.105296
ESTV_14463_297	0.0631373	0.0344084	0.143759		0.0372058	0.0204305	0.11291		0.0339158	0.0205851	0.121681
ESTV_14468_119	0.0828876	0.0466431	0.150543		0.00786259	0.00418495	0.0521628		0.00221477	0.00133124	0.030869
ESTV_14490_591	0.0447544	0.0229907	0.110345		0.0202607	0.0109066	0.0769807		0.00442866	0.00266253	0.0397007
ESTV_14501_498	0.0596619	0.0290114	0.123072		0.0139824	0.00748564	0.0667815		0.0125856	0.00753906	0.0714771
ESTV_14535_450	0.179173	0.0840432	0.179739		0.0806805	0.0383239	0.0915777		0.0387447	0.0263626	0.0711796
ESTV_14579_490	0.0419829	0.023607	0.116405		0.0325984	0.0188615	0.0995257		0.0106373	0.00651813	0.0645008
ESTV_14612_496	0.0272813	0.0112205	0.0188016		0.0268829	0.00822299	0.0190231		0.0173337	0.00830463	0.0194157
ESTV_14637_734	0.107863	0.0637439	0.172852		0.0543902	0.0289847	0.1277		0.0414369	0.0246892	0.118574
ESTV_14638_674	0.087089	0.0473082	0.128118		0.040658	0.0240956	0.0886958		0.0278308	0.0248911	0.0616442
ESTV_14645_221	0.0995713	0.049483	0.129059		0.0438832	0.0211112	0.0916463		0.0553562	0.0301129	0.117958
ESTV_14649_80	0.0684783	0.0339015	0.139027		0.0261736	0.0142531	0.0928959		0.0151461	0.00913061	0.0825569
ESTV_14683_273	0.0800197	0.0378988	0.098701		0.0409207	0.0228332	0.078887		0.0349531	0.0195451	0.0758002
ESTV_14685_526	0.175814	0.100873	0.236439		0.059636	0.0326554	0.142509		0.0565632	0.0338788	0.152341
ESTV_14686_263	0.0851632	0.0495565	0.151383		0.0269526	0.0144503	0.0981696		0.0295185	0.0177395	0.11349
ESTV_14686_659	0.0755022	0.0407014	0.138509		0.0346516	0.0175413	0.0960082		0.0406903	0.0238711	0.12036
ESTV_14711_157	0.0538598	0.0316869	0.123465		0.0142522	0.00776703	0.0692217		0.0132201	0.00825432	0.0687344
ESTV_14717_198	0.128948	0.0667535	0.192385		0.0308383	0.016121	0.0981754		0.0184756	0.0111169	0.0861698
ESTV_14782_767	0.0855099	0.0461909	0.150072		0.0502095	0.026141	0.11878		0.0208272	0.0131755	0.0860598
ESTV_14800_360	0.158142	0.0793224	0.202713		0.109729	0.0535758	0.169473		0.0955957	0.0490634	0.152067
ESTV_14825_661	0.0738466	0.0452207	0.146772		0.0354112	0.0189621	0.111688		0.0395024	0.0239631	0.128014
ESTV_14825_93	0.0686062	0.0450098	0.125144		0.0421332	0.025336	0.100904		0.0272304	0.0183339	0.0872402
ESTV_14834_524	0.106134	0.0644434	0.169862		0.0204342	0.0111041	0.0832579		0.0231203	0.0138843	0.101354
ESTV_14835_237	0.0832923	0.0515444	0.132658		0.0403047	0.0200078	0.0983046		0.0305316	0.0177641	0.102393
ESTV_14892_586	0.0379382	0.0202053	0.101281		0.0206274	0.01074	0.076855		0.0259038	0.0153676	0.0986589
ESTV_14962_456	0.0776345	0.0456153	0.147894		0.0200429	0.0109899	0.0726582		0.0451547	0.027832	0.12999
ESTV_15004_676	0.076697	0.0329517	0.116566		0.0377484	0.0219831	0.0801146		0.0410894	0.0314405	0.0939065
ESTV_15035_588	0.0706397	0.0183359	0.0332996		0.0437625	0.0128756	0.0267765		0.0559392	0.0204992	0.045896
ESTV_15042_307	0.0828869	0.0447073	0.165696		0.034525	0.0187585	0.110357		0.0442479	0.0266741	0.140301
ESTV_15043_1033	0.0493307	0.0265766	0.113303		0.0147793	0.00861247	0.0589335		0.00230167	0.00133103	0.0241893
ESTV_15074_164	0.0836839	0.043712	0.137203		0.0719102	0.0372289	0.135664		0.0557795	0.0357085	0.123787
ESTV_15097_126	0.0694552	0.0329965	0.0700501		0.0453096	0.0232796	0.070754		0.0314438	0.0186907	0.0749337
ESTV_15107_389	0.0262898	0.0119794	0.0930024		0.0189523	0.0103168	0.0775064		0.0264388	0.0162226	0.104864
ESTV_15118_153	0.0892747	0.0502493	0.167295		0.0542542	0.0293801	0.133571		0.0214204	0.0135749	0.0844337
ESTV_15119_669	0.113832	0.0700915	0.181363		0.0225525	0.0122476	0.0891416		0.00718042	0.00437045	0.053391
ESTV_15139_351	0.0893455	0.0438886	0.124109		0.0207945	0.0116921	0.0653812		0.0224779	0.0126708	0.0735513
ESTV_15153_346	0.0782548	0.0281296	0.0667004		0.063685	0.0280542	0.061734		0.0437718	0.0233772	0.0505089
ESTV_15187_371	0.0638108	0.0365356	0.0965956		0.0325529	0.0186826	0.0698728		0.0309913	0.0214961	0.0727333
ESTV_15190_1379	0.113938	0.0632423	0.157479		0.0982521	0.0525235	0.151989		0.0795822	0.0422811	0.150979
ESTV_15190_872	0.0995024	0.0506044	0.116959		0.0508945	0.0266508	0.0981923		0.0352538	0.0247879	0.0839519
ESTV_15302_402	0.0997286	0.0537856	0.171013		0.0748508	0.0389492	0.15011		0.1221	0.0715463	0.209755
ESTV_15335_109	0.0825214	0.0142495	0.0252222		0.0804138	0.0235623	0.0338653		0.113156	0.0274415	0.0527303
ESTV_15360_138	0.195722	0.110974	0.257458		0.0470453	0.0258528	0.126542		0.0672231	0.0417072	0.166003
ESTV_15360_434	0.100646	0.0569402	0.182394		0.0242429	0.0131083	0.0936813		0.0306835	0.0188044	0.111205
ESTV_15365_462	0.0986256	0.0269223	0.0585361		0.0344939	0.0158343	0.0407744		0.0270502	0.0156171	0.0390005
ESTV_15468_87	0.0574656	0.0285864	0.0916517		0.0400677	0.0215027	0.0842929		0.0252365	0.0166299	0.0721375
ESTV_15472_446	0.0521773	0.0286642	0.128956		0.0441695	0.0246308	0.121484		0.0311136	0.0192652	0.10996
ESTV_15479_277	0.0340304	0.0147463	0.0264356		0.0276327	0.0113145	0.0304776		0.0449312	0.0178292	0.0397799
ESTV_15482_813	0.0187459	0.00691959	0.0064135		0.0171943	0.00779342	0.00869794		0.0170665	0.00572844	0.0120955
ESTV_15496_116	0.0937586	0.0395218	0.0903222		0.0382266	0.0179598	0.0550805		0.0494113	0.0256184	0.0764538
ESTV_15528_560	0.0606146	0.0367165	0.130055		0.0210046	0.0115323	0.0797088		0.015228	0.00941261	0.0761702
ESTV_15603_406	0.041386	0.0216904	0.117685		0.02004	0.0111507	0.079907		0.0110728	0.0066904	0.0669593
ESTV_15610_550	0.197488	0.094758	0.210987		0.0784922	0.0343149	0.103796		0.106463	0.0560452	0.147899
ESTV_15622_362	0.161602	0.0455373	0.0996881		0.0578703	0.0205259	0.0546499		0.0623087	0.0310354	0.0868295
ESTV_15660_357	0.0521504	0.0328995	0.118695		0.0210404	0.011367	0.0844481		0.00373468	0.00223273	0.0400736
ESTV_15671_338	0.101216	0.057021	0.175168		0.0395758	0.0215268	0.117701		0.0192395	0.0116529	0.088692
ESTV_15686_402	0.0437749	0.0197636	0.116078		0.0354281	0.0182726	0.100706		0.0422441	0.0245181	0.125887
ESTV_15748_628	0.0769532	0.0400857	0.142373		0.0365332	0.0191848	0.0982719		0.0206082	0.0127101	0.0834734
ESTV_15758_1002	0.0415723	0.0204141	0.05716		0.0307285	0.0158989	0.0509931		0.0228884	0.0142134	0.0516166
ESTV_15768_329	0.0741243	0.0356378	0.141699		0.0223691	0.0128016	0.0773644		0.0290531	0.0184413	0.0947782
ESTV_15768_574	0.161762	0.0701418	0.174732		0.040437	0.0170055	0.070281		0.0106224	0.00631197	0.0431035
ESTV_15784_1161	0.0379243	0.0196239	0.107958		0.0262447	0.0140136	0.0930984		0.0385776	0.0238715	0.127553
ESTV_15804_172	0.0623493	0.0340405	0.132556		0.0362403	0.0206127	0.0960482		0.0423411	0.028441	0.115834
ESTV_15835_504	0.0989559	0.0518186	0.142266		0.0501559	0.0269816	0.10699		0.0367013	0.0248458	0.0891243
ESTV_15881_468	0.107358	0.0600688	0.186832		0.0538289	0.0295803	0.135743		0.0750576	0.0468973	0.167762
ESTV_15903_384	0.146802	0.0859048	0.21569		0.0488448	0.0260678	0.131592		0.0358454	0.0214235	0.122419
ESTV_15912_572	0.0644261	0.034006	0.150633		0.0430076	0.0230849	0.124904		0.0418989	0.0252616	0.134245
ESTV_15918_614	0.0648131	0.0247594	0.132872		0.0522499	0.0300135	0.117565		0.00459347	0.0027656	0.0411554
ESTV_15919_533	0.0185987	0.00798278	0.0766713		0.013984	0.00740487	0.0671511		0.0137463	0.00817114	0.0713971
ESTV_15927_421	0.0552688	0.0293918	0.132527		0.0231129	0.0125078	0.0907388		0.0160075	0.0096252	0.0819904
ESTV_16023_542	0.0792072	0.0442781	0.153259		0.0410459	0.0225103	0.112506		0.0654134	0.0405545	0.158828
ESTV_16034_989	0.202074	0.0847574	0.174008		0.0601624	0.0321576	0.088671		0.077182	0.0471304	0.108072
ESTV_16055_561	0.0768276	0.0412596	0.146818		0.0500724	0.0270471	0.118448		0.0308201	0.0206006	0.0969877
ESTV_16079_1371	0.0654611	0.0267455	0.0754127		0.0579423	0.0321256	0.0813032		0.0406106	0.0282147	0.0700556
ESTV_16100_162	0.0387685	0.0202446	0.0908817		0.0293207	0.017085	0.0794858		0.023296	0.0131824	0.0728092
ESTV_16103_649	0.138141	0.0774843	0.209939		0.05459	0.0296087	0.140421		0.0529169	0.0318837	0.151053
ESTV_16109_535	0.0438537	0.0193571	0.0862436		0.0206314	0.010646	0.059076		0.0280849	0.0182019	0.0813162
ESTV_16112_244	0.0572738	0.0323011	0.122176		0.0162353	0.00873477	0.0751371		0.022402	0.0135727	0.0985513
ESTV_16115_361	0.04461	0.0225058	0.121155		0.0324933	0.0174071	0.107585		0.0384409	0.0233011	0.130775
ESTV_16138_625	0.0771281	0.0251969	0.0547024		0.0342896	0.0150755	0.0356393		0.0337068	0.0117374	0.0288163
ESTV_16153_90	0.077432	0.024766	0.0479047		0.0184033	0.00951822	0.0263362		0.0133759	0.0106021	0.0296937
ESTV_16180_121	0.104687	0.0595081	0.170494		0.0201286	0.0107441	0.0799708		0.024729	0.0148924	0.0952462
ESTV_16207_498	0.091284	0.0456298	0.158042		0.0510985	0.028181	0.120012		0.0493914	0.0322733	0.129025
ESTV_16209_1226	0.0988193	0.0558355	0.148476		0.0183925	0.00966017	0.0704744		0.0196794	0.0109488	0.0732759
ESTV_16209_1298	0.0722807	0.0459093	0.108939		0.0258781	0.0126587	0.0723016		0.0067594	0.00388967	0.0375893
ESTV_16214_389	0.000656458	0.0040067	0.000133476		0.000625259	0.000198085	0.000185683		0.000190237	3.80502e-05	7.60917e-05
ESTV_16215_274	0.143169	0.0686774	0.200259		0.0316048	0.0189106	0.0946481		0.0129659	0.00796754	0.0694502
ESTV_16215_414	0.130267	0.0589959	0.192023		0.035973	0.0212044	0.100292		0.0167318	0.0101012	0.078524
ESTV_16225_551	0.0679116	0.0312843	0.133638		0.0264095	0.0141191	0.0871756		0.0270657	0.0168107	0.094751
ESTV_16226_67	0.0539072	0.0272472	0.120415		0.0405201	0.0235309	0.109997		0.0183725	0.0118761	0.0726578
ESTV_16260_757	0.0259769	0.012161	0.0861704		0.0182061	0.0100496	0.0767958		0.023972	0.0149368	0.0975148
ESTV_16294_244	0.151039	0.0686695	0.185346		0.0409777	0.0235347	0.105009		0.0465256	0.029693	0.116348
ESTV_16308_425	0.144339	0.0899545	0.204903		0.0166579	0.00898242	0.076034		0.00331473	0.00199066	0.0385388
ESTV_16353_101	0.123193	0.027886	0.0506788		0.0424036	0.0151279	0.0347126		0.0343514	0.0194658	0.0478428
ESTV_16361_1266	0.129703	0.0496502	0.104972		0.139663	0.0600392	0.124581		0.12323	0.0686435	0.14797
ESTV_16361_472	0.0886667	0.0452796	0.168987		0.0393837	0.0210281	0.114897		0.0273244	0.0163176	0.107401
ESTV_16363_747	0.0886607	0.0293105	0.0740694		0.0158788	0.00878815	0.0249442		0.00223595	0.00118539	0.010244
ESTV_16371_552	0.0208012	0.0154136	0.0538003		0.0148437	0.00909554	0.0482065		0.0185123	0.0138707	0.055944
ESTV_16378_529	0.0869454	0.0569107	0.137963		0.0223636	0.011536	0.0758986		0.0253404	0.0140343	0.0858451
ESTV_16387_486	0.0813961	0.0379875	0.0896984		0.0505532	0.025905	0.0845773		0.0310339	0.0190404	0.0785326
ESTV_16416_594	0.0865284	0.0476561	0.140721		0.0591699	0.0321083	0.123332		0.0628281	0.0343409	0.134041
ESTV_16452_1030	0.0381156	0.0210432	0.103158		0.0322061	0.018391	0.0922429		0.0221511	0.0137671	0.0844725
ESTV_16466_1044	0.107054	0.06244	0.184211		0.0315729	0.0169687	0.107776		0.0437629	0.0264116	0.141456
ESTV_16475_1011	0.0727383	0.0268695	0.0518042		0.0616901	0.0238195	0.0543621		0.0212613	0.0108136	0.0299649
ESTV_16532_248	0.0646522	0.0321318	0.0914753		0.0402257	0.0188333	0.0788292		0.0370891	0.0200435	0.0857411
ESTV_16559_546	0.0790191	0.0282106	0.0637684		0.0413601	0.0187084	0.0463176		0.0175633	0.0112852	0.0310092
ESTV_16581_357	0.0270712	0.01245	0.0206963		0.0226015	0.00956013	0.0243842		0.0268994	0.0131635	0.033397
ESTV_16585_88	0.064989	0.0397282	0.137768		0.0245158	0.0132377	0.0929835		0.025004	0.0150494	0.0979719
ESTV_16586_812	0.0267596	0.0117439	0.0438342		0.0168558	0.00869497	0.0350557		0.00782525	0.00507049	0.0290344
ESTV_16596_392	0.0339542	0.0157496	0.102237		0.0199138	0.0108144	0.0793659		0.020874	0.0130865	0.088262
ESTV_16609_285	0.0881235	0.0468764	0.174483		0.0496202	0.026793	0.134402		0.0731076	0.0443188	0.179828
ESTV_16611_475	0.0521686	0.0256006	0.0752719		0.0471721	0.0227573	0.0819176		0.0368598	0.0196125	0.0795712
ESTV_16628_1277	0.0487201	0.0287299	0.1145		0.0285379	0.015852	0.0933867		0.02686	0.0166602	0.0982178
ESTV_16643_373	0.0960352	0.0565896	0.164092		0.0254974	0.01378	0.0948836		0.0191594	0.0117198	0.0855588
ESTV_16661_422	0.102807	0.058825	0.163999		0.0236915	0.01278	0.0921998		0.00559897	0.00336422	0.0490073
ESTV_16673_1555	0.0891445	0.0422539	0.0892689		0.0553189	0.0277992	0.0867092		0.0686609	0.0358089	0.108167
ESTV_16673_1575	0.158582	0.0776084	0.200706		0.0847088	0.0385665	0.121896		0.023497	0.0137774	0.068556
ESTV_16677_620	0.147764	0.0456762	0.10904		0.0296869	0.0149122	0.0608276		0.0215054	0.0121023	0.056726
ESTV_16683_1040	0.0765001	0.0349303	0.12034		0.0241895	0.0139576	0.0636831		0.0318011	0.0193931	0.0750651
ESTV_16688_128	0.090256	0.0446365	0.174749		0.0596116	0.0313739	0.139927		0.071995	0.0436286	0.179389
ESTV_16688_280	0.0863807	0.0429733	0.170903		0.0533596	0.0281789	0.132804		0.0682379	0.0413056	0.175454
ESTV_16691_375	0.0910507	0.0504802	0.162422		0.019232	0.0103046	0.0818606		0.0270144	0.0163506	0.105128
ESTV_16692_1970	0.0668171	0.0334574	0.142064		0.0331833	0.0183087	0.101362		0.0418008	0.0263753	0.124912
ESTV_16731_596	0.0980878	0.0486162	0.128545		0.0631321	0.0330427	0.118444		0.022257	0.0149996	0.0780789
ESTV_16738_78	0.284743	0.0913144	0.169322		0.0163641	0.00880292	0.0459097		0.00553827	0.00375112	0.0286274
ESTV_16747_527	0.0476508	0.0308583	0.101291		0.0237737	0.0131966	0.0738112		0.00700581	0.00399067	0.0428901
ESTV_16749_1195	0.0963038	0.0591085	0.160554		0.0250059	0.0135884	0.0910265		0.0154567	0.0092038	0.0767722
ESTV_16783_60	0.0891264	0.046273	0.170378		0.0308617	0.0164514	0.100781		0.0379577	0.0223855	0.119715
ESTV_16787_1616	0.0686302	0.0322994	0.100288		0.0453101	0.0265055	0.0919579		0.0374589	0.022595	0.0892733
ESTV_16787_1639	0.0593735	0.0275888	0.0742031		0.0325462	0.0175802	0.0659896		0.0369392	0.0258426	0.0838872
ESTV_16811_56	0.0640964	0.038371	0.12376		0.0460679	0.0261931	0.110833		0.0469776	0.0275013	0.12429
ESTV_16847_1193	0.0296178	0.0168916	0.0395793		0.0227634	0.0103342	0.0336978		0.0394635	0.0152364	0.0464893
ESTV_16856_321	0.0490043	0.0249054	0.120393		0.0306526	0.0171595	0.0973232		0.0386099	0.023914	0.113337
ESTV_16890_1072	0.0890714	0.0536514	0.160608		0.0338474	0.0187328	0.106743		0.0222057	0.013245	0.0948519
ESTV_16892_1114	0.190092	0.0975684	0.198063		0.090752	0.0448157	0.148046		0.0583962	0.0380968	0.143
ESTV_16902_235	0.0637668	0.0339148	0.146957		0.0504322	0.0279156	0.132184		0.0228627	0.0137837	0.103086
ESTV_16903_451	0.0709514	0.0369911	0.153958		0.0555986	0.0298684	0.140241		0.0577824	0.0337911	0.145774
ESTV_16905_208	0.044372	0.0272254	0.0811855		0.0218235	0.0113853	0.0603556		0.0167099	0.00840402	0.0495002
ESTV_16907_342	0.148016	0.0825445	0.197737		0.0467641	0.0246749	0.116437		0.0179871	0.0104225	0.0796554
ESTV_16910_318	0.103965	0.0619736	0.148113		0.04562	0.0245615	0.109615		0.0359316	0.019905	0.105245
ESTV_16910_387	0.0948199	0.0556918	0.134148		0.0436094	0.0233966	0.101986		0.0367455	0.0202592	0.103937
ESTV_16913_418	0.0508041	0.026594	0.106218		0.0266902	0.0132165	0.0757217		0.0375931	0.0207446	0.0948939
ESTV_16926_1498	0.124552	0.0632527	0.1962		0.0736078	0.0389643	0.156458		0.0538647	0.0319265	0.149274
ESTV_16937_940	0.0362227	0.0182279	0.109142		0.0202429	0.0110378	0.0813259		0.0279436	0.0171275	0.108832
ESTV_16941_298	0.141728	0.0841691	0.19931		0.0229558	0.0127088	0.0870401		0.011095	0.00667272	0.0705131
ESTV_16960_128	0.0798937	0.0445982	0.119559		0.0377761	0.0201518	0.0838001		0.0136974	0.00894279	0.0549453
ESTV_16960_72	0.207922	0.0465258	0.0817804		0.0100831	0.00334907	0.0054159		0.010065	0.00208021	0.00416381
ESTV_16965_617	0.0629663	0.0373742	0.108412		0.0327397	0.0169731	0.0822199		0.0121712	0.00763569	0.0568288
ESTV_16973_559	0.0737963	0.037942	0.0958681		0.046651	0.0227262	0.078272		0.0473332	0.0275269	0.0852391
ESTV_16974_481	0.0545393	0.0285155	0.124042		0.0219862	0.0120889	0.0814357		0.0131994	0.00796659	0.0733424
ESTV_16994_1191	0.0143728	0.00642869	0.0069275		0.012188	0.00421012	0.00706126		0.00366726	0.00137397	0.0029035
ESTV_17015_1763	0.0478576	0.0265046	0.103824		0.0305549	0.0154472	0.0830138		0.0563974	0.0325882	0.126057
ESTV_17020_1533	0.0681548	0.0357857	0.11429		0.0376135	0.0182654	0.0864735		0.0465252	0.0261304	0.116767
ESTV_17048_1567	0.0328193	0.0186	0.0979933		0.0135538	0.00733334	0.0669784		0.0109164	0.00657522	0.069368
ESTV_17053_1027	0.101341	0.0540788	0.129543		0.0988815	0.046643	0.118656		0.112148	0.0505351	0.125494
ESTV_17076_540	0.0860093	0.0156588	0.0243742		0.0166011	0.0063206	0.0131508		0.011862	0.00436255	0.00915044
ESTV_17107_247	0.0622762	0.0309989	0.134424		0.0287446	0.0154881	0.096729		0.0165354	0.00997624	0.0810063
ESTV_17113_1162	0.18534	0.0777861	0.156884		0.0834476	0.0462664	0.113214		0.0836765	0.0465511	0.118459
ESTV_17146_367	0.135481	0.0304318	0.0522285		0.0300615	0.00948043	0.0121328		0.0204704	0.00425616	0.00846877
ESTV_17164_89	0.0584531	0.0299796	0.0743925		0.0430293	0.0198808	0.0676517		0.0254104	0.0184211	0.061134
ESTV_17187_224	0.142664	0.0771402	0.207858		0.0856767	0.0453952	0.168621		0.0858944	0.0503824	0.183579
ESTV_17201_545	0.0629511	0.0223974	0.0488329		0.0295805	0.0139302	0.0392636		0.009727	0.00609651	0.0216201
ESTV_17239_1531	0.160347	0.0875596	0.23428		0.0633577	0.0341226	0.147954		0.0569773	0.0334097	0.148963
ESTV_17239_209	0.0503678	0.0306948	0.116817		0.0200464	0.0108768	0.0794915		0.00448449	0.00266006	0.0416021
ESTV_17291_925	0.112701	0.0244684	0.0424408		0.102256	0.0257278	0.0546745		0.139167	0.0451569	0.0909205
ESTV_17293_832	0.0608436	0.0322838	0.143134		0.0384703	0.0207658	0.11861		0.027212	0.0166485	0.103883
ESTV_17301_308	0.0406635	0.0184168	0.0321657		0.0423808	0.0180373	0.0349805		0.0219578	0.00989125	0.0217423
ESTV_17301_516	0.0533075	0.0151044	0.0282773		0.0458421	0.0140041	0.0201857		0.0111058	0.00344149	0.00723078
ESTV_17314_458	0.0931328	0.0521092	0.174119		0.0790824	0.0421096	0.162447		0.0161932	0.00994817	0.0792285
ESTV_17321_691	0.0754005	0.0389228	0.15126		0.0281762	0.0155664	0.0929843		0.0183716	0.0110578	0.0912085
ESTV_17333_532	0.0814218	0.0460434	0.128387		0.0409859	0.024514	0.0837105		0.0210323	0.0116231	0.0579581
ESTV_17356_357	0.403063	0.117041	0.181768		0.114397	0.0370025	0.0904629		0.200906	0.0734294	0.147739
ESTV_17428_1391	0.0392136	0.015398	0.0543379		0.0156114	0.00663146	0.0326875		0.00216782	0.00124758	0.0127139
ESTV_17454_240	0.04334	0.0224955	0.121683		0.0513047	0.0275024	0.134241		0.0679737	0.0408044	0.161743
ESTV_17458_1031	0.0407228	0.0178539	0.0836906		0.0424194	0.0200016	0.0875006		0.0324179	0.0194809	0.0894978
ESTV_17469_139	0.0808366	0.0522255	0.14514		0.0392053	0.0229798	0.106956		0.0372033	0.0243424	0.116071
ESTV_17489_78	0.108321	0.0537848	0.152285		0.00935477	0.00514758	0.050455		0.00436132	0.0026738	0.0379254
ESTV_17511_801	0.0687178	0.0397516	0.125511		0.0569324	0.032616	0.120914		0.0521485	0.0316987	0.128625
ESTV_17525_116	0.0690182	0.0252599	0.092904		0.0351632	0.0218005	0.0599509		0.0298552	0.0227527	0.0626006
ESTV_17538_85	0.0339503	0.0147855	0.105154		0.0287496	0.0153416	0.0986433		0.0307313	0.0180569	0.106524
ESTV_17539_1123	0.0348229	0.0191804	0.0875904		0.0236104	0.0140736	0.0744271		0.0351389	0.0253129	0.0959594
ESTV_17580_1116	0.048357	0.0298401	0.111777		0.0209377	0.0113591	0.0772775		0.0383633	0.0237959	0.116459
ESTV_17605_239	0.0790835	0.0425306	0.153702		0.0270476	0.0138698	0.0890817		0.0414932	0.024112	0.124956
ESTV_17611_91	0.118359	0.0604848	0.148704		0.121496	0.0663361	0.163673		0.13727	0.0799029	0.195969
ESTV_17632_161	0.127484	0.067068	0.209854		0.0575494	0.0306668	0.141509		0.0435525	0.0255746	0.133083
ESTV_17694_278	0.0595324	0.0361654	0.129835		0.0185367	0.00968166	0.0761473		0.0190704	0.0115049	0.0881879
ESTV_17739_134	0.0844527	0.0385488	0.133874		0.0384622	0.0209305	0.0928959		0.0582639	0.0272614	0.0986276
ESTV_17790_535	0.216395	0.0741895	0.137561		0.127694	0.0379158	0.0824139		0.161502	0.0639554	0.131757
ESTV_18228_1192	0.0552086	0.0165575	0.0277647		0.0479002	0.0190581	0.0352202		0.0576348	0.0256366	0.0573396
ESTV_18386_118	0.0356186	0.0183217	0.0665384		0.0222788	0.0106239	0.056379		0.0220797	0.0115696	0.0632155
ESTV_18386_82	0.0877928	0.046779	0.146004		0.0586561	0.0292672	0.125412		0.0430514	0.0229582	0.107359
ESTV_18537_221	0.138871	0.0693628	0.182757		0.0476659	0.0275132	0.112918		0.0827317	0.0497834	0.156572
ESTV_18550_697	0.0533516	0.0279295	0.130886		0.0319118	0.0171343	0.103189		0.0407568	0.0248183	0.131193
ESTV_18561_884	0.116736	0.0659075	0.191413		0.0618814	0.0331705	0.142784		0.0545756	0.0325243	0.150016
ESTV_18571_534	0.093246	0.0512091	0.162311		0.0503902	0.0278769	0.125727		0.0208414	0.0125598	0.0955495
ESTV_18671_975	0.167801	0.0671842	0.157259		0.023003	0.0132124	0.0696588		0.0212722	0.01271	0.077662
ESTV_18722_351	0.0457685	0.0259173	0.10396		0.011484	0.00619174	0.0593889		0.00889342	0.00535648	0.0575931
ESTV_18911_663	0.0595429	0.0323681	0.0803403		0.0375476	0.0172816	0.0692736		0.00614672	0.00421602	0.0289636
ESTV_19099_538	0.0644573	0.0339557	0.143067		0.032365	0.0171802	0.105924		0.0262481	0.0158216	0.106782
ESTV_19144_114	0.109772	0.0539699	0.178731		0.0400506	0.0222741	0.107547		0.0591163	0.0382	0.142806
ESTV_19159_452	0.165631	0.0573076	0.132635		0.119852	0.0462496	0.115469		0.13958	0.0568276	0.141767
ESTV_19617_526	0.0971849	0.0591941	0.168202		0.0201905	0.0109301	0.0834829		0.0123215	0.0074372	0.0669111
ESTV_19633_304	0.0753604	0.0436797	0.105388		0.0582589	0.0333845	0.102944		0.0379567	0.0228802	0.0962624
ESTV_19731_284	0.0647645	0.0340789	0.145557		0.0288744	0.0155393	0.103059		0.0299633	0.0180785	0.11537
ESTV_19780_306	0.0829074	0.0496902	0.153896		0.0502811	0.0296175	0.121937		0.0308627	0.0195546	0.106241
ESTV_19854_114	0.0376864	0.0262624	0.0821568		0.0214399	0.0118116	0.0690656		0.0120481	0.00757751	0.0539436
ESTV_19948_156	0.641472	0.107672	0.136555		0	0	0		0	0	0
ESTV_20021_1152	0.0446774	0.0142157	0.0289446		0.0364215	0.0155384	0.0352544		0.0410011	0.0162262	0.0341745
ESTV_20442_1276	0.0713634	0.0425535	0.127118		0.0272313	0.0146965	0.0830037		0.0411963	0.0239768	0.117437
ESTV_20507_483	0.0388372	0.0184871	0.107271		0.0266752	0.0144476	0.0872112		0.0182218	0.011221	0.0811569
ESTV_20512_416	0.0268153	0.0060581	0.0153177		0.0228319	0.0087393	0.019133		0.00892767	0.00407492	0.00993807
ESTV_20576_189	0.342185	0.104203	0.170751		0.0316633	0.0164541	0.0616233		0.0243987	0.0138056	0.0584529
ESTV_20585_205	0.308161	0.176132	0.325528		0.188527	0.104505	0.251008		0.209025	0.131413	0.292161
ESTV_20590_724_V2_NullAll	0.096064	0.052234	0.174357		0.0698745	0.038398	0.150239		0.0866557	0.053906	0.180779
ESTV_20606_419	0.0324871	0.0110979	0.0190186		0.0247465	0.00772413	0.0160103		0.0215823	0.00698015	0.0159016
ESTV_20635_492	0.0678746	0.0249966	0.0740587		0.0550964	0.0202702	0.0634738		0.0155453	0.00911756	0.0363399
ESTV_20751_555	0.0443178	0.0233663	0.123808		0.043588	0.0238549	0.124461		0.0469127	0.0293039	0.138468
ESTV_20764_175	0.265665	0.151748	0.294682		0.0573766	0.0310435	0.136532		0.0547334	0.0316352	0.135309
ESTV_20796_1211	0.100858	0.0539757	0.162608		0.0745464	0.0380361	0.141952		0.0848709	0.0475583	0.161969
ESTV_20831_345	0.06555	0.0315036	0.0737868		0.0593371	0.023791	0.0599075		0.0713564	0.0320808	0.0767097
ESTV_20839_1082	0.160642	0.0828449	0.219755		0.0343068	0.0173736	0.0943356		0.012722	0.00726509	0.0613688
ESTV_20839_605	0.121483	0.0460432	0.110473		0.0236305	0.0119413	0.054702		0.0128998	0.00670054	0.0408725
ESTV_20858_1148	0.0404903	0.0210332	0.0596318		0.025705	0.0125597	0.048402		0.0232291	0.010214	0.0434415
ESTV_20879_1344	0.0760192	0.0415555	0.105931		0.0444316	0.0244571	0.093758		0.0378086	0.0251304	0.0966384
ESTV_20910_520	0.154102	0.0779171	0.218735		0.0483319	0.0259658	0.12121		0.0567851	0.0332634	0.146686
ESTV_20925_1105	0.0910243	0.0477788	0.179018		0.0435049	0.023499	0.125975		0.0494044	0.0301953	0.14375
ESTV_20960_88	0.0536008	0.0104854	0.0154001		0.0735611	0.0101768	0.0170111		0.0777152	0.0194124	0.0391672
ESTV_21085_409	0.101979	0.0559579	0.148487		0.0265879	0.0146309	0.0925551		0.0449449	0.0278724	0.132272
ESTV_21094_139	0.0704659	0.0389181	0.137411		0.00987187	0.00528477	0.0587123		0.00505792	0.00301973	0.0460361
ESTV_21094_139_V2_NullAll	0.0746413	0.0407366	0.136442		0.00947595	0.00508719	0.0560614		0.00484477	0.00288977	0.0452688
ESTV_21094_315	0.0570539	0.0310953	0.121019		0.00889317	0.00479739	0.0543659		0.00495049	0.00298142	0.0459658
ESTV_21147_1072	0.069236	0.0399131	0.140113		0.0163418	0.00872387	0.0748603		0.0282221	0.0169481	0.109457
ESTV_21168_1221	0.18105	0.0834709	0.185612		0.0897327	0.0434611	0.135028		0.139432	0.0702652	0.18273
ESTV_21168_202	0.228486	0.0929433	0.195692		0.215762	0.101563	0.225112		0.177516	0.0943436	0.215562
ESTV_21203_913	0.0701943	0.0390704	0.129451		0.0495569	0.0283842	0.101415		0.0483392	0.0293693	0.111552
ESTV_21226_650	0.0943788	0.0594196	0.157992		0.0321736	0.0168551	0.0997644		0.0530403	0.0302503	0.135486
ESTV_21243_268	0.0226383	0.0133848	0.0408868		0.00926481	0.0053536	0.0286815		0.0126558	0.00741122	0.0393199
ESTV_21346_907	0.113046	0.0512667	0.180496		0.0685207	0.0368234	0.133529		0.084525	0.0493614	0.16305
ESTV_21365_54	0.0874466	0.0455945	0.103855		0.042179	0.023914	0.0873738		0.0186246	0.0121743	0.0658629
ESTV_21424_525	0.0424672	0.0216584	0.0913507		0.0304353	0.0149227	0.0775277		0.0294817	0.0165145	0.0836408
ESTV_21425_378	0.225261	0.10629	0.247073		0.0308805	0.01706	0.0872257		0.0181841	0.0114273	0.0742423
ESTV_21501_827	0.109456	0.0586774	0.180801		0.044626	0.0239744	0.122258		0.0125439	0.00750664	0.0745276
ESTV_21602_820	0.0633835	0.037519	0.132265		0.0264032	0.0142542	0.0927052		0.0317277	0.0189506	0.107894
ESTV_21617_1228	0.188051	0.0696451	0.132433		0.0560494	0.0342194	0.0766571		0.0464984	0.0349059	0.0749017
ESTV_21635_1842	0.0920087	0.0514174	0.154981		0.021049	0.0113322	0.0771324		0.027806	0.0166006	0.0961284
ESTV_21702_136	0.0278838	0.0141334	0.0982433		0.0186385	0.010009	0.0815777		0.0232604	0.0139692	0.101795
ESTV_21744_870	0.0583097	0.0287852	0.12297		0.0341137	0.0175214	0.0963323		0.0257836	0.0143351	0.0857497
ESTV_21752_67	0.0324505	0.0155085	0.0990525		0.0137617	0.00742856	0.069545		0.0124932	0.00764806	0.0716256
ESTV_21785_456	0.0544564	0.030978	0.123233		0.0203615	0.0109698	0.0844769		0.0194833	0.0117653	0.0916802
ESTV_21804_187	0.159632	0.0946804	0.225848		0.08572	0.0471568	0.174097		0.102984	0.0625682	0.214184
ESTV_21808_1140	0.407791	0.0994471	0.148217		0.0357582	0.0178693	0.0439836		0.0211909	0.011696	0.0429429
ESTV_21849_1648	0.0708222	0.0392305	0.129699		0.0465381	0.0256053	0.108835		0.055387	0.0349986	0.135006
ESTV_21877_749	0.168264	0.0851047	0.18023		0.027219	0.0155729	0.0867968		0.00321702	0.00192388	0.0352106
ESTV_21891_1053	0.0563027	0.0297772	0.12401		0.0324577	0.0174746	0.0996383		0.0284295	0.0170033	0.104025
ESTV_21922_834	0.0555961	0.0275222	0.0786831		0.0389721	0.0177016	0.0645762		0.0144456	0.00913269	0.035403
ESTV_21943_931	0.0774273	0.0424811	0.155718		0.0513544	0.0274381	0.135411		0.0590355	0.0367792	0.154361
ESTV_21963_1181	0.0952227	0.0457749	0.172036		0.0271665	0.0148109	0.0886668		0.0298507	0.01982	0.0982643
ESTV_7467_243	0.0999141	0.0638606	0.162544		0.044726	0.0253657	0.117774		0.0644481	0.0417771	0.153129
ESTV_7919_629	0.12867	0.0703722	0.185679		0.0254486	0.0136489	0.0925023		0.021484	0.0127198	0.0921442
ESTV_7969_1130	0.0997478	0.0393309	0.156182		0.0389481	0.0245671	0.0939298		0.0310189	0.0198261	0.0952613
GCR_cBin10020_Ctg1_124	0.117995	0.0638637	0.149593		0.0245633	0.0171646	0.06948		0.0616113	0.0475505	0.130761
GCR_cBin10089_Ctg1_71	0.0665793	0.0336346	0.126034		0.0354436	0.0197758	0.0928863		0.00237294	0.00146096	0.0268223
GCR_cBin10148_Ctg1_91	0.0511132	0.0286397	0.123395		0.023945	0.0131417	0.0886934		0.0122275	0.00744941	0.0663851
GCR_cBin1019_Ctg1_221	0.0932238	0.0515369	0.176605		0.045879	0.0247998	0.128994		0.0593258	0.035867	0.159941
GCR_cBin1028_Ctg1_247	0.111878	0.0624079	0.161092		0.0538135	0.0269248	0.120471		0.0719236	0.0386939	0.145098
GCR_cBin1034_Ctg1_240	0.0629696	0.0335919	0.138613		0.0288976	0.0154659	0.0999926		0.0206725	0.0124563	0.0931968
GCR_cBin10390_Ctg1_228	0.0394777	0.0199541	0.107957		0.0183831	0.00972517	0.0780082		0.0195789	0.0116692	0.0861745
GCR_cBin10459_Ctg1_42	0.123827	0.0622878	0.160999		0.0163865	0.00868441	0.0717578		0.0282647	0.0170903	0.105917
GCR_cBin10459_Ctg1_69	0.128645	0.0721638	0.202087		0.0319222	0.0170122	0.1061		0.0428222	0.0260854	0.137727
GCR_cBin10510_Ctg1_197	0.0313159	0.0172158	0.090169		0.00891119	0.00475788	0.0515706		0.0123917	0.00746877	0.0696595
GCR_cBin10533_Ctg1_181	0.0743102	0.0378589	0.159491		0.0463697	0.0252752	0.128003		0.0203781	0.0122865	0.0962342
GCR_cBin10566_Ctg1_68	0.039923	0.020587	0.111779		0.0158948	0.00854431	0.0740201		0.0191167	0.0115117	0.092734
GCR_cBin10568_Ctg1_247	0.0454609	0.0245975	0.0876313		0.0166274	0.00854493	0.0563178		0.0125231	0.00677725	0.0476099
GCR_cBin10594_Ctg1_335	0.0402261	0.0214276	0.106502		0.0345622	0.0168702	0.0899781		0.00847271	0.00501781	0.0517962
GCR_cBin10604_Ctg1_137	0.13797	0.0457773	0.118581		0.0251289	0.013202	0.067133		0.0177829	0.0109823	0.062105
GCR_cBin10617_Ctg1_91	0.118848	0.0722942	0.192952		0.0428977	0.0233796	0.122422		0.0322152	0.0194003	0.117861
GCR_cBin10623_Ctg1_106	0.128247	0.0699839	0.20963		0.0781151	0.0436587	0.16142		0.030619	0.0184392	0.114868
GCR_cBin10624_Ctg1_206	0.0639309	0.0399059	0.114079		0.019364	0.0100706	0.069555		0.00410637	0.00247482	0.0372259
GCR_cBin10719_Ctg1_159	0.265687	0.121395	0.230612		0.0577252	0.0345165	0.0990601		0.0345314	0.0290057	0.0770122
GCR_cBin10734_Ctg1_109	0.0499117	0.0276481	0.113192		0.0329215	0.0185338	0.0900011		0.0271685	0.019611	0.0813173
GCR_cBin10758_Ctg1_444	0.181028	0.109185	0.236691		0.0440237	0.0236103	0.121037		0.0555744	0.0337804	0.15204
GCR_cBin10783_Ctg1_214	0.0521277	0.0338023	0.0824115		0.019768	0.0103286	0.0584342		0.023146	0.0156169	0.0725491
GCR_cBin108_Ctg1_303	0.0997478	0.0538323	0.184195		0.0371104	0.0202707	0.112172		0.0324029	0.0197935	0.117054
GCR_cBin10801_Ctg1_300	0.0892673	0.0442884	0.159071		0.0407755	0.0211687	0.110057		0.0507767	0.0295996	0.134939
GCR_cBin1090_Ctg1_228	0.0720263	0.0362447	0.141932		0.0353465	0.0177439	0.0961928		0.0505219	0.028209	0.122628
GCR_cBin10911_Ctg1_407	0.0476234	0.0209689	0.0472988		0.0421403	0.0179057	0.0492453		0.0314375	0.0145439	0.0373619
GCR_cBin10985_Ctg1_194	0.0460176	0.0225691	0.123986		0.0260013	0.0140936	0.0906695		0.00945577	0.0057168	0.0617768
GCR_cBin10989_Ctg1_229	0.120544	0.0670933	0.190652		0.0347618	0.0191537	0.107611		0.038963	0.0249226	0.110729
GCR_cBin10989_Ctg1_237	0.151569	0.0872281	0.208806		0.0398067	0.0219737	0.117957		0.0437949	0.0281294	0.125479
GCR_cBin10989_Ctg1_273	0.104858	0.0545223	0.174369		0.0490573	0.0260621	0.123159		0.0611161	0.0366784	0.151233
GCR_cBin10995_Ctg1_168_V2	0.119658	0.0527844	0.177205		0.0431884	0.0222576	0.100246		0.0211557	0.0126138	0.079723
GCR_cBin11008_Ctg1_366	0.0660014	0.0259911	0.0499839		0.0646058	0.0239479	0.0505176		0.0697757	0.0348955	0.0804096
GCR_cBin11070_Ctg1_130_V2	0.0287124	0.0142337	0.0250357		0.0185227	0.00848732	0.021355		0.0112224	0.0064164	0.0179653
GCR_cBin11089_Ctg1_173	0.0712071	0.0382333	0.139083		0.0379311	0.0218811	0.0970648		0.0461812	0.0298186	0.118538
GCR_cBin11102_Ctg1_74	0.0770017	0.0321828	0.12647		0.0226902	0.0126356	0.0776773		0.0228135	0.0140976	0.0904475
GCR_cBin11150_Ctg1_316_V2	0.0878641	0.0472313	0.164514		0.0311208	0.016719	0.104266		0.0240079	0.0143761	0.0954149
GCR_cBin11193_Ctg1_159	0.139221	0.0704331	0.202687		0.0307027	0.01613	0.0956268		0.0173881	0.0105434	0.0864565
GCR_cBin11193_Ctg1_182	0.128044	0.0628107	0.190925		0.0310291	0.0158497	0.0911496		0.0239581	0.0138819	0.091353
GCR_cBin11265_Ctg1_266	0.05238	0.0320178	0.118733		0.0237102	0.0126039	0.0867321		0.0337931	0.0203702	0.116541
GCR_cBin11288_Ctg1_169	0.142114	0.0558157	0.133365		0.0376993	0.0219216	0.0717275		0.0263034	0.0175945	0.0710099
GCR_cBin1129_Ctg1_459	0.0803464	0.0551846	0.134881		0.0171144	0.00982207	0.0678378		0.0126434	0.00755666	0.0679147
GCR_cBin11310_Ctg1_177	0.0239961	0.0141279	0.0772603		0.0209078	0.0120285	0.0745666		0.00576022	0.00345823	0.0434462
GCR_cBin11315_Ctg1_58	0.0611221	0.0303791	0.127407		0.0353903	0.019597	0.0974476		0.0141406	0.00878753	0.0706447
GCR_cBin1134_Ctg1_360	0.0874356	0.042239	0.141891		0.0312588	0.0162261	0.0944913		0.0182764	0.0105979	0.0775877
GCR_cBin11397_Ctg1_153	0.0730715	0.0403951	0.132938		0.0601914	0.0312457	0.124835		0.0378887	0.0223057	0.108948
GCR_cBin11414_Ctg1_225	0.208393	0.0810338	0.185896		0.053586	0.0280388	0.0967015		0.0157898	0.00921666	0.0614347
GCR_cBin11445_Ctg1_125	0.142357	0.0403579	0.0766928		0.119875	0.0378157	0.0876451		0.147445	0.0564555	0.134082
GCR_cBin11458_Ctg1_109	0.0364114	0.0144193	0.0342265		0.0259492	0.0149079	0.0369993		0.0215417	0.014355	0.0336929
GCR_cBin11458_Ctg1_170	0.0276084	0.0107879	0.022457		0.0204412	0.0103997	0.025278		0.0130111	0.00838944	0.0200055
GCR_cBin11458_Ctg1_739	0.122277	0.0712409	0.193482		0.0385788	0.0215924	0.114262		0.0660649	0.0422018	0.162704
GCR_cBin11481_Ctg1_35	0.0562936	0.0282608	0.131989		0.0289812	0.015498	0.0978789		0.0281719	0.0169115	0.106088
GCR_cBin11486_Ctg1_236	0.049747	0.0260818	0.092493		0.0329656	0.0177749	0.0792445		0.0307024	0.0191288	0.0839467
GCR_cBin11519_Ctg1_189	0.0809276	0.0433961	0.143816		0.0557714	0.0308421	0.115864		0.0376638	0.0231744	0.101628
GCR_cBin11531_Ctg1_130	0.0561742	0.0298868	0.112066		0.0302433	0.0165033	0.0893891		0.0219891	0.0134466	0.0858994
GCR_cBin11577_Ctg1_545	0.0970157	0.0569796	0.156401		0.0125096	0.0066997	0.066846		0.0162713	0.00972375	0.0799884
GCR_cBin11610_Ctg1_200	0.0887852	0.043649	0.132594		0.0139923	0.00706789	0.0585125		0.00783756	0.00461615	0.0523291
GCR_cBin11619_Ctg1_169	0.0554443	0.0247852	0.0539476		0.0426835	0.0213368	0.0578568		0.043204	0.0305547	0.069148
GCR_cBin1169_Ctg1_98	0.10614	0.0517837	0.173864		0.0229014	0.0126549	0.076433		0.00606163	0.00370537	0.0437899
GCR_cBin11714_Ctg1_79	0.0799447	0.0429096	0.113883		0.054308	0.0293442	0.107336		0.0367622	0.0251853	0.0965421
GCR_cBin11750_Ctg1_59	0.137263	0.0772147	0.216346		0.049412	0.0272541	0.131996		0.0282944	0.0170421	0.111517
GCR_cBin11750_Ctg1_70	0.117812	0.0665914	0.19524		0.0387227	0.0219639	0.108875		0.0123063	0.00739546	0.0743093
GCR_cBin1176_Ctg1_346	0.103191	0.0270266	0.0499326		0.0460603	0.0163615	0.0290822		0.0228539	0.0138107	0.0342737
GCR_cBin1176_Ctg1_420	0.111074	0.0264607	0.0485579		0.0507317	0.016122	0.0282798		0.0311798	0.0148357	0.0345533
GCR_cBin11891_Ctg1_187	0.125017	0.0705713	0.169127		0.0378057	0.0229599	0.100079		0.0725389	0.0489104	0.151692
GCR_cBin1198_Ctg1_457	0.108812	0.0484437	0.160817		0.0373198	0.021769	0.0968368		0.0406185	0.0242319	0.102999
GCR_cBin12185_Ctg1_194	0.0448491	0.0296985	0.105167		0.0218474	0.0116515	0.083295		0.0324475	0.0198078	0.116683
GCR_cBin12244_Ctg1_232	0.0912435	0.0475628	0.167893		0.0270565	0.0145074	0.0988537		0.0230875	0.0140058	0.100873
GCR_cBin12278_Ctg1_153	0.0966075	0.0486021	0.179612		0.0720913	0.0402384	0.157433		0.0530816	0.0327175	0.15054
GCR_cBin12293_Ctg1_225	0.0993199	0.0492033	0.151388		0.0368524	0.0186466	0.0904576		0.04692	0.026402	0.113543
GCR_cBin12302_Ctg1_115	0.135956	0.0694685	0.191408		0.0149654	0.0079176	0.0672406		0.0143807	0.00852141	0.0721596
GCR_cBin12401_Ctg1_186	0.101383	0.0616601	0.166005		0.0151957	0.00812788	0.0736175		0.00977049	0.00589906	0.0648681
GCR_cBin12421_Ctg1_46	0.129166	0.0685077	0.19783		0.0556578	0.0312756	0.132571		0.0472477	0.0292487	0.138709
GCR_cBin12431_Ctg1_38	0.0458549	0.0246885	0.0900854		0.0141763	0.00786008	0.0572905		0.00875363	0.0050253	0.0473165
GCR_cBin12450_Ctg1_432	0.10078	0.0610192	0.163131		0.0797987	0.0460026	0.147931		0.102758	0.063152	0.193921
GCR_cBin12466_Ctg1_154	0.033352	0.018793	0.0639251		0.0213032	0.0099169	0.0519825		0.0208492	0.0121367	0.0638612
GCR_cBin12467_Ctg1_356	0.0427208	0.0230956	0.106825		0.00510371	0.0027223	0.042972		0.00737245	0.00442907	0.0580608
GCR_cBin12488_Ctg1_395	0.058912	0.0301989	0.137352		0.0490037	0.0273461	0.123591		0.0128773	0.00770589	0.0757331
GCR_cBin12488_Ctg1_457	0.0790074	0.0417636	0.165887		0.0568196	0.0314297	0.138533		0.0219038	0.0131848	0.0961464
GCR_cBin12492_Ctg1_183	0.139479	0.0806671	0.20272		0.0552969	0.0305151	0.136399		0.108839	0.0684378	0.215594
GCR_cBin12500_Ctg1_64	0.0459762	0.0126493	0.0220439		0.0418899	0.0132667	0.0286065		0.0518016	0.0212852	0.0425907
GCR_cBin12541_Ctg1_269	0.0530407	0.0269682	0.108149		0.0132637	0.00707562	0.0640701		0.011377	0.00662291	0.0609813
GCR_cBin12541_Ctg1_62	0.0791322	0.0389861	0.132732		0.023801	0.0125823	0.085354		0.0145511	0.00899646	0.0713025
GCR_cBin1260_Ctg2_204	0.0468383	0.0246019	0.12452		0.0221844	0.0118954	0.0910842		0.015615	0.0093781	0.0831311
GCR_cBin12627_Ctg1_100	0.0454896	0.00948489	0.0113039		0.0436477	0.00978356	0.0155478		0.024199	0.00587268	0.0120387
GCR_cBin12634_Ctg1_80	0.0607608	0.032977	0.141282		0.0346668	0.0186338	0.111516		0.024579	0.0147508	0.104958
GCR_cBin12646_Ctg1_332	0.0513694	0.0236944	0.0775095		0.0165869	0.00903915	0.0433995		0.0139449	0.00883192	0.0444455
GCR_cBin12647_Ctg1_80	0.0484796	0.0278275	0.114215		0.0118389	0.00652654	0.0604694		0.00469977	0.00284947	0.0433133
GCR_cBin1265_Ctg1_271	0.0452462	0.0237092	0.110556		0.0313444	0.0161548	0.0939693		0.0351448	0.0194189	0.101609
GCR_cBin12660_Ctg1_400	0.0419839	0.022791	0.108486		0.0389501	0.0215909	0.108532		0.0232638	0.0138871	0.0950968
GCR_cBin12681_Ctg1_160	0.0402072	0.0127857	0.0277818		0.0340368	0.01246	0.0326648		0.0227871	0.00955489	0.0272318
GCR_cBin12706_Ctg1_68	0.0522044	0.0262146	0.118484		0.0339145	0.0190831	0.0964672		0.0339071	0.0188099	0.101719
GCR_cBin12730_Ctg1_258	0.0368833	0.0192221	0.111255		0.0235583	0.012747	0.0888208		0.0444394	0.0268851	0.143215
GCR_cBin12749_Ctg1_233	0.105219	0.0585532	0.181863		0.0164146	0.00878981	0.0782199		0.00755422	0.004534	0.0580293
GCR_cBin1280_Ctg1_527	0.103004	0.0554997	0.188799		0.0563326	0.0305362	0.143367		0.0404178	0.0244162	0.134262
GCR_cBin12801_Ctg1_277	0.177827	0.0643259	0.146095		0.0762919	0.0331174	0.107875		0.0435588	0.0239501	0.0957624
GCR_cBin12801_Ctg1_320	0.10396	0.0448128	0.12848		0.0372524	0.01826	0.086178		0.0155252	0.010059	0.0656971
GCR_cBin1282_Ctg1_455_V2	0.0630906	0.0364374	0.136944		0.0339795	0.0181988	0.103166		0.0255706	0.0160947	0.099117
GCR_cBin12856_Ctg1_82	0.107766	0.0575342	0.188184		0.0368391	0.0206832	0.109233		0.0471903	0.0302688	0.13117
GCR_cBin12902_Ctg1_491	0.0473153	0.0230248	0.102168		0.0408145	0.0217204	0.0954513		0.0408869	0.0250683	0.109805
GCR_cBin1294_Ctg1_151	0.066263	0.0339479	0.123526		0.0358763	0.0206206	0.0933609		0.0486883	0.0323237	0.120449
GCR_cBin12977_Ctg1_112	0.111233	0.0720386	0.172259		0.0166175	0.0092278	0.0711079		0.0323211	0.0201591	0.111847
GCR_cBin13017_Ctg1_241	0.100817	0.0591629	0.174024		0.0216431	0.011554	0.0867132		0.014689	0.00878579	0.0749601
GCR_cBin13024_Ctg1_140	0.0958257	0.0543969	0.169584		0.0335755	0.0181105	0.106295		0.0313303	0.0188487	0.115958
GCR_cBin13024_Ctg1_175	0.059672	0.0392547	0.0934564		0.0180057	0.00940194	0.0589631		0.0190001	0.0112293	0.0643065
GCR_cBin1305_Ctg1_324	0.0812487	0.0470811	0.155163		0.0459844	0.0262207	0.12132		0.0366211	0.0232547	0.118967
GCR_cBin131_Ctg1_456	0.0472886	0.0247397	0.0927145		0.0430486	0.0199087	0.0911457		0.0104411	0.00655425	0.05102
GCR_cBin1314_Ctg1_137	0.0630026	0.0372683	0.133055		0.0349925	0.018255	0.104374		0.0212699	0.0130582	0.092179
GCR_cBin13148_Ctg1_443	0.223128	0.114717	0.2383		0.03058	0.0160978	0.093801		0.0198458	0.0118069	0.083133
GCR_cBin13157_Ctg1_153	0.147364	0.060327	0.151073		0.0252964	0.014398	0.0780118		0.0180488	0.0128811	0.0605362
GCR_cBin13182_Ctg1_104	0.0939434	0.0546725	0.170763		0.0434228	0.0236623	0.119907		0.0344406	0.0221517	0.106283
GCR_cBin13220_Ctg1_44	0.163293	0.0901672	0.230064		0.0532086	0.0293833	0.133408		0.0361684	0.0239601	0.11263
GCR_cBin13317_Ctg1_701	0.131748	0.0544261	0.149033		0.016459	0.00829535	0.0586421		0.00579286	0.00341703	0.0367197
GCR_cBin13355_Ctg1_172	0.0916567	0.0489908	0.153684		0.0630233	0.0355361	0.134113		0.101149	0.0639154	0.195535
GCR_cBin1337_Ctg1_212_V2	0.0586686	0.0319092	0.120775		0.0308308	0.0163177	0.084751		0.03382	0.0196585	0.0972179
GCR_cBin13426_Ctg1_109	0.10245	0.0636984	0.170263		0.0284281	0.0153078	0.0967647		0.0469129	0.0279437	0.139245
GCR_cBin1343_Ctg1_382	0.218625	0.117819	0.257767		0.0566862	0.0305847	0.129586		0.0852311	0.0556611	0.175796
GCR_cBin13621_Ctg1_375	0.0769331	0.0391349	0.0911156		0.0472756	0.0254696	0.0678398		0.0326151	0.0232908	0.0643658
GCR_cBin1366_Ctg1_232	0.121742	0.0661953	0.207586		0.0965534	0.0537659	0.18727		0.102115	0.0620055	0.216199
GCR_cBin13670_Ctg1_82	0.06988	0.0338044	0.119378		0.0320371	0.0169202	0.0758954		0.0110536	0.00670556	0.0555857
GCR_cBin13672_Ctg1_139	0.0752903	0.0335056	0.0745606		0.0439924	0.0225657	0.0623467		0.0273856	0.017248	0.0477017
GCR_cBin13683_Ctg1_580	0.109586	0.0326651	0.119868		0.02921	0.0163633	0.0622591		0.0109336	0.00606694	0.0389504
GCR_cBin13688_Ctg1_129	0.0991857	0.0487491	0.152149		0.0303556	0.0154741	0.0918702		0.00259964	0.00155413	0.03015
GCR_cBin13707_Ctg1_238	0.068448	0.0222806	0.0377187		0.0594776	0.023596	0.0479395		0.0563727	0.0250442	0.0561675
GCR_cBin13722_Ctg1_515	0.104564	0.0491094	0.154142		0.0516573	0.0295853	0.11082		0.037814	0.0224876	0.102143
GCR_cBin13730_Ctg1_588	0.160296	0.0864969	0.210289		0.0267295	0.0144503	0.0939463		0.0136882	0.0085146	0.0714569
GCR_cBin13755_Ctg1_102	0.102992	0.051219	0.111571		0.065025	0.0339073	0.104126		0.0410991	0.0296518	0.0888903
GCR_cBin13758_Ctg1_286	0.0667574	0.0405676	0.119621		0.0337048	0.017037	0.0911866		0.0558145	0.0330605	0.136196
GCR_cBin13760_Ctg1_161	0.0958646	0.0530157	0.175406		0.0381292	0.0206379	0.11503		0.0247698	0.014943	0.105109
GCR_cBin13760_Ctg1_304	0.080493	0.0465838	0.138663		0.0580882	0.0340996	0.114426		0.0218519	0.0123506	0.0767588
GCR_cBin13760_Ctg1_383	0.097657	0.0559094	0.177524		0.0419814	0.0227408	0.122589		0.0371523	0.0224318	0.128982
GCR_cBin13788_Ctg1_293	0.0824266	0.052683	0.123611		0.0232279	0.0127495	0.0730868		0.0254314	0.0181494	0.0771597
GCR_cBin13830_Ctg1_156	0.0216998	0.0106343	0.0796399		0.0284971	0.0154602	0.0960726		0.0260936	0.0161085	0.0986166
GCR_cBin13869_Ctg1_114	0.151188	0.0929824	0.205371		0.0226467	0.0121595	0.088996		0.0158504	0.00953222	0.0827765
GCR_cBin13871_Ctg1_110	0.0367498	0.0241121	0.0739387		0.0298616	0.0188078	0.068593		0.0105644	0.00677804	0.0455759
GCR_cBin13871_Ctg1_192	0.0414167	0.0265478	0.0844068		0.0331562	0.0205873	0.0775993		0.0114777	0.00727656	0.0504415
GCR_cBin13876_Ctg1_149	0.0703085	0.0343481	0.123324		0.0643694	0.0313752	0.124683		0.00866289	0.00497318	0.0484273
GCR_cBin13956_Ctg1_331	0.0799187	0.0450764	0.153685		0.0422769	0.0226592	0.118178		0.0358705	0.0226728	0.118431
GCR_cBin13973_Ctg1_210	0.0920422	0.0475561	0.14558		0.0613167	0.0298612	0.119986		0.0455189	0.0269042	0.118916
GCR_cBin13983_Ctg1_109	0.0569383	0.0301033	0.112938		0.0503196	0.0281115	0.101166		0.0619106	0.0317782	0.121636
GCR_cBin140_Ctg1_126_V2	0.068413	0.0262155	0.0788272		0.0347451	0.0191269	0.0549207		0.0344946	0.019032	0.0607057
GCR_cBin1402_Ctg1_336	0.122923	0.0428824	0.08179		0.107893	0.0237762	0.0401294		0.164182	0.0381979	0.0702558
GCR_cBin14027_Ctg1_163	0.105039	0.0621613	0.182735		0.0451285	0.0243744	0.129003		0.0322693	0.0193827	0.115537
GCR_cBin14082_Ctg1_110	0.0676292	0.0412304	0.129791		0.0296059	0.0164359	0.0923204		0.0162021	0.00995411	0.0793709
GCR_cBin14094_Ctg1_112	0.0262376	0.0109703	0.0162693		0.0281002	0.00930669	0.0201021		0.021228	0.00790348	0.0178728
GCR_cBin14097_Ctg1_178	0.081849	0.0465223	0.16179		0.0439232	0.0237391	0.12611		0.0230353	0.0138064	0.0986481
GCR_cBin14153_Ctg1_574_V2	0.0750381	0.0435627	0.142827		0.0123502	0.00651406	0.0636197		0.0155166	0.00921123	0.0768775
GCR_cBin14353_Ctg1_109	0.0350317	0.0176042	0.106819		0.0216581	0.0116812	0.0840838		0.00662269	0.00397494	0.0549637
GCR_cBin14364_Ctg1_281	0.0544733	0.0235277	0.103171		0.0240806	0.0126909	0.0697409		0.0064738	0.00430738	0.0358504
GCR_cBin14371_Ctg1_142	0.0381548	0.0184886	0.114668		0.0210647	0.0112553	0.0876957		0.0158329	0.00942386	0.0807957
GCR_cBin1438_Ctg1_139	0.0433107	0.0292575	0.0848641		0.0179326	0.00929144	0.0594522		0.00983022	0.00564724	0.0479588
GCR_cBin1439_Ctg1_95_V2	0.131066	0.0738308	0.203328		0.0409541	0.0227103	0.118573		0.0580892	0.0364695	0.155258
GCR_cBin1445_Ctg1_135	0.0602278	0.0318747	0.103353		0.0223328	0.0122118	0.0670218		0.0239723	0.0152985	0.0787768
GCR_cBin14462_Ctg1_308	0.103519	0.0609749	0.180535		0.0290367	0.0155347	0.101521		0.0261381	0.0157241	0.106226
GCR_cBin14719_Ctg1_273	0.135186	0.0695695	0.17035		0.0176372	0.00950124	0.0749832		0.0181761	0.0109471	0.0856024
GCR_cBin14744_Ctg1_515	0.101832	0.0517315	0.167382		0.0353751	0.0192385	0.104912		0.020441	0.0131447	0.0829891
GCR_cBin14760_Ctg1_76	0.0534266	0.0315613	0.112394		0.029191	0.0156215	0.088891		0.0308266	0.0176541	0.0940674
GCR_cBin14765_Ctg1_160	0.0386217	0.0196965	0.109915		0.0307913	0.0167405	0.103877		0.0117806	0.00703977	0.0670698
GCR_cBin1478_Ctg1_224	0.0672405	0.0391293	0.128521		0.0455897	0.0259779	0.10188		0.0331142	0.0235516	0.0922121
GCR_cBin14803_Ctg1_153	0.101724	0.0575954	0.183371		0.0275317	0.0147764	0.100896		0.036286	0.0218457	0.126905
GCR_cBin1482_Ctg1_440_V2	0.0496936	0.0259721	0.119147		0.0195091	0.0105004	0.0820293		0.0342877	0.0207066	0.124021
GCR_cBin1482_Ctg1_461	0.041413	0.0214858	0.0888545		0.0275439	0.0156184	0.0764586		0.0427872	0.0259567	0.0985999
GCR_cBin14902_Ctg1_153	0.0511999	0.0221592	0.110635		0.0232563	0.0130564	0.0855		0.0156059	0.00978696	0.0760656
GCR_cBin14942_Ctg1_193	0.0792953	0.0458166	0.156856		0.0506343	0.0280085	0.132968		0.0318819	0.0190249	0.105199
GCR_cBin14953_Ctg1_514	0.103814	0.0449606	0.110794		0.0308094	0.0169554	0.06235		0.0314901	0.018143	0.0725733
GCR_cBin14996_Ctg1_323_V2	0.100946	0.0646224	0.165356		0.0177644	0.00962376	0.0778368		0.0146553	0.00910392	0.074202
GCR_cBin15004_Ctg1_154	0.0459567	0.0252584	0.111134		0.0279557	0.0149719	0.0914246		0.0329352	0.019455	0.106231
GCR_cBin15004_Ctg1_309	0.0650932	0.0296468	0.0825665		0.0374913	0.0187346	0.0690422		0.0317713	0.0151009	0.0594562
GCR_cBin15008_Ctg1_153	0.19126	0.0517935	0.0940856		0.0292521	0.00907718	0.0180723		0.0427508	0.0135844	0.0299298
GCR_cBin15022_Ctg1_318	0.0425581	0.0260966	0.104095		0.0168844	0.00922069	0.07077		0.0141194	0.00856415	0.0699473
GCR_cBin15037_Ctg1_198	0.0915205	0.0462783	0.171108		0.0368253	0.0205846	0.110338		0.00917948	0.00554578	0.0607899
GCR_cBin15072_Ctg1_49	0.144461	0.0730704	0.198911		0.043985	0.0225046	0.111307		0.025863	0.0148987	0.0929949
GCR_cBin15102_Ctg1_96	0.105389	0.0611299	0.17045		0.0408485	0.0224271	0.110686		0.0372012	0.0217322	0.108373
GCR_cBin15154_Ctg1_77	0.255744	0.0754158	0.141009		0.0591547	0.0297249	0.0712864		0.0743621	0.0387281	0.0810363
GCR_cBin15158_Ctg1_411	0.146227	0.0799754	0.21563		0.0638089	0.0346276	0.146792		0.0910984	0.0537976	0.187554
GCR_cBin15162_Ctg1_205	0.0630361	0.0357604	0.139812		0.0487025	0.0291172	0.118027		0.0692285	0.0498569	0.135715
GCR_cBin15177_Ctg1_230	0.080573	0.0415102	0.155043		0.0721865	0.0384164	0.145323		0.0920822	0.0552639	0.153343
GCR_cBin1521_Ctg1_442	0.0611118	0.0370737	0.120472		0.0494903	0.0288976	0.11193		0.0535671	0.0390631	0.119781
GCR_cBin1521_Ctg1_643	0.0905704	0.0508259	0.16283		0.0339864	0.0183275	0.108921		0.0231042	0.013877	0.101394
GCR_cBin15223_Ctg1_361	0.0615554	0.0326274	0.14213		0.0794961	0.0437243	0.166918		0.109701	0.0668087	0.217297
GCR_cBin15233_Ctg1_136_V2	0.119321	0.073978	0.189194		0.0245494	0.0133477	0.0891414		0.0265935	0.016592	0.103317
GCR_cBin15249_Ctg1_119	0.0611135	0.0374235	0.134687		0.0377644	0.0207606	0.111552		0.0444735	0.0275362	0.130534
GCR_cBin15266_Ctg1_58	0.113363	0.05723	0.181826		0.0439914	0.0232486	0.113254		0.0375723	0.0217183	0.11472
GCR_cBin15269_Ctg1_188	0.0939761	0.053419	0.119459		0.0553107	0.0341478	0.104654		0.0410863	0.0296653	0.100009
GCR_cBin15283_Ctg1_92	0.138225	0.0764932	0.214416		0.0642787	0.0348746	0.149911		0.0971477	0.0593864	0.20652
GCR_cBin15290_Ctg1_216	0.02837	0.0143807	0.0947711		0.0106405	0.00579075	0.0559186		0.0189491	0.0116718	0.0797072
GCR_cBin15343_Ctg1_36	0.126001	0.0704725	0.206438		0.050111	0.0272114	0.134194		0.0395627	0.0245831	0.127456
GCR_cBin15368_Ctg1_126	0.118903	0.0637975	0.190556		0.0373739	0.0191674	0.103974		0.0614024	0.0362614	0.151587
GCR_cBin1541_Ctg1_424	0.0724668	0.0420671	0.152561		0.0384498	0.0210934	0.116004		0.0255899	0.0152581	0.103879
GCR_cBin15410_Ctg1_212	0.0793433	0.0453002	0.158612		0.0286177	0.0156591	0.0935648		0.0161866	0.00984751	0.0652464
GCR_cBin15414_Ctg1_275	0.0638876	0.035396	0.127576		0.0430217	0.0229595	0.111652		0.0478236	0.0290181	0.132262
GCR_cBin15459_Ctg1_100	0.0805589	0.0235511	0.0575222		0.0526588	0.0147281	0.032897		0.0506768	0.0222514	0.055421
GCR_cBin15485_Ctg1_214	0.0656917	0.0365182	0.143784		0.0230766	0.0124114	0.0871182		0.00927166	0.0055216	0.0553508
GCR_cBin15518_Ctg1_269	0.141789	0.0751699	0.210188		0.0971911	0.0542783	0.177114		0.0947439	0.0542497	0.181113
GCR_cBin15581_Ctg1_22	0.0405143	0.0226299	0.0603391		0.0305994	0.0170395	0.0527761		0.0279517	0.0155639	0.0592963
GCR_cBin1560_Ctg1_465	0.0826253	0.0457231	0.129901		0.0569565	0.0306922	0.118233		0.0701267	0.0449046	0.14475
GCR_cBin15733_Ctg1_62	0.105009	0.0573945	0.173727		0.0491169	0.0271853	0.130342		0.0694275	0.043039	0.167483
GCR_cBin15806_Ctg1_105	0.112798	0.0628706	0.18144		0.0747638	0.0435516	0.147921		0.0708029	0.0453167	0.168338
GCR_cBin1595_Ctg1_131	0.0780723	0.0466972	0.149049		0.018491	0.00988643	0.0782164		0.00616555	0.00369415	0.0514846
GCR_cBin16057_Ctg1_166	0.0870296	0.0454463	0.159494		0.026518	0.0147987	0.0895797		0.027824	0.0173097	0.104717
GCR_cBin16057_Ctg1_199	0.0781565	0.0402706	0.151827		0.0247256	0.0138181	0.086265		0.0250931	0.0158075	0.0973111
GCR_cBin1608_Ctg1_208	0.145703	0.0781244	0.216902		0.020207	0.0109977	0.081799		0.0208493	0.012798	0.0928611
GCR_cBin16080_Ctg1_339	0.149494	0.0779585	0.204201		0.0505416	0.0261706	0.122664		0.0696233	0.0371234	0.132177
GCR_cBin1614_Ctg1_50	0.0599637	0.0249628	0.058855		0.0519926	0.0217384	0.0604394		0.0789438	0.0343615	0.0819569
GCR_cBin1614_Ctg1_629	0.0503668	0.0258595	0.119178		0.0335919	0.0180882	0.0988982		0.0298163	0.0199105	0.0977379
GCR_cBin16140_Ctg1_355	0.0732533	0.0372084	0.155878		0.0302957	0.0160793	0.102469		0.0511391	0.0303501	0.141275
GCR_cBin16144_Ctg1_285	0.0585849	0.0320768	0.139899		0.0438265	0.0232789	0.124159		0.0517419	0.0308036	0.146944
GCR_cBin16160_Ctg1_285	0.0990693	0.0632156	0.154374		0.0215238	0.0116561	0.0780865		0.0293219	0.0171322	0.103814
GCR_cBin16176_Ctg1_101	0.0685926	0.0336431	0.156197		0.060758	0.0331305	0.148614		0.0541069	0.0328407	0.156241
GCR_cBin1618_Ctg1_347	0.0593938	0.0313305	0.13075		0.0196184	0.0105973	0.0818413		0.0149271	0.0089393	0.07938
GCR_cBin16182_Ctg1_117	0.108661	0.0574415	0.190506		0.0574107	0.0310724	0.141356		0.0423657	0.0258769	0.133479
GCR_cBin16225_Ctg1_165	0.0936095	0.0545593	0.168382		0.0380005	0.0204605	0.11247		0.0489755	0.0304483	0.136669
GCR_cBin16227_Ctg1_128	0.143507	0.0791431	0.211419		0.0355401	0.0192981	0.112287		0.0206758	0.0124776	0.0961574
GCR_cBin16227_Ctg1_85	0.157214	0.0897983	0.228397		0.0587478	0.0322799	0.143998		0.0350053	0.0220097	0.116079
GCR_cBin16261_Ctg1_565	0.079091	0.0419247	0.142435		0.0596055	0.030094	0.130298		0.0759456	0.0411948	0.149873
GCR_cBin16291_Ctg1_161	0.0575459	0.0305248	0.110718		0.0460983	0.024114	0.102898		0.0217551	0.0122699	0.0788854
GCR_cBin16296_Ctg1_49	0.141454	0.0818935	0.215282		0.0551269	0.0299953	0.14158		0.0439057	0.0261505	0.136997
GCR_cBin16339_Ctg1_134	0.0920197	0.0567256	0.153337		0.0416278	0.0213056	0.107793		0.0275222	0.0151847	0.0891422
GCR_cBin16342_Ctg1_468	0.0825788	0.0369112	0.12418		0.0428476	0.0245582	0.0978269		0.00821912	0.0046366	0.0456293
GCR_cBin16343_Ctg1_209	0.113082	0.0508811	0.137207		0.025845	0.0137382	0.0739527		0.0262314	0.0144437	0.0739469
GCR_cBin16365_Ctg1_475	0.0464997	0.0292135	0.109154		0.0245919	0.0142418	0.0836981		0.0121095	0.00736487	0.0682954
GCR_cBin16390_Ctg1_190	0.0830877	0.0423534	0.149363		0.0439858	0.0247222	0.0986088		0.014772	0.00831078	0.0618543
GCR_cBin16403_Ctg1_65	0.0692865	0.0418708	0.134894		0.0449278	0.0239298	0.118238		0.0307675	0.0193433	0.107091
GCR_cBin16446_Ctg1_230	0.045562	0.0235645	0.117521		0.0338171	0.0179597	0.10072		0.0380196	0.0236696	0.113142
GCR_cBin16478_Ctg1_193	0.096026	0.0538423	0.17726		0.0558603	0.0306392	0.141416		0.0478061	0.0293847	0.141256
GCR_cBin165_Ctg1_68	0.0802134	0.0464481	0.157014		0.0196507	0.0105608	0.0836544		0.0154494	0.00947352	0.0741807
GCR_cBin16562_Ctg1_62	0.101164	0.0544553	0.185939		0.0559229	0.0301264	0.143344		0.0456117	0.0278201	0.138141
GCR_cBin1659_Ctg1_213	0.131352	0.0759791	0.200158		0.030837	0.0166863	0.105307		0.0267014	0.0160862	0.107775
GCR_cBin16616_Ctg1_227	0.108222	0.05968	0.188416		0.0405954	0.0231051	0.112525		0.0178147	0.0105388	0.0803336
GCR_cBin16618_Ctg1_172	0.151756	0.0713942	0.174813		0.0863321	0.0444871	0.142134		0.0932514	0.0537552	0.168507
GCR_cBin16635_Ctg1_23	0.0634107	0.0216435	0.0531993		0.0192617	0.00904942	0.0349555		0.00823371	0.00465269	0.0284501
GCR_cBin1664_Ctg1_764	0.0664755	0.0209429	0.0370579		0.032538	0.00919426	0.0197243		0.0298297	0.010076	0.0255266
GCR_cBin16714_Ctg1_246	0.0959596	0.0511184	0.181411		0.083309	0.0457197	0.17394		0.135376	0.0836898	0.248103
GCR_cBin16784_Ctg1_27	0.056214	0.028596	0.110262		0.0493624	0.0240171	0.0990666		0.0599404	0.0323759	0.117194
GCR_cBin16836_Ctg1_207	0.117511	0.0774123	0.179907		0.0207221	0.011185	0.0864277		0.0254136	0.0155937	0.100204
GCR_cBin16851_Ctg1_172	0.0704143	0.0408885	0.145233		0.0401305	0.0230127	0.114098		0.0602734	0.041418	0.139161
GCR_cBin1687_Ctg1_131	0.0503409	0.0306111	0.116734		0.0265589	0.014273	0.0909161		0.0163759	0.00978998	0.0766018
GCR_cBin16885_Ctg1_348	0.117646	0.0528673	0.124106		0.0410176	0.0248366	0.0765647		0.0318666	0.0219426	0.0771865
GCR_cBin1696_Ctg1_77	0.126763	0.0688291	0.199683		0.0932424	0.0535604	0.172061		0.135436	0.0901377	0.23754
GCR_cBin17180_Ctg1_332_V2	0.03696	0.0230868	0.0939051		0.0326864	0.0220354	0.0842598		0.05068	0.0408909	0.108549
GCR_cBin17226_Ctg1_170	0.0466413	0.0150885	0.0248591		0.0486255	0.0161865	0.0305691		0.0493051	0.0241924	0.0517219
GCR_cBin17245_Ctg1_226	0.0399408	0.00667687	0.0062753		0.0396103	0.00696924	0.00877263		0.0459815	0.00940908	0.0183222
GCR_cBin17247_Ctg1_111	0.0769774	0.0413486	0.128886		0.0436222	0.0222047	0.105853		0.0217171	0.0132715	0.0875331
GCR_cBin17287_Ctg1_341	0.0683446	0.0190906	0.0541229		0.0340666	0.0142461	0.0376072		0.020013	0.00950121	0.0295958
GCR_cBin17287_Ctg1_347	0.0773023	0.0416494	0.142607		0.0274846	0.0157593	0.089391		0.0158171	0.00919948	0.0711101
GCR_cBin17319_Ctg1_126	0.072993	0.0436544	0.115053		0.0523198	0.0291906	0.0956932		0.0703014	0.0410451	0.114125
GCR_cBin17329_Ctg2_166	0.0529902	0.029053	0.104521		0.0348755	0.0182406	0.0887429		0.0499112	0.0304103	0.120223
GCR_cBin17350_Ctg1_287	0.0317165	0.0192829	0.0861441		0.0269011	0.015295	0.0810993		0.0378226	0.024286	0.103581
GCR_cBin17350_Ctg1_38	0.049126	0.03155	0.102774		0.0294147	0.0163087	0.0853342		0.0176567	0.010849	0.0695721
GCR_cBin17391_Ctg1_102	0.131098	0.0709147	0.203349		0.0401877	0.0215635	0.116869		0.0868766	0.0495962	0.172633
GCR_cBin17391_Ctg1_373	0.102434	0.0576096	0.180304		0.0401395	0.0216599	0.118605		0.0726505	0.0426494	0.166395
GCR_cBin17407_Ctg1_42	0.0820452	0.042496	0.139013		0.0465483	0.0237432	0.108663		0.0522165	0.028965	0.124645
GCR_cBin17416_Ctg1_223	0.1315	0.0729643	0.200444		0.0854104	0.0474814	0.163371		0.0600443	0.0363137	0.154295
GCR_cBin17424_Ctg1_108	0.0291791	0.0144765	0.0924641		0.0154714	0.00837677	0.0695049		0.00286198	0.00171723	0.034575
GCR_cBin1744_Ctg1_256	0.0557146	0.0318921	0.127551		0.0181825	0.00955159	0.0773987		0.0119564	0.00702459	0.0673896
GCR_cBin17465_Ctg1_129	0.0393262	0.0210751	0.110652		0.0194436	0.0104563	0.0819132		0.00145156	0.00087195	0.0237993
GCR_cBin17574_Ctg1_128	0.122407	0.0528581	0.136829		0.0317946	0.0174889	0.0737482		0.0436861	0.0255245	0.0877428
GCR_cBin17583_Ctg1_325	0.224617	0.0967227	0.206262		0.0330788	0.0186062	0.0827903		0.0305337	0.0197907	0.0886883
GCR_cBin17723_Ctg1_219	0.0876927	0.0467382	0.169546		0.0652632	0.0361138	0.150583		0.03718	0.0234625	0.117821
GCR_cBin17727_Ctg1_27	0.0969052	0.0561913	0.164275		0.0541722	0.0275395	0.123755		0.0505864	0.0282925	0.124785
GCR_cBin17730_Ctg1_232	0.087681	0.0464709	0.162969		0.028078	0.0152548	0.0921913		0.0237478	0.0140276	0.091986
GCR_cBin17748_Ctg1_51	0.0915232	0.0438249	0.11485		0.0711784	0.0331915	0.101076		0.0862063	0.0547961	0.138994
GCR_cBin17810_Ctg1_125	0.0710211	0.0446393	0.137645		0.0290431	0.0162314	0.0939824		0.0133552	0.00766043	0.0655402
GCR_cBin17832_Ctg1_400	0.0769706	0.0402889	0.0938413		0.0404675	0.0193197	0.0789813		0.021107	0.0106357	0.0528765
GCR_cBin17864_Ctg1_150	0.114653	0.0702119	0.180142		0.0208195	0.0112159	0.0858172		0.00653884	0.00394776	0.05292
GCR_cBin17915_Ctg1_30	0.0419379	0.0176008	0.0560479		0.0264504	0.01193	0.0504369		0.0352078	0.019937	0.0762139
GCR_cBin17984_Ctg1_90	0.0198064	0.00915522	0.0789868		0.0103191	0.00558342	0.0598584		0.00590335	0.00355647	0.0502215
GCR_cBin18076_Ctg1_99	0.0651793	0.034024	0.145465		0.0443404	0.0241778	0.123003		0.0838805	0.051096	0.191071
GCR_cBin18164_Ctg1_68	0.0747031	0.0390628	0.158852		0.0410885	0.0220988	0.11823		0.0247577	0.0154731	0.0919148
GCR_cBin1823_Ctg1_728	0.0581853	0.0332287	0.0996737		0.0269051	0.0150543	0.0673514		0.0215309	0.0149847	0.059637
GCR_cBin18314_Ctg1_154	0.123528	0.0643643	0.206254		0.0679417	0.0369248	0.154945		0.0443414	0.0266876	0.13831
GCR_cBin18314_Ctg1_277	0.158766	0.0867927	0.234316		0.0985087	0.0539955	0.186661		0.087337	0.0533307	0.199159
GCR_cBin18314_Ctg1_395	0.13123	0.0709116	0.210116		0.0798012	0.043024	0.165719		0.0638231	0.0384702	0.16667
GCR_cBin18336_Ctg1_279	0.126399	0.0692627	0.194596		0.0152047	0.00827386	0.0718518		0.00954239	0.00580982	0.0615103
GCR_cBin18374_Ctg1_118	0.0617621	0.0340012	0.12145		0.0442553	0.0235724	0.106616		0.035735	0.020604	0.10545
GCR_cBin18379_Ctg1_175	0.152872	0.0536452	0.114298		0.0329267	0.0138684	0.0358228		0.0161472	0.00736523	0.0223215
GCR_cBin1841_Ctg1_67	0.181625	0.0987671	0.204383		0.0429607	0.0221202	0.110712		0.027821	0.0159281	0.0943487
GCR_cBin18412_Ctg1_155	0.0647216	0.0344059	0.13045		0.0447419	0.0262109	0.110111		0.0534016	0.0324336	0.133887
GCR_cBin18416_Ctg1_325_V2	0.06593	0.0438624	0.109943		0.0275603	0.0145345	0.074817		0.0296358	0.0182231	0.0856502
GCR_cBin18472_Ctg1_339	0.0445456	0.023617	0.12043		0.0301467	0.0165103	0.100833		0.0163736	0.00981146	0.0858916
GCR_cBin18474_Ctg1_208	0.0646915	0.0311744	0.129509		0.0167849	0.0091636	0.0739044		0.0165922	0.0101398	0.0770824
GCR_cBin18497_Ctg1_489	0.0608324	0.0307153	0.123198		0.0156376	0.00817793	0.0700632		0.00551939	0.00326265	0.045496
GCR_cBin18524_Ctg1_77	0.0611939	0.0279667	0.12465		0.0418601	0.0248629	0.10643		0.0554783	0.0369289	0.131169
GCR_cBin18557_Ctg1_274	0.128554	0.072352	0.193719		0.0504269	0.0285334	0.127512		0.0403359	0.0242044	0.122321
GCR_cBin18576_Ctg1_104	0.0966769	0.0512043	0.173955		0.0474151	0.0255932	0.12115		0.0288516	0.0184512	0.0964935
GCR_cBin18578_Ctg1_190	0.139775	0.0800056	0.197181		0.0177016	0.00947543	0.0761711		0.0154439	0.00933715	0.0791325
GCR_cBin1859_Ctg1_276	0.0397856	0.0184049	0.0352317		0.0365573	0.0169789	0.0377069		0.0163808	0.0105513	0.0250891
GCR_cBin18615_Ctg1_159	0.0679803	0.0367877	0.146627		0.025725	0.0139717	0.093485		0.00662265	0.00397745	0.0532319
GCR_cBin18645_Ctg1_223	0.0504613	0.0271315	0.120023		0.0101017	0.00539747	0.0574373		0.00279181	0.00167362	0.0350473
GCR_cBin1872_Ctg1_543	0.14064	0.0690202	0.185254		0.02445	0.015075	0.0768064		0.0424863	0.0291298	0.112637
GCR_cBin18763_Ctg1_458	0.101132	0.0567565	0.182995		0.0603227	0.032443	0.147335		0.076834	0.0466972	0.186309
GCR_cBin18802_Ctg1_133	0.0592748	0.0322054	0.137543		0.0302986	0.0166421	0.102648		0.0161933	0.00978841	0.0844952
GCR_cBin18821_Ctg1_52	0.067584	0.0353167	0.151844		0.0473924	0.0261201	0.1252		0.0869818	0.0540866	0.183828
GCR_cBin18821_Ctg1_93	0.0485563	0.0263063	0.120277		0.0157013	0.00863729	0.0711251		0.0150584	0.00956593	0.0669735
GCR_cBin18835_Ctg1_75	0.0767103	0.0426377	0.149717		0.0143544	0.00800671	0.0639659		0.00736641	0.00442436	0.0556659
GCR_cBin18863_Ctg1_66	0.0170561	0.00573081	0.00370542		0.0192814	0.0042579	0.0047232		0.0194581	0.00511098	0.0105697
GCR_cBin1894_Ctg1_197	0.120313	0.0612165	0.202108		0.0499698	0.0270836	0.130053		0.0506672	0.0315595	0.142989
GCR_cBin19107_Ctg1_671	0.0395894	0.0207417	0.107689		0.0178827	0.00969282	0.0785792		0.026315	0.0161701	0.100158
GCR_cBin19146_Ctg1_97	0.0964884	0.0322609	0.0699488		0.0822578	0.0265045	0.07534		0.0428237	0.0217971	0.0681623
GCR_cBin19208_Ctg1_173	0.0452492	0.0237051	0.115313		0.0333117	0.018093	0.0929494		0.00858046	0.00513552	0.0607824
GCR_cBin19265_Ctg1_314	0.0888467	0.0472677	0.149102		0.0423617	0.0248802	0.109398		0.0319892	0.0193382	0.108553
GCR_cBin19292_Ctg1_380	0.076256	0.0381662	0.0947622		0.0631821	0.0315879	0.0942888		0.0606017	0.0339382	0.110619
GCR_cBin19310_Ctg1_162	0.0646155	0.0262734	0.054154		0.0356533	0.0144544	0.0333724		0.0208706	0.0099271	0.0218757
GCR_cBin19361_Ctg1_96	0.0602999	0.0308066	0.142839		0.016131	0.00863698	0.0772917		0.0103069	0.00620416	0.0662903
GCR_cBin19394_Ctg1_156	0.0561762	0.0303942	0.132674		0.0191778	0.0102819	0.0789053		0.0109144	0.00652457	0.061122
GCR_cBin19407_Ctg1_54	0.0458731	0.0219033	0.117789		0.0384425	0.0202693	0.112133		0.0354695	0.0211318	0.122289
GCR_cBin19415_Ctg1_122	0.070062	0.037015	0.153431		0.0300339	0.016461	0.101955		0.0302262	0.0185934	0.112814
GCR_cBin19427_Ctg1_61	0.0842428	0.0523535	0.154969		0.0249503	0.0134853	0.0927865		0.0168985	0.0102196	0.083579
GCR_cBin19496_Ctg1_80	0.0672581	0.0348913	0.140826		0.0228859	0.0125205	0.0879968		0.022385	0.0136915	0.0949448
GCR_cBin19498_Ctg1_386	0.118655	0.064856	0.175007		0.0100939	0.00542833	0.0598587		0.0174985	0.0105247	0.0855463
GCR_cBin1951_Ctg1_118	0.124133	0.0543482	0.118665		0.105062	0.0512468	0.130521		0.11684	0.0716197	0.179598
GCR_cBin1952_Ctg1_280	0.1291	0.0800246	0.194957		0.0288766	0.0156151	0.099888		0.00573869	0.00343783	0.0465789
GCR_cBin19564_Ctg1_302	0.096562	0.0559946	0.167099		0.0234531	0.012658	0.0883382		0.0186191	0.0112811	0.0903103
GCR_cBin19598_Ctg1_176	0.0656554	0.0312143	0.111815		0.0194954	0.00943078	0.062643		0.0338274	0.0190022	0.10064
GCR_cBin19650_Ctg1_297	0.0828491	0.051397	0.145581		0.0397891	0.0228528	0.108182		0.0498314	0.0324935	0.12146
GCR_cBin19665_Ctg1_346_V2	0.123152	0.0541376	0.147968		0.0306976	0.0163304	0.0887362		0.0277552	0.016089	0.0937098
GCR_cBin197_Ctg2_294	0.105606	0.0471228	0.152126		0.0319771	0.016826	0.0847119		0.035848	0.0191697	0.0904746
GCR_cBin19737_Ctg1_139	0.06718	0.0340205	0.13794		0.025568	0.0142774	0.0903784		0.014257	0.0085946	0.0776096
GCR_cBin19737_Ctg1_226	0.0768056	0.0378743	0.13315		0.0171813	0.00966063	0.0720188		0.00905506	0.00545557	0.06087
GCR_cBin19758_Ctg1_212	0.0702915	0.0356575	0.0917591		0.0436954	0.0229307	0.0818649		0.0510355	0.0241634	0.089047
GCR_cBin19774_Ctg1_275	0.0539349	0.0197334	0.0348187		0.052258	0.020125	0.0426779		0.0426026	0.0194502	0.0443022
GCR_cBin19774_Ctg1_545	0.0634732	0.0336863	0.138168		0.0380732	0.0202139	0.112644		0.0348554	0.0205522	0.113823
GCR_cBin19811_Ctg1_166	0.0632804	0.0405949	0.129922		0.0183496	0.0106129	0.0708796		0.0117187	0.0076334	0.0562445
GCR_cBin19812_Ctg1_160	0.138653	0.0784156	0.19036		0.0675629	0.0356688	0.135827		0.0867149	0.049005	0.175004
GCR_cBin19824_Ctg1_145	0.0834134	0.0436765	0.165635		0.0347482	0.0189389	0.111026		0.0186427	0.0113872	0.0891849
GCR_cBin19870_Ctg1_187	0.12855	0.051684	0.145651		0.0420895	0.0238416	0.0894797		0.0176741	0.0114548	0.0652433
GCR_cBin19919_Ctg1_68	0.129862	0.0710833	0.201781		0.042021	0.02294	0.116589		0.0180005	0.0111392	0.0799554
GCR_cBin20050_Ctg1_34	0.0327245	0.0162534	0.102236		0.0388276	0.0215202	0.114108		0.0684457	0.0421894	0.165124
GCR_cBin2016_Ctg1_206	0.0633486	0.0335074	0.141684		0.0235001	0.0127878	0.085118		0.00874197	0.00524146	0.0597969
GCR_cBin2022_Ctg1_159	0.0768458	0.025172	0.044606		0.079119	0.0237125	0.0461256		0.0901425	0.0346727	0.0743462
GCR_cBin20239_Ctg1_63	0.0430233	0.021007	0.115386		0.0327708	0.0173757	0.107173		0.0228	0.0135111	0.0953283
GCR_cBin2027_Ctg1_109	0.104079	0.0532782	0.164258		0.02889	0.0154495	0.0949977		0.022163	0.01309	0.0914446
GCR_cBin20352_Ctg1_163	0.128018	0.0621283	0.16227		0.0707469	0.0416125	0.126824		0.0730377	0.0523338	0.14392
GCR_cBin20446_Ctg1_124	0.131502	0.0740869	0.208762		0.0336917	0.0180764	0.10595		0.0179713	0.0107583	0.0868589
GCR_cBin20491_Ctg1_148	0.000207156	0.00396798	3.11712e-05		0.000252012	0.000134422	3.3601e-05		0	0	0
GCR_cBin207_Ctg1_149	0.0191108	0.00980514	0.0810209		0.0172207	0.00923804	0.0788822		0.0198314	0.0119551	0.0909062
GCR_cBin2077_Ctg1_161	0.0534706	0.0304019	0.122332		0.0144748	0.00797205	0.0673388		0.0169366	0.0104903	0.0764125
GCR_cBin2077_Ctg1_476	0.116368	0.0699592	0.185291		0.0545458	0.0299594	0.134803		0.0701805	0.0433847	0.162398
GCR_cBin20792_Ctg1_42	0.0772317	0.0427853	0.133482		0.0360664	0.0183145	0.0972945		0.0214467	0.0142527	0.081053
GCR_cBin20807_Ctg1_416	0.0609812	0.0360027	0.119706		0.0327125	0.0180509	0.0932113		0.027194	0.0170278	0.0926136
GCR_cBin20811_Ctg1_22	0.142199	0.0857027	0.205935		0.0345122	0.0187043	0.109038		0.042625	0.026055	0.136186
GCR_cBin20818_Ctg1_43	0.093117	0.0437889	0.127172		0.0287354	0.016051	0.0727312		0.0167018	0.00937108	0.0608921
GCR_cBin20828_Ctg1_39	0.0844246	0.0508042	0.149282		0.0373842	0.0203873	0.105971		0.0417373	0.026096	0.127316
GCR_cBin20839_Ctg1_351	0.0247512	0.00656679	0.00535761		0.0244196	0.00656553	0.00731632		0.0275859	0.007336	0.015102
GCR_cBin20874_Ctg1_187	0.0868212	0.0433757	0.14204		0.0199798	0.00996301	0.070201		0.0111021	0.00682677	0.062009
GCR_cBin20885_Ctg1_58	0.0560989	0.0224995	0.0459		0.0609815	0.0227312	0.0534493		0.0787552	0.0343585	0.0764449
GCR_cBin20914_Ctg1_172	0.0580339	0.0273057	0.0528502		0.0587304	0.0263837	0.0588989		0.0445606	0.0222766	0.0487188
GCR_cBin20915_Ctg1_123	0.0670346	0.0349624	0.134322		0.0375971	0.0193528	0.103599		0.0270672	0.0163967	0.103611
GCR_cBin20938_Ctg1_149	0.0941498	0.0474237	0.146594		0.0439759	0.0241699	0.101967		0.0382598	0.0205951	0.097656
GCR_cBin20938_Ctg1_56	0.0839384	0.042427	0.134246		0.0417516	0.0231507	0.0952984		0.0444446	0.0237587	0.100184
GCR_cBin2094_Ctg1_64	0.0790451	0.0471622	0.156837		0.0494096	0.0263735	0.127821		0.0604431	0.0346228	0.14497
GCR_cBin20953_Ctg1_69	0.0778878	0.0433429	0.144157		0.0383559	0.0214665	0.107321		0.0159886	0.0102073	0.072009
GCR_cBin2099_Ctg1_45	0.0566508	0.0269811	0.0723184		0.0436118	0.0228293	0.0732589		0.00939269	0.00565139	0.0390066
GCR_cBin21035_Ctg1_130	0.112973	0.0710783	0.175956		0.0333894	0.0174609	0.0995809		0.00841422	0.00503468	0.0583126
GCR_cBin21164_Ctg1_396	0.0773275	0.0319445	0.0767861		0.033009	0.0178724	0.0499892		0.0288343	0.0135517	0.0512625
GCR_cBin2118_Ctg1_175	0.116094	0.0645134	0.179146		0.0263364	0.0145872	0.0917239		0.0191306	0.0114986	0.0863095
GCR_cBin21221_Ctg1_45	0.0701644	0.0285401	0.0699114		0.0237193	0.0103179	0.0358914		0.0320113	0.0145655	0.046559
GCR_cBin21225_Ctg1_149	0.151547	0.0591762	0.128546		0.106353	0.0427141	0.107995		0.196397	0.0773987	0.162996
GCR_cBin21349_Ctg1_446	0.0971879	0.0459556	0.125919		0.042868	0.0237421	0.0939446		0.0556884	0.0350769	0.120112
GCR_cBin21380_Ctg1_250	0.0507794	0.0188747	0.0673861		0.0399106	0.0223802	0.0599491		0.0299913	0.0210784	0.0481461
GCR_cBin21398_Ctg1_119	0.0552029	0.0280512	0.0814126		0.0239231	0.0113069	0.0578938		0.0215502	0.0114855	0.0576871
GCR_cBin21411_Ctg1_326	0.0476267	0.0160458	0.0389427		0.0363665	0.0144438	0.0418957		0.0197627	0.0121409	0.0363623
GCR_cBin21412_Ctg1_181	0.194981	0.0782785	0.176532		0.0541942	0.0277379	0.0839071		0.0312156	0.0215221	0.0733338
GCR_cBin21445_Ctg1_294	0.0689185	0.0387258	0.112113		0.0319826	0.0173613	0.0825366		0.00666348	0.00413544	0.0445237
GCR_cBin21449_Ctg2_62	0.0865649	0.0492176	0.152539		0.0508011	0.0290122	0.123715		0.0322329	0.0209039	0.107752
GCR_cBin21489_Ctg1_370	0.0954364	0.0522724	0.174174		0.0240714	0.0128739	0.0914452		0.0246835	0.0148599	0.0981423
GCR_cBin21492_Ctg1_302	0.10145	0.0570404	0.180145		0.0729617	0.0413302	0.157768		0.0522297	0.0336051	0.135787
GCR_cBin21521_Ctg1_45	0.0488649	0.0287324	0.076935		0.0385303	0.0213118	0.0751874		0.0234154	0.0146046	0.0677343
GCR_cBin21598_Ctg1_200	0.0918154	0.0508958	0.172384		0.0161609	0.0086688	0.0758982		0.00561203	0.00338082	0.0468727
GCR_cBin21671_Ctg1_129	0.0360167	0.0239393	0.0800939		0.0219719	0.0119775	0.06486		0.0275278	0.0133034	0.0630355
GCR_cBin21689_Ctg1_111_V2	0.0718573	0.0367283	0.145228		0.058943	0.0310501	0.136454		0.0848453	0.0499479	0.178446
GCR_cBin21689_Ctg1_170	0.0397036	0.0198983	0.114528		0.0252774	0.01335	0.0912403		0.0270335	0.0160524	0.0972439
GCR_cBin21718_Ctg1_203_V2	0.0369176	0.0168462	0.10207		0.0296655	0.0159841	0.0948374		0.0159482	0.00960203	0.0803773
GCR_cBin21759_Ctg1_39	0.0753294	0.038756	0.153406		0.0279887	0.0148181	0.0975393		0.0251924	0.0150286	0.104497
GCR_cBin21766_Ctg1_227	0.0964879	0.0539957	0.152267		0.0522773	0.0292653	0.112399		0.066065	0.0390427	0.133427
GCR_cBin21766_Ctg1_245_V2	0.136073	0.0712448	0.168366		0.0799294	0.039888	0.1428		0.0187998	0.0117981	0.0720313
GCR_cBin21806_Ctg1_79	0.0500625	0.0259898	0.128198		0.0210692	0.0113351	0.0861289		0.0326682	0.0198567	0.119017
GCR_cBin21808_Ctg1_462	0.126101	0.0751181	0.194675		0.0590969	0.0328837	0.140557		0.0386196	0.0227643	0.123464
GCR_cBin21887_Ctg1_111	0.103331	0.0443632	0.0963405		0.0784329	0.0373053	0.0997363		0.152607	0.0769933	0.167128
GCR_cBin21892_Ctg1_72	0.00117622	0.00400606	0.000106924		0.00115286	0.00061519	0.000153703		0.0010249	0.000205063	0.000409874
GCR_cBin21922_Ctg1_271	0.0599524	0.0320904	0.141784		0.0530583	0.0299055	0.133377		0.0623343	0.0384775	0.166146
GCR_cBin2194_Ctg1_315	0.120437	0.0280967	0.0484294		0.0591181	0.0158859	0.0256415		0.0886493	0.0230142	0.045414
GCR_cBin21967_Ctg1_139	0.0525281	0.0275558	0.128346		0.0213868	0.0114835	0.0880769		0.0256451	0.0157724	0.101094
GCR_cBin2198_Ctg1_298	0.0635871	0.0243848	0.0641371		0.050404	0.0190361	0.053479		0.0226964	0.0144822	0.0497966
GCR_cBin22009_Ctg1_122	0.0754903	0.0404905	0.151912		0.0224964	0.0120699	0.090074		0.0334948	0.0201336	0.121765
GCR_cBin22085_Ctg1_210	0.0705749	0.0366185	0.0897451		0.0576956	0.0311743	0.0820601		0.0646408	0.0404706	0.10259
GCR_cBin22089_Ctg1_626	0.0850049	0.0405314	0.133817		0.0273325	0.0147124	0.0862578		0.0291445	0.0166284	0.100291
GCR_cBin22156_Ctg1_125	0.0411752	0.0262059	0.0834049		0.0281469	0.0148356	0.069724		0.0152615	0.00841036	0.0545813
GCR_cBin2218_Ctg1_229	0.0569262	0.031816	0.123684		0.036202	0.0190688	0.105947		0.0313347	0.0171861	0.0927741
GCR_cBin22191_Ctg1_67	0.0149456	0.010215	0.0151925		0.0126913	0.00642179	0.0156203		0.009496	0.00664644	0.015865
GCR_cBin22215_Ctg1_184	0.112997	0.0550295	0.124596		0.0467623	0.0243612	0.0609747		0.0462394	0.0187175	0.0433946
GCR_cBin2224_Ctg1_441	0.0384313	0.0205566	0.11009		0.0231574	0.0127721	0.0857222		0.0204915	0.0130402	0.0841726
GCR_cBin22244_Ctg1_352	0.0586191	0.0287451	0.119394		0.0283579	0.015022	0.0858512		0.017419	0.0104975	0.0687708
GCR_cBin22314_Ctg1_366	0.0704291	0.0462494	0.120011		0.0254736	0.0140681	0.0809048		0.0113177	0.00629569	0.052322
GCR_cBin22326_Ctg1_100	0.109647	0.0539603	0.166171		0.0845455	0.0407985	0.138532		0.157212	0.0837017	0.220434
GCR_cBin22346_Ctg1_324	0.0551033	0.0294502	0.104149		0.0281326	0.014425	0.0817585		0.00950521	0.00546447	0.0495121
GCR_cBin22346_Ctg1_42	0.0453214	0.0224568	0.111098		0.0178147	0.00963888	0.0790781		0.00849889	0.0051141	0.0609029
GCR_cBin22350_Ctg1_52	0.309244	0.17219	0.327754		0.133243	0.0741451	0.202417		0.1294	0.0875005	0.218048
GCR_cBin2237_Ctg1_217	0.129051	0.0864317	0.176108		0.0196725	0.0101859	0.0754797		0.00812812	0.00494885	0.0574619
GCR_cBin22436_Ctg1_156	0.0741754	0.0373262	0.148807		0.0389101	0.020899	0.115351		0.0331518	0.020118	0.115669
GCR_cBin22441_Ctg1_517	0.0350504	0.0192578	0.0914171		0.0202014	0.0116139	0.0703587		0.0117764	0.00751602	0.0588756
GCR_cBin22493_Ctg1_478	0.0509939	0.0221644	0.0472309		0.0457102	0.0191685	0.0528233		0.0296389	0.0170251	0.0443126
GCR_cBin22498_Ctg1_205	0.0924648	0.050623	0.152991		0.0551463	0.0292012	0.122548		0.0709552	0.0419104	0.155068
GCR_cBin22511_Ctg1_246	0.105513	0.0466592	0.107513		0.055625	0.0278869	0.0763714		0.0385668	0.0242911	0.0717986
GCR_cBin2255_Ctg1_268_V2	0.141016	0.0680929	0.168313		0.0492439	0.0253296	0.112078		0.0585913	0.0331986	0.139985
GCR_cBin22556_Ctg1_267	0.0275323	0.0148589	0.026078		0.0171459	0.00962775	0.0233178		0.0177289	0.00831956	0.0194979
GCR_cBin22562_Ctg1_161	0.0514059	0.0260798	0.126549		0.0197697	0.0105799	0.0777523		0.0136479	0.00827601	0.0768595
GCR_cBin22563_Ctg1_36	0.0868307	0.0448368	0.139615		0.0627441	0.0340555	0.121035		0.0556099	0.0324702	0.126608
GCR_cBin22664_Ctg1_150	0.0617096	0.0325321	0.135498		0.0209722	0.0117817	0.0809012		0.0135773	0.00824187	0.0766402
GCR_cBin22719_Ctg1_185	0.059844	0.0382772	0.118877		0.0255434	0.0137777	0.0829712		0.0410241	0.0253012	0.11919
GCR_cBin2273_Ctg1_35	0.0840494	0.04295	0.140429		0.0569425	0.0304442	0.112589		0.0280441	0.016648	0.0854242
GCR_cBin22735_Ctg1_155	0.0190673	0.00638961	0.00504145		0.0192491	0.00518389	0.00671014		0.0184386	0.00371513	0.00734835
GCR_cBin22764_Ctg1_561	0.0511685	0.0304102	0.121046		0.0232066	0.0122505	0.0853001		0.007249	0.00432649	0.0533955
GCR_cBin22809_Ctg1_148	0.0953978	0.0609112	0.158828		0.0163459	0.00871631	0.0747295		0.0241056	0.0144609	0.101198
GCR_cBin2281_Ctg1_31	0.0402423	0.0224381	0.108869		0.0107408	0.00588633	0.0571602		0.017718	0.0109759	0.0831504
GCR_cBin22866_Ctg1_125	0.0953235	0.0525275	0.177741		0.0474289	0.026306	0.12643		0.0298943	0.0186728	0.107567
GCR_cBin22893_Ctg1_88	0.102986	0.0615032	0.175313		0.0483605	0.0263423	0.126786		0.0197075	0.0121622	0.0808628
GCR_cBin22930_Ctg1_124_V2	0.0818087	0.0417916	0.144926		0.0289881	0.015787	0.0974632		0.0338017	0.0215674	0.113102
GCR_cBin22975_Ctg1_133	0.0800025	0.0279989	0.0562725		0.038605	0.0166397	0.0437264		0.0225528	0.0141649	0.0407189
GCR_cBin23134_Ctg2_256	0.109615	0.0552857	0.165944		0.0401628	0.0211265	0.103034		0.0195275	0.0116589	0.0805245
GCR_cBin23185_Ctg1_405	0.133916	0.0812837	0.186366		0.0450201	0.0239651	0.118418		0.0447847	0.0268953	0.127098
GCR_cBin23187_Ctg1_181	0.0640456	0.0349835	0.137777		0.0334659	0.0177668	0.103865		0.0257784	0.0154574	0.100647
GCR_cBin23226_Ctg1_304_V2	0.0877888	0.0292291	0.106512		0.0353233	0.0169088	0.0645873		0.0355116	0.0162088	0.0639176
GCR_cBin23236_Ctg1_44	0.0465536	0.0256067	0.0939731		0.0370726	0.0180125	0.0829388		0.0364232	0.019763	0.0948999
GCR_cBin23239_Ctg1_26	0.0353491	0.0204804	0.0941434		0.0118897	0.00639076	0.0637288		0.0105177	0.00640813	0.0658159
GCR_cBin23258_Ctg1_190	0.119951	0.057263	0.162692		0.0510527	0.0249698	0.100875		0.0629942	0.0416261	0.137455
GCR_cBin23259_Ctg1_339	0.0603877	0.0352017	0.126401		0.0520668	0.0303591	0.121753		0.0202897	0.011391	0.0747777
GCR_cBin23273_Ctg1_119	0.0841773	0.0384651	0.0869736		0.0363018	0.0187149	0.0659974		0.0371913	0.0186851	0.0684322
GCR_cBin23284_Ctg1_713_V2	0.0789238	0.0395823	0.106725		0.0598592	0.0313026	0.0967053		0.0816866	0.0400227	0.106761
GCR_cBin23284_Ctg1_810	0.0833259	0.0434967	0.122511		0.0606807	0.0327885	0.109105		0.0843443	0.0450027	0.127277
GCR_cBin23284_Ctg1_823	0.0789606	0.0407475	0.121083		0.0553945	0.0305776	0.105864		0.0772877	0.0438481	0.126441
GCR_cBin23307_Ctg1_194	0.0743748	0.0377362	0.0933926		0.0674155	0.0300278	0.0843525		0.0909954	0.0462886	0.121255
GCR_cBin23377_Ctg1_29	0.0496719	0.0286329	0.0741031		0.0263165	0.0135489	0.0624975		0.0259512	0.015539	0.0703494
GCR_cBin23464_Ctg1_501	0.07697	0.0404827	0.165564		0.0603231	0.0324189	0.147516		0.076171	0.0461851	0.181878
GCR_cBin2349_Ctg1_108	0.0257116	0.0106167	0.074774		0.0225706	0.0109076	0.0672432		0.00954198	0.00581853	0.0563534
GCR_cBin23510_Ctg1_150	0.0847214	0.0451867	0.156732		0.0227219	0.0126286	0.0835278		0.0194877	0.0117802	0.0862372
GCR_cBin23515_Ctg1_61_V2	0.191645	0.102844	0.25148		0.163428	0.0935363	0.238286		0.116184	0.0746618	0.214771
GCR_cBin23515_Ctg1_66	0.178422	0.094451	0.239712		0.157245	0.0897359	0.232195		0.105541	0.0674247	0.206621
GCR_cBin23589_Ctg1_31	0.0773615	0.0412977	0.101262		0.063319	0.0361555	0.10485		0.0591574	0.0352926	0.110674
GCR_cBin23650_Ctg1_91	0.206532	0.0806354	0.203104		0.0775285	0.0333545	0.104688		0.0599989	0.03296	0.100882
GCR_cBin23673_Ctg1_272	0.0704825	0.0353024	0.140893		0.0379541	0.0203943	0.109249		0.0308012	0.0177279	0.104679
GCR_cBin23693_Ctg1_213	0.240778	0.0669894	0.1279		0.0403683	0.0213758	0.0660132		0.0630363	0.0330644	0.092841
GCR_cBin237_Ctg1_53	0.103593	0.0492029	0.149311		0.0494048	0.0265966	0.101703		0.0343973	0.0253625	0.0879625
GCR_cBin23727_Ctg1_154	0.0764863	0.0163183	0.0632389		0.0811733	0.0271318	0.0683569		0.0150093	0.00968598	0.0341765
GCR_cBin23741_Ctg1_200	0.106747	0.0579526	0.141501		0.0467701	0.0255462	0.106171		0.0907713	0.0580346	0.170205
GCR_cBin23793_Ctg1_102	0.061434	0.0292483	0.0908394		0.0536583	0.0235409	0.0833206		0.073064	0.0382889	0.116521
GCR_cBin239_Ctg1_169	0.103296	0.0572061	0.142985		0.0378566	0.0213407	0.0947731		0.0275029	0.0175844	0.09303
GCR_cBin2393_Ctg1_311	0.0800036	0.0395016	0.116376		0.0497859	0.0240062	0.099459		0.0413248	0.0244809	0.107488
GCR_cBin23979_Ctg1_93	0.0831319	0.0333374	0.113458		0.0389897	0.0205063	0.0800377		0.0513662	0.0250313	0.0950386
GCR_cBin2400_Ctg1_488	0.0938911	0.0541416	0.163817		0.0295781	0.0165419	0.0910873		0.00870468	0.00533149	0.0584547
GCR_cBin24042_Ctg1_126	0.051193	0.0265962	0.13076		0.0359733	0.0194684	0.112715		0.0492095	0.0301495	0.139012
GCR_cBin24125_Ctg1_210	0.13999	0.0788824	0.209208		0.0393271	0.0213873	0.118029		0.0115093	0.00704716	0.0669048
GCR_cBin24195_Ctg1_214	0.120467	0.0614297	0.169785		0.0714343	0.0411703	0.138235		0.0935504	0.0657165	0.175153
GCR_cBin24202_Ctg1_253	0.089089	0.03544	0.0726587		0.0692761	0.0292769	0.0684207		0.0809718	0.0379082	0.083768
GCR_cBin24202_Ctg1_90	0.0869113	0.0511183	0.135319		0.0695496	0.0428055	0.125069		0.0656419	0.0453591	0.136062
GCR_cBin24261_Ctg1_69	0.172072	0.0839453	0.221841		0.0421438	0.0251773	0.110087		0.0271292	0.0158935	0.0982541
GCR_cBin24274_Ctg1_37	0.0583779	0.0309993	0.100627		0.0346452	0.0184329	0.0776937		0.00671645	0.00425257	0.0374216
GCR_cBin24285_Ctg1_315	0.135998	0.0801364	0.201369		0.0576876	0.0362329	0.130761		0.100671	0.0725511	0.189162
GCR_cBin24297_Ctg1_111	0.0961725	0.0498096	0.138285		0.0458072	0.0227823	0.093819		0.0298173	0.0164177	0.0753947
GCR_cBin2432_Ctg1_559	0.058477	0.0294184	0.135082		0.0185222	0.00991948	0.0824994		0.0245898	0.014937	0.102975
GCR_cBin2433_Ctg1_97	0.121047	0.0691501	0.197273		0.0395932	0.0217224	0.118008		0.0496124	0.0307099	0.145504
GCR_cBin24345_Ctg1_198	0.114925	0.0713011	0.174023		0.0131933	0.0070462	0.0661575		0.0136655	0.00825199	0.0777886
GCR_cBin2437_Ctg1_74	0.185196	0.0581007	0.122888		0.0274361	0.0145502	0.0638576		0.0184369	0.0119615	0.0628576
GCR_cBin24433_Ctg1_129	0.0714797	0.0338968	0.102571		0.0253766	0.0128262	0.0615174		0.0358964	0.0193776	0.0831495
GCR_cBin2450_Ctg1_179	0.0971145	0.0537891	0.16181		0.034902	0.0197177	0.102535		0.0420354	0.0275771	0.123442
GCR_cBin24501_Ctg1_39	0.267382	0.0608383	0.105597		0.0316517	0.0128048	0.0336119		0.0242345	0.0119084	0.0278412
GCR_cBin24657_Ctg1_217_V2	0.094068	0.0522996	0.167494		0.0231511	0.0125549	0.0871636		0.0220747	0.0134377	0.0948725
GCR_cBin24689_Ctg1_320	0.0659447	0.036242	0.111901		0.040758	0.022434	0.0958273		0.0258701	0.0154807	0.0850645
GCR_cBin2472_Ctg1_142	0.0919426	0.0475136	0.102235		0.0490542	0.0281745	0.090046		0.064575	0.0438174	0.109535
GCR_cBin24739_Ctg1_250	0.078846	0.0443248	0.131068		0.0141674	0.00776068	0.0636635		0.0121135	0.00766129	0.0628027
GCR_cBin24853_Ctg1_98	0.144167	0.0720574	0.168696		0.0518801	0.0283447	0.115559		0.0222674	0.0136452	0.0820965
GCR_cBin2488_Ctg1_329	0.188839	0.0831911	0.172536		0.0405846	0.0233303	0.0988185		0.0601023	0.0412151	0.131278
GCR_cBin24902_Ctg1_166	0.127812	0.0702926	0.204306		0.0470698	0.0254254	0.129585		0.0332726	0.0205035	0.117553
GCR_cBin24946_Ctg1_79	0.0908696	0.0489814	0.161973		0.0253045	0.0133169	0.0905671		0.011893	0.00714804	0.0712658
GCR_cBin24983_Ctg1_211	0.0667044	0.0354933	0.150955		0.0348904	0.018878	0.112863		0.0344888	0.021143	0.123366
GCR_cBin25026_Ctg1_172	0.127211	0.0393832	0.0771904		0.0270366	0.01521	0.0337744		0.0256257	0.0179306	0.0400404
GCR_cBin25050_Ctg1_158	0.0476891	0.025116	0.126479		0.0238029	0.0129776	0.0878342		0.0121773	0.00731528	0.074576
GCR_cBin25060_Ctg1_109	0.0889275	0.0524056	0.128131		0.0531567	0.0286866	0.110304		0.0776547	0.0532203	0.157643
GCR_cBin25065_Ctg1_42	0.101483	0.048966	0.136176		0.0185981	0.00958894	0.0674863		0.018024	0.00979874	0.065236
GCR_cBin25069_Ctg1_92	0.0839371	0.0474438	0.161384		0.0332762	0.0180097	0.106287		0.0243465	0.0148978	0.0996189
GCR_cBin25083_Ctg1_112_V2	0.0553102	0.0267661	0.13519		0.0425405	0.0226232	0.121053		0.0540355	0.0324936	0.146996
GCR_cBin25134_Ctg1_192	0.11945	0.0746981	0.185561		0.0170456	0.00914019	0.0776006		0.0116586	0.00702946	0.0687096
GCR_cBin25155_Ctg1_104	0.10717	0.0626627	0.157281		0.0468766	0.023756	0.105763		0.0753369	0.0448931	0.161701
GCR_cBin25177_Ctg1_214	0.10758	0.0398669	0.0863841		0.0231714	0.0152785	0.0399472		0.0197421	0.0156952	0.0429855
GCR_cBin25248_Ctg1_228	0.100971	0.0488464	0.134916		0.050627	0.0245357	0.0893125		0.0233411	0.0147686	0.0606486
GCR_cBin25268_Ctg1_158	0.0735445	0.0416916	0.145981		0.0359666	0.0188306	0.105172		0.0391486	0.0226417	0.109691
GCR_cBin25277_Ctg1_55	0.0962732	0.0559441	0.144293		0.0691118	0.0411637	0.127368		0.0667085	0.038586	0.140892
GCR_cBin25282_Ctg1_229	0.0583647	0.0324418	0.123996		0.0385799	0.0199274	0.106928		0.0224212	0.013284	0.0905268
GCR_cBin25303_Ctg1_155	0.133069	0.0725188	0.216201		0.0469698	0.0253993	0.132039		0.0323018	0.0195187	0.120627
GCR_cBin25304_Ctg1_191	0.106779	0.0626355	0.186556		0.0459588	0.0248567	0.129811		0.045017	0.0270547	0.134436
GCR_cBin25322_Ctg1_126	0.0615932	0.0344047	0.135269		0.0459066	0.024309	0.120625		0.051576	0.0310041	0.143495
GCR_cBin25330_Ctg1_97	0.0726835	0.0400435	0.152598		0.043044	0.0232723	0.125118		0.0481936	0.0291632	0.147597
GCR_cBin25343_Ctg1_270_V2	0.0461701	0.0257427	0.111845		0.0130518	0.00699562	0.0690975		0.0135358	0.00814935	0.0776634
GCR_cBin25344_Ctg1_245	0.0380053	0.019712	0.115278		0.015829	0.00846888	0.0765992		0.00799235	0.00481605	0.0578201
GCR_cBin25356_Ctg1_470	0.0785909	0.0525838	0.128905		0.0223571	0.011971	0.0774979		0.0320344	0.0182558	0.0990693
GCR_cBin25376_Ctg1_140	0.0495286	0.023529	0.126838		0.0298697	0.0161861	0.103771		0.0162082	0.0100359	0.0742255
GCR_cBin25388_Ctg1_170	0.0847457	0.0509472	0.143138		0.0224366	0.0125591	0.0799815		0.0356563	0.0226477	0.112262
GCR_cBin2539_Ctg1_116	0.0663431	0.0347505	0.0965113		0.0469482	0.024421	0.0858045		0.0541267	0.0328366	0.106249
GCR_cBin25431_Ctg1_35	0.189396	0.106023	0.255408		0.0782108	0.0422234	0.167685		0.0709347	0.0426383	0.173131
GCR_cBin25441_Ctg1_174	0.0616627	0.0341744	0.132671		0.0229581	0.0120997	0.0857059		0.0380989	0.0227535	0.12337
GCR_cBin25499_Ctg1_131	0.105618	0.0482	0.12579		0.0673586	0.0318504	0.102348		0.0852887	0.0464099	0.13684
GCR_cBin25587_Ctg1_205	0.040988	0.0195945	0.100281		0.0280423	0.0144559	0.083498		0.0141734	0.00833644	0.066933
GCR_cBin25656_Ctg1_179	0.0831368	0.0393329	0.105182		0.0490729	0.0264779	0.0862441		0.0847838	0.0523072	0.128696
GCR_cBin2569_Ctg1_435	0.104781	0.0590433	0.182411		0.089976	0.0517533	0.174267		0.149519	0.0985293	0.233716
GCR_cBin2569_Ctg1_94	0.0618771	0.0333823	0.114759		0.0334139	0.0174829	0.0914091		0.0274184	0.0156514	0.0838061
GCR_cBin25700_Ctg1_63	0.0546242	0.0286647	0.115468		0.0497167	0.0255725	0.113999		0.0481131	0.0280178	0.124327
GCR_cBin2573_Ctg1_104	0.0745039	0.040808	0.152548		0.0131361	0.00707593	0.0652385		0.0194871	0.0117846	0.0927135
GCR_cBin25731_Ctg1_87	0.14906	0.076601	0.214016		0.045653	0.0235988	0.11444		0.0578481	0.0333423	0.143531
GCR_cBin25743_Ctg1_25	0.0973504	0.0476244	0.128871		0.0648924	0.0315863	0.111426		0.0318673	0.0247622	0.080374
GCR_cBin25743_Ctg1_97	0.107145	0.0674814	0.176762		0.0386381	0.020745	0.116002		0.035259	0.0213031	0.125482
GCR_cBin2575_Ctg1_167	0.229741	0.0257452	0.04484		0.00952775	0.00490383	0.0129318		0.00947731	0.00520982	0.0141258
GCR_cBin25759_Ctg1_44	0.0668757	0.0399216	0.134		0.018079	0.00953096	0.0744113		0.00455963	0.0027437	0.0404383
GCR_cBin25772_Ctg1_101	0.0714681	0.0362445	0.14276		0.0206959	0.0110229	0.0862393		0.0323271	0.019331	0.116618
GCR_cBin25781_Ctg1_108	0.0498467	0.0255236	0.129851		0.0503782	0.0270162	0.135106		0.0365364	0.0219364	0.11776
GCR_cBin25834_Ctg1_84	0.0850295	0.0211721	0.0371351		0.052233	0.0133755	0.0193981		0.00573196	0.00187376	0.00410754
GCR_cBin25838_Ctg1_135	0.241886	0.0773825	0.151621		0.0741639	0.0311037	0.0878844		0.0928081	0.0394911	0.108387
GCR_cBin2587_Ctg1_174	0.129407	0.0733628	0.199917		0.0529967	0.0282426	0.136655		0.0615986	0.0370007	0.164675
GCR_cBin25911_Ctg1_73	0.0562634	0.0358354	0.0908779		0.0232129	0.012729	0.0669405		0.0161875	0.00956947	0.0611708
GCR_cBin25920_Ctg1_75	0.096641	0.0342086	0.0723455		0.0994816	0.0347646	0.0727871		0.1567	0.0516538	0.0986851
GCR_cBin25935_Ctg1_106	0.0571001	0.0293755	0.0977238		0.0455669	0.0216152	0.0814955		0.0410164	0.0243317	0.0934364
GCR_cBin2599_Ctg1_262	0.0252938	0.0128297	0.0941693		0.0312212	0.0168004	0.106187		0.0339394	0.020616	0.116894
GCR_cBin26051_Ctg1_42	0.0347315	0.0196969	0.0907195		0.0380502	0.0224273	0.096801		0.0400391	0.0301257	0.100679
GCR_cBin26051_Ctg1_70	0.0271142	0.01493	0.0862538		0.0248043	0.0144507	0.0820521		0.0308173	0.0219948	0.0893544
GCR_cBin26062_Ctg1_141	0.155505	0.090717	0.18673		0.0541202	0.0310134	0.126896		0.0884503	0.0587437	0.180798
GCR_cBin26086_Ctg1_472	0.138777	0.0426812	0.0942712		0.0303697	0.0150441	0.0381212		0.0179554	0.0119809	0.0385262
GCR_cBin26092_Ctg1_726	0.052312	0.0304075	0.12497		0.0206322	0.0112057	0.0839164		0.0200589	0.0125969	0.0839953
GCR_cBin26140_Ctg1_118	0.0710304	0.0381156	0.154731		0.0576625	0.0313669	0.141789		0.038265	0.0230317	0.128455
GCR_cBin26168_Ctg1_255	0.0663457	0.0427232	0.105286		0.0284298	0.0169747	0.0767726		0.0381314	0.0220942	0.0895876
GCR_cBin26183_Ctg1_163	0.0400894	0.018839	0.101005		0.0137767	0.00720518	0.0656646		0.00516617	0.00307978	0.0440514
GCR_cBin26271_Ctg1_32	0.0793887	0.0367427	0.104383		0.0266053	0.0140069	0.059832		0.0205986	0.0114743	0.0542903
GCR_cBin26296_Ctg1_29	0.0896676	0.0531304	0.16362		0.0445299	0.0240141	0.123648		0.0427816	0.0266265	0.134121
GCR_cBin2634_Ctg1_259	0.055843	0.0294405	0.135444		0.0289238	0.0155442	0.103823		0.0367639	0.0222283	0.130562
GCR_cBin2635_Ctg1_167	0.108547	0.0455086	0.107014		0.0250618	0.0126096	0.0611943		0.00951887	0.00612804	0.0422848
GCR_cBin26366_Ctg1_119	0.187616	0.0329423	0.0546853		0.0520115	0.0137588	0.0175531		0.0382286	0.0166228	0.0379345
GCR_cBin26390_Ctg1_53	0.04966	0.0281917	0.11763		0.0208721	0.0112286	0.0817289		0.0157443	0.00992243	0.0749153
GCR_cBin26406_Ctg1_123	0.0809132	0.0407006	0.148706		0.068019	0.0352414	0.142514		0.0667876	0.0395838	0.151881
GCR_cBin26410_Ctg1_112	0.0440682	0.0239235	0.105345		0.015017	0.00810407	0.0709066		0.0200119	0.0121416	0.0935406
GCR_cBin26410_Ctg1_90	0.0350833	0.0179983	0.095902		0.0137045	0.00734658	0.0683761		0.0136334	0.00820662	0.077373
GCR_cBin26424_Ctg1_136	0	0.00395257	0		0	0	0		0	0	0
GCR_cBin26429_Ctg1_427	0.135602	0.0531427	0.122662		0.0280145	0.0166544	0.0578455		0.0340505	0.02423	0.0659049
GCR_cBin26476_Ctg1_61	0.189929	0.115794	0.242514		0.0358297	0.0194134	0.113846		0.0214375	0.012938	0.099024
GCR_cBin26476_Ctg1_62	0.203368	0.122857	0.253052		0.0401112	0.0218465	0.120506		0.0261366	0.0158013	0.107554
GCR_cBin26518_Ctg1_199	0.101275	0.0592193	0.175288		0.0430606	0.023166	0.122218		0.0471894	0.0288999	0.134372
GCR_cBin26604_Ctg1_42	0.0605346	0.0369331	0.113889		0.0130915	0.00709981	0.0594822		0.0196833	0.0121502	0.0821957
GCR_cBin26625_Ctg1_89	0.149044	0.0890246	0.195915		0.0498837	0.0263504	0.127254		0.0371416	0.0223909	0.120855
GCR_cBin26628_Ctg1_243	0.0982079	0.051796	0.181005		0.0552083	0.0296719	0.138309		0.0161472	0.00969194	0.0828986
GCR_cBin26631_Ctg1_386	0.0762457	0.039836	0.115603		0.0590572	0.0284088	0.10884		0.0896804	0.0527097	0.158008
GCR_cBin26636_Ctg1_291	0.0749905	0.0344536	0.135988		0.0357177	0.0197736	0.100119		0.0184552	0.0110186	0.0806115
GCR_cBin26699_Ctg1_177	0.0502028	0.0276333	0.12405		0.0234016	0.0126037	0.0882091		0.0259747	0.0157334	0.100907
GCR_cBin26759_Ctg1_213	0.100716	0.0542597	0.17238		0.0308621	0.0164811	0.102371		0.018429	0.0109196	0.0830841
[truncated: 883 more rows]
